# Supplementary material for: In vitro evolution and whole genome analysis to study chemotherapy drug resistance in haploid human cells
Source: Sci Rep. 2024 Jun 18;14:13989. doi: 10.1038/s41598-024-63943-7 (PMC11183241; doi:10.1038/s41598-024-63943-7)
Supplement: Supplementary file 4 — Supplementary Table S5. [file 41598_2024_63943_MOESM4_ESM.xlsx]

## Sheet: Table_S7_SNVs
Table S5. Variant Calls and Annotations
#SnpEffVersion="4.3q (build 2017-08-30 10:12), by Pablo Cingolani"
#Genome version: GRCh37.75
#Columns:
#CHROM=Chromosome of the varaint
#POS=Position of the varaint
#Gene_Name=HUGO symbol
#Ensembl_gene_ID=Ensembl gene symbol
#Seq=Type of sequencing done for the sample (WGS or WES)
#Sample=Treated sample used for the call
#Normal=WT sample used for the call
#Effect=snpEff annotated effect
#HGVS_c=the HGVS coding sequence name
#HGVS_p=the HGVS protein sequence name
#AF=allele frequency
#QSS_tumor=Quality score for the somatic snv
#Mut_ID=mutation ID in the format of CHROM:POS:REF:ALT
#Mut_ID_short=Mut_ID plus a number assigned to each unique Mut_ID coordinate and nucleotide change
#Filtered_at=the step in filtering pipeline where this variant is filtered out. If the variant is kept in the final list, it is labelled as Final_targets
CHROM	POS	Gene_Name	Ensembl_gene_ID	Seq	Sample	Normal	Effect	HGVS_c	HGVS_p	AF	QSS_tumor	Mut_ID	Mut_ID_short	Filtered_at
1	713442	RP11-206L10.2		WGS	TPT-R1	WT-6	intragenic_variant			0.176	87	1:713442:T:C	Mut_ID_1	non-coding
1	816922	AL645608.2		WGS	TPT-R1	WT-6	upstream_gene_variant	c.-1121A>T		0.172	142	1:816922:A:T	Mut_ID_2	non-functional
1	978836	AGRN	ENSG00000188157	WGS	TPT-R1	WT-6	splice_acceptor_variant&splice_donor_variant&splice_region_variant&intron_variant	c.1603+1_1604-1delGTCAGTGGCGGGTGAGGGGTCTGGTGGGGGTCGGGGAGAGAGAGGTTCCTGGTCGCCTGGTGATGGAAGCTCCTCCCCAG		0.075	90	1:978836:TGGTCAGTGGCGGGTGAGGGGTCTGGTGGGGGTCGGGGAGAGAGAGGTTCCTGGTCGCCTGGTGATGGAAGCTCCTCCCCA:T	Mut_ID_3	low AF or not recurrent
1	979636	AGRN	ENSG00000188157	WGS	TPT-R1	WT-6	splice_acceptor_variant&splice_region_variant&conservative_inframe_deletion&intron_variant	c.2148+4_2151delAGCTCTGTACCCCTGGCTCTCGGCGGGCGGCGGGGACGGGGCTGCGGCCGCTCACACTGACACCACCCTCCAGGTG	p.Val717_Cys718del	0.172	112	1:979636:CGGTGAGCTCTGTACCCCTGGCTCTCGGCGGGCGGCGGGGACGGGGCTGCGGCCGCTCACACTGACACCACCCTCCA:C	Mut_ID_4	low AF or not recurrent
1	981466	AGRN	ENSG00000188157	WGS	TPT-R1	WT-6	frameshift_variant&splice_acceptor_variant&splice_region_variant&intron_variant	c.2805+3_2807delGAGGGGTGTGGGATGTGAAGGGGAGTGGGGAGGAGGCCTCGCCTTGAACATCCTTGTTCTCTGCCCCAGGT	p.Val936fs	0.205	149	1:981466:AAGGTGAGGGGTGTGGGATGTGAAGGGGAGTGGGGAGGAGGCCTCGCCTTGAACATCCTTGTTCTCTGCCCC:A	Mut_ID_5	low AF or not recurrent
1	981644	AGRN	ENSG00000188157	WGS	TPT-R1	WT-6	splice_acceptor_variant&splice_donor_variant&splice_region_variant&intron_variant	c.2911+1_2912-1del		0.091	119	1:981644:GGGTGAGGCCTGACGGCCACTGCCCCAGAACTGACCAGGAAGGCCTGACGCTGCCCTAAATCCAGCCCCACCCGCCCTGAGCCACCTGACCCTGTCCCAACCGGTCCCCCCGCCAACCTCCCTCTCCTTGCA:G	Mut_ID_6	low AF or not recurrent
1	1248329	CPSF3L		WGS	TPT-R1	WT-6	splice_acceptor_variant&splice_donor_variant&splice_region_variant&intron_variant	c.1149+1_1150-1delGTGAGTCTCGACCCCGCACTGGGCTGGCAGGGCCGAGGGGCACCTCCTGGTGGTAACCACTGTCCACGCCCCGTGGCCTCTGTAG		0.103	83	1:1248329:GCTACAGAGGCCACGGGGCGTGGACAGTGGTTACCACCAGGAGGTGCCCCTCGGCCCTGCCAGCCCAGTGCGGGGTCGAGACTCAC:G	Mut_ID_7	low AF or not recurrent
1	2883965	RP11-740P5.3-ACTRT2		WGS	TPT-R1	WT-6	intergenic_region			0.947	507	1:2883965:C:T	Mut_ID_8	non-coding
1	8924153	ENO1	ENSG00000074800	WGS	TPT-R1	WT-6	splice_region_variant&intron_variant	c.866-3_866-2insCATCAAGGACTACCC		0.15	93	1:8924153:T:TGGGTAGTCCTTGATG	Mut_ID_9	non-functional
1	8927309	ENO1	ENSG00000074800	WGS	TPT-R1	WT-6	splice_acceptor_variant&intron_variant	c.311-1_311insAAAATAAAT		0.293	387	1:8927309:G:GATTTATTTT	Mut_ID_10	low AF or not recurrent
1	8927311	ENO1	ENSG00000074800	WGS	TPT-R1	WT-6	splice_region_variant&intron_variant	c.311-3_311-2insGACAAACTGATGATCGAGATGGATGGAAC		0.293	242	1:8927311:T:TGTTCCATCCATCTCGATCATCAGTTTGTC	Mut_ID_11	non-functional
1	11082919	TARDBP	ENSG00000120948	WGS	TPT-R1	WT-6	3_prime_UTR_variant	c.*208G>A		0.16	116	1:11082919:G:A	Mut_ID_12	non-functional
1	11115982	SRM	ENSG00000116649	WGS	TPT-R1	WT-6	frameshift_variant&splice_acceptor_variant&splice_donor_variant&splice_region_variant&intron_variant	c.619+2_620delTGAGCCACAGGCCTGGAGCACTGGGGCGGGGCGGGGTGGGGCAGGGCAGGCCCTGCCGGATGCTGATGCTTAGGGGCCCCCAGG	p.Gly207fs	0.143	81	1:11115982:GCCTGGGGGCCCCTAAGCATCAGCATCCGGCAGGGCCTGCCCTGCCCCACCCCGCCCCGCCCCAGTGCTCCAGGCCTGTGGCTCA:G	Mut_ID_13	low AF or not recurrent
1	16770228	NECAP2	ENSG00000157191	WGS	TPT-R1	WT-6	splice_donor_variant&intron_variant	c.193+1_193+2insGGAGCTCTTTGCTCAGGCCCCGGTGGATCAGTTTCC		0.097	86	1:16770228:G:GGGAGCTCTTTGCTCAGGCCCCGGTGGATCAGTTTCC	Mut_ID_14	low AF or not recurrent
1	17012518	EIF1AXP1	ENSG00000236698	WGS	TPT-R1	WT-6	intragenic_variant			0.176	85	1:17012518:A:G	Mut_ID_15	non-coding
1	17082935	CROCC	ENSG00000058453	WGS	TPT-R1	WT-6	intragenic_variant			0.083	115	1:17082935:G:T	Mut_ID_16	non-coding
1	17176784	CROCC	ENSG00000058453	WGS	TPT-R1	WT-6	intragenic_variant			0.077	86	1:17176784:A:G	Mut_ID_17	non-coding
1	19414424	UBR4	ENSG00000127481	WGS	TPT-R1	WT-6	splice_acceptor_variant&intron_variant	c.14431-2_14431-1insTGGCCATGGCAATGAGGCAGAAGGCCCTGGGCACCCTGGGCATGAC		0.133	45	1:19414424:C:CGTCATGCCCAGGGTGCCCAGGGCCTTCTGCCTCATTGCCATGGCCA	Mut_ID_18	low AF or not recurrent
1	19684057	CAPZB	ENSG00000077549	WGS	TPT-R1	WT-6	splice_acceptor_variant&intron_variant	c.417-1_417insTGGAAGCCAACAATGCCTTTGACCAGTATCGAGACCT		0.154	142	1:19684057:C:CAGGTCTCGATACTGGTCAAAGGCATTGTTGGCTTCCA	Mut_ID_19	low AF or not recurrent
1	19712121	CAPZB	ENSG00000077549	WGS	TPT-R1	WT-6	splice_acceptor_variant&intron_variant	c.181-2_181-1insAATCGAGAAAAACCTCAGCGACCTGATCGACCT		0.125	91	1:19712121:C:CAGGTCGATCAGGTCGCTGAGGTTTTTCTCGATT	Mut_ID_20	low AF or not recurrent
1	20376277	PLA2G5	ENSG00000127472	WGS	TPT-R1	WT-6	intragenic_variant			0.15	88	1:20376277:G:T	Mut_ID_21	non-coding
1	22893246	EPHA8	ENSG00000070886	WGS	TPT-R1	WT-6	intron_variant	c.95-2536C>A		0.158	88	1:22893246:C:A	Mut_ID_22	non-coding
1	24020406	RPL11	ENSG00000142676	WGS	TPT-R1	WT-6	splice_region_variant&intron_variant	c.264+3_264+4insCGGGAGTATGAGTTAAGAAAAAAC		0.133	142	1:24020406:G:GCGGGAGTATGAGTTAAGAAAAAAC	Mut_ID_23	non-functional
1	27992987	IFI6	ENSG00000126709	WGS	TPT-R1	WT-6	splice_acceptor_variant&intron_variant	c.323-2_323-1insATGGGGGCGGCGTGCCCGCCGGGGGGCTAGTGGCCACGCTGCAGAGCCTC		0.391	259	1:27992987:C:CGAGGCTCTGCAGCGTGGCCACTAGCCCCCCGGCGGGCACGCCGCCCCCAT	Mut_ID_24	low AF or not recurrent
1	27994885	IFI6	ENSG00000126709	WGS	TPT-R1	WT-6	frameshift_variant&splice_acceptor_variant&splice_donor_variant&splice_region_variant&intron_variant	c.172+2_173delTGGGTCTGGAGGGCGAGGATCTCGGGCAGGCGGGGCGGGCCTCTGCCGCGGACGCTCCCTCACCTGCTCCTGTTCCTCCAGG	p.Gly58fs	0.232	405	1:27994885:TCCTGGAGGAACAGGAGCAGGTGAGGGAGCGTCCGCGGCAGAGGCCCGCCCCGCCTGCCCGAGATCCTCGCCCTCCAGACCCA:T	Mut_ID_25	low AF or not recurrent
1	28422441	SPCS2P4	ENSG00000228589	WGS	TPT-R1	WT-6	intragenic_variant			0.143	180	1:28422441:C:T	Mut_ID_26	non-coding
1	28858499	RCC1	ENSG00000180198	WGS	TPT-R1	WT-6	frameshift_variant&splice_acceptor_variant&splice_region_variant&intron_variant	c.354+3_356del	p.Val119fs	0.068	120	1:28858499:CCAGGTAGGTGTTGGGGACTGGCACAGGGTTGGACAAGGCCTGGGGTTGGGTGGCTTGGGGCAGGGCTTTTGAACCACGCATGTTCACTGTGGAAATGGAGCTGGCTAGTCAAGTGGGGAGTGGCCTACATGAGAATGGACTGCGAGGCCAGACGTTGCATTAATGAGGGCATCCTGGGCA:C	Mut_ID_27	low AF or not recurrent
1	32768334	HDAC1	ENSG00000116478	WGS	TPT-R1	WT-6	splice_donor_variant&intron_variant	c.162_162+1insCGCCCTCACAAAGCCAATGCTGAG		0.107	69	1:32768334:T:TCGCCCTCACAAAGCCAATGCTGAG	Mut_ID_28	low AF or not recurrent
1	32768336	HDAC1	ENSG00000116478	WGS	TPT-R1	WT-6	splice_donor_variant&intron_variant	c.162+2T>A		0.111	30	1:32768336:T:A	Mut_ID_29	low AF or not recurrent
1	33267357	YARS	ENSG00000134684	WGS	TPT-R1	WT-6	intron_variant	c.511-3913G>T		0.158	86	1:33267357:C:A	Mut_ID_30	non-coding
1	33909226	AL138837.1-TLR12P		WGS	TPT-R1	WT-6	intergenic_region			0.158	91	1:33909226:G:A	Mut_ID_31	non-coding
1	34564021	CSMD2	ENSG00000121904	WGS	TPT-R1	WT-6	intron_variant	c.188-9231_188-9228dupATTT		0.133	59	1:34564021:A:AAAAT	Mut_ID_32	non-coding
1	35656596	SFPQ	ENSG00000116560	WGS	TPT-R1	WT-6	splice_acceptor_variant&intron_variant	c.1018-1_1018insAAGTTTTTATCAACAAAGGCAAAGGATTCGGATTTATTAAGCTT		0.233	206	1:35656596:C:CAAGCTTAATAAATCCGAATCCTTTGCCTTTGTTGATAAAAACTT	Mut_ID_33	low AF or not recurrent
1	37012394	CSF3R-FTLP18		WGS	TPT-R1	WT-6	intergenic_region			0.286	59	1:37012394:AGAAGAG:A	Mut_ID_34	non-coding
1	40558181	PPT1	ENSG00000131238	WGS	TPT-R1	WT-6	splice_acceptor_variant&intron_variant	c.125-2A>G		0.118	150	1:40558181:T:C	Mut_ID_35	low AF or not recurrent
1	40558182	PPT1	ENSG00000131238	WGS	TPT-R1	WT-6	splice_region_variant&intron_variant	c.125-4_125-3insGCTGCAGCATCTGGACCCGCCGGCGCCGCTGCCGTTGGTGATCTGGCATGGGA		0.118	150	1:40558182:A:ATCCCATGCCAGATCACCAACGGCAGCGGCGCCGGCGGGTCCAGATGCTGCAGC	Mut_ID_36	non-functional
1	44441844	ATP6V0B	ENSG00000117410	WGS	TPT-R1	WT-6	frameshift_variant&splice_acceptor_variant&splice_donor_variant&splice_region_variant&intron_variant	c.200+2_201del	p.Gly68fs	0.113	206	1:44441844:TGGTGAGTATTGGGGTGGTGGGACTGGGGGCAGGGGCTGAGTCATGGCAGGTGGTGTCACTGGGGTCTTAGGCATGCTGAGGGCAGTGACAGCTTGGGCTCTGCTCATCAGTTTTTTATCCTTCCACCA:T	Mut_ID_37	low AF or not recurrent
1	54058754	GLIS1	ENSG00000174332	WGS	TPT-R1	WT-6	intron_variant	c.795+1027T>A		0.233	207	1:54058754:A:T	Mut_ID_38	non-coding
1	75193630	CRYZ	ENSG00000116791	WGS	TPT-R1	WT-6	intron_variant	c.-13-3112G>T		0.12	90	1:75193630:C:A	Mut_ID_39	non-coding
1	77166150	TPI1P1	ENSG00000226415	WGS	TPT-R1	WT-6	intragenic_variant			0.188	90	1:77166150:G:A	Mut_ID_40	non-coding
1	77166151	TPI1P1	ENSG00000226415	WGS	TPT-R1	WT-6	intragenic_variant			0.188	90	1:77166151:C:T	Mut_ID_41	non-coding
1	94995819	F3	ENSG00000117525	WGS	TPT-R1	WT-6	3_prime_UTR_variant	c.*197G>A		0.152	191	1:94995819:C:T	Mut_ID_42	non-functional
1	98068478	DPYD	ENSG00000188641	WGS	TPT-R1	WT-6	intron_variant	c.851-7756C>A		0.179	145	1:98068478:G:T	Mut_ID_43	non-coding
1	106961440	RP5-947P14.1-RP11-478L17.1		WGS	TPT-R1	WT-6	intergenic_region			0.882	483	1:106961440:T:A	Mut_ID_44	non-coding
1	107600869	PRMT6	ENSG00000198890	WGS	TPT-R1	WT-6	3_prime_UTR_variant	c.*404G>A		0.13	151	1:107600869:G:A	Mut_ID_45	non-functional
1	107619168	PRMT6-NTNG1		WGS	TPT-R1	WT-6	intergenic_region			0.913	703	1:107619168:G:T	Mut_ID_46	non-coding
1	109125594	FAM102B	ENSG00000162636	WGS	TPT-R1	WT-6	intron_variant	c.138-17591_138-17588dupCCCC		0.385	0	1:109125594:A:ACCCC	Mut_ID_47	non-coding
1	114945507	TRIM33	ENSG00000197323	WGS	TPT-R1	WT-6	splice_region_variant&intron_variant	c.2769-3_2769-2insTTCCA		0.097	93	1:114945507:T:TTGGAA	Mut_ID_48	non-functional
1	114945509	TRIM33	ENSG00000197323	WGS	TPT-R1	WT-6	splice_region_variant&intron_variant	c.2769-5_2769-4insTCCAACACTACTTAG		0.097	83	1:114945509:G:GCTAAGTAGTGTTGGA	Mut_ID_49	non-functional
1	115249843	NRAS	ENSG00000213281	WGS	TPT-R1	WT-6	3_prime_UTR_variant	c.*872C>T		0.2	205	1:115249843:G:A	Mut_ID_50	non-functional
1	115273042	CSDE1	ENSG00000009307	WGS	TPT-R1	WT-6	frameshift_variant&splice_acceptor_variant&splice_donor_variant&splice_region_variant&intron_variant	c.1329+2_1330delTGAGTTGTTTCTGAGAAAAGTTGGGAGGTGTTTCTTGATGCTTTCTTTTTCAATTGAAAGTTAATTTTGTTTTATCATTTTTAGG	p.Asp444fs	0.482	1039	1:115273042:TCCTAAAAATGATAAAACAAAATTAACTTTCAATTGAAAAAGAAAGCATCAAGAAACACCTCCCAACTTTTCTCAGAAACAACTCA:T	Mut_ID_51	low AF or not recurrent
1	115276478	CSDE1	ENSG00000009307	WGS	TPT-R1	WT-6	splice_acceptor_variant&intron_variant	c.850-1_850insAAACCTTACAGCCTGGCGATGATGTGGAATTCACAATCAAGGACAGAAAT		0.342	414	1:115276478:C:CATTTCTGTCCTTGATTGTGAATTCCACATCATCGCCAGGCTGTAAGGTTT	Mut_ID_52	low AF or not recurrent
1	116931396	ATP1A1	ENSG00000163399	WGS	TPT-R1	WT-6	splice_region_variant&intron_variant	c.636+2_636+3insGGATAACTCCTCGCTCACTGGTGAATCAGAACCCCAGACTAGGTCTCCAGATTTCACAAATGA		0.143	115	1:116931396:T:TGGATAACTCCTCGCTCACTGGTGAATCAGAACCCCAGACTAGGTCTCCAGATTTCACAAATGA	Mut_ID_53	non-functional
1	144028538	SRGAP2B	ENSG00000196369	WGS	TPT-R1	WT-6	intragenic_variant			0.123	233	1:144028538:G:T	Mut_ID_54	non-coding
1	144586314	RNU1-59P-RP11-640M9.2		WGS	TPT-R1	WT-6	intergenic_region			0.25	115	1:144586314:C:T	Mut_ID_55	non-coding
1	144838190	PDE4DIP	ENSG00000178104	WGS	TPT-R1	WT-6	intragenic_variant			0.267	117	1:144838190:T:C	Mut_ID_56	non-coding
1	145024590	PDE4DIP	ENSG00000178104	WGS	TPT-R1	WT-6	intron_variant	c.234-3423A>G		0.063	0	1:145024590:T:C	Mut_ID_57	non-coding
1	145083568	PDE4DIP-RP4-725K1.1		WGS	TPT-R1	WT-6	intergenic_region			0.154	585	1:145083568:G:T	Mut_ID_58	non-coding
1	145209377	NOTCH2NL		WGS	TPT-R1	WT-6	5_prime_UTR_variant	c.-101_-100delCC		0.128	110	1:145209377:GCC:G	Mut_ID_59	non-functional
1	145330777	NBPF10	ENSG00000271425	WGS	TPT-R1	WT-6	missense_variant	c.4657A>T	p.Thr1553Ser	0.19	120	1:145330777:A:T	Mut_ID_60	low AF or not recurrent
1	145330778	NBPF10	ENSG00000271425	WGS	TPT-R1	WT-6	missense_variant	c.4658C>G	p.Thr1553Ser	0.19	115	1:145330778:C:G	Mut_ID_61	low AF or not recurrent
1	145439664	TXNIP	ENSG00000265972	WGS	TPT-R1	WT-6	frameshift_variant&splice_acceptor_variant&splice_donor_variant&splice_region_variant&intron_variant	c.323+2_324del	p.Pro109fs	0.089	181	1:145439664:GGGTAAATATCAGCTAAATGCATCTTTGAACTTTTCTGTCTAAAATATCTTGCCCTCCTTTGATCACTTACTGTTCTTGGAGAGCGTTTTAAAATTTTCATTTTCTTGACACA:G	Mut_ID_62	low AF or not recurrent
1	145441620	TXNIP	ENSG00000265972	WGS	TPT-R1	WT-6	3_prime_UTR_variant	c.*402T>C		0.098	150	1:145441620:T:C	Mut_ID_63	non-functional
1	145441840	TXNIP	ENSG00000265972	WGS	TPT-R1	WT-6	3_prime_UTR_variant	c.*624delA		0.067	148	1:145441840:TA:T	Mut_ID_64	non-functional
1	146492183	NBPF13P	ENSG00000227242	WGS	TPT-R1	WT-6	intragenic_variant			0.1	118	1:146492183:C:G	Mut_ID_65	non-coding
1	146650972	RP11-337C18.8		WGS	TPT-R1	WT-6	intragenic_variant			0.079	119	1:146650972:T:C	Mut_ID_66	non-coding
1	146650973	RP11-337C18.8		WGS	TPT-R1	WT-6	intragenic_variant			0.081	117	1:146650973:G:A	Mut_ID_67	non-coding
1	147969586	PPIAL4A-RP3-328E19.5		WGS	TPT-R1	WT-6	intergenic_region			0.231	178	1:147969586:C:T	Mut_ID_68	non-coding
1	148561963	NBPF15	ENSG00000266338	WGS	TPT-R1	WT-6	intron_variant	c.-364+848A>G		0.125	119	1:148561963:A:G	Mut_ID_69	non-coding
1	149306003	RP11-403I13.9		WGS	TPT-R1	WT-6	intragenic_variant			0.071	115	1:149306003:G:A	Mut_ID_70	non-coding
1	149307551	RP11-403I13.9		WGS	TPT-R1	WT-6	intragenic_variant			0.163	448	1:149307551:G:T	Mut_ID_71	non-coding
1	151139692	SCNM1	ENSG00000163156	WGS	TPT-R1	WT-6	frameshift_variant&splice_acceptor_variant&splice_donor_variant&splice_region_variant&intron_variant	c.309+2_310del	p.Ala104fs	0.039	84	1:151139692:GAGGTAATCAGAGAGTGGAGAGTGTGTTCTAGGCAAGACCCTGCTGCACACACCAGGCTGGAAGGGCGGAGGGCTGAAGGCTCTGACTCTGTCTCCCATCTCCTTACC:G	Mut_ID_72	low AF or not recurrent
1	152128232	RPTN	ENSG00000215853	WGS	TPT-R1	WT-6	missense_variant	c.1343A>G	p.Asn448Ser	0.262	126	1:152128232:T:C	Mut_ID_73	low AF or not recurrent
1	153330909	S100A9	ENSG00000163220	WGS	TPT-R1	WT-6	splice_donor_variant&intron_variant	c.150_150+1insAAGGAGAATAAGAATGAAAAGGTCATAGAACACATCATGGAGGACCTGGACACAAATGCAGACAA		0.349	463	1:153330909:G:GAAGGAGAATAAGAATGAAAAGGTCATAGAACACATCATGGAGGACCTGGACACAAATGCAGACAA	Mut_ID_74	low AF or not recurrent
1	153507837	S100A6	ENSG00000197956	WGS	TPT-R1	WT-6	splice_acceptor_variant&intron_variant	c.-21-2_-21-1insTTTGGCCGCCTCCCTACC		0.339	447	1:153507837:C:CGGTAGGGAGGCGGCCAAA	Mut_ID_75	low AF or not recurrent
1	153507839	S100A6	ENSG00000197956	WGS	TPT-R1	WT-6	splice_region_variant&intron_variant	c.-21-4_-21-3insGCTCGCGTCG		0.339	232	1:153507839:G:GCGACGCGAGC	Mut_ID_76	non-functional
1	153580656	S100A16	ENSG00000188643	WGS	TPT-R1	WT-6	splice_region_variant&intron_variant	c.-26-4_-26-3insAGAGCCCAGGCCCCAGAGCCCTGCTGGAGAGGAGGCAGACTGAGGCAG		0.122	175	1:153580656:G:GCTGCCTCAGTCTGCCTCCTCTCCAGCAGGGCTCTGGGGCCTGGGCTCT	Mut_ID_77	non-functional
1	153580658	S100A16	ENSG00000188643	WGS	TPT-R1	WT-6	splice_region_variant&intron_variant	c.-26-5T>C		0.12	56	1:153580658:A:G	Mut_ID_78	non-functional
1	155277963	FDPS	ENSG00000160752	WGS	TPT-R1	WT-6	upstream_gene_variant	c.-1618C>T		0.109	148	1:155277963:C:T	Mut_ID_79	non-functional
1	155885758	KIAA0907		WGS	TPT-R1	WT-6	splice_region_variant&intron_variant	c.1554-3T>C		0.051	87	1:155885758:A:G	Mut_ID_80	non-functional
1	155885759	KIAA0907		WGS	TPT-R1	WT-6	splice_region_variant&intron_variant	c.1554-5_1554-4insGCAAGTTCCTCAGGCAAAGAGAGAGAGAGGG		0.051	88	1:155885759:T:TCCCTCTCTCTCTCTTTGCCTGAGGAACTTGC	Mut_ID_81	non-functional
1	155924281	ARHGEF2	ENSG00000116584	WGS	TPT-R1	WT-6	intron_variant	c.1918+412C>A		0.25	150	1:155924281:G:T	Mut_ID_82	non-coding
1	156100562	LMNA	ENSG00000160789	WGS	TPT-R1	WT-6	splice_donor_variant&intron_variant	c.513_513+1insCTTGAGGCAGCCCTAG		0.077	147	1:156100562:A:AAGCTTGAGGCAGCCCT	Mut_ID_83	low AF or not recurrent
1	156104766	LMNA	ENSG00000160789	WGS	TPT-R1	WT-6	splice_donor_variant&intron_variant	c.810_810+1insCTGGACAATGCCAGGCA		0.2	347	1:156104766:G:GCTGGACAATGCCAGGCA	Mut_ID_84	low AF or not recurrent
1	156104768	LMNA	ENSG00000160789	WGS	TPT-R1	WT-6	splice_region_variant&intron_variant	c.810+2_810+3insCTGCTGAGAGGAACAGCAACCTGGTGGGGGCTGCCCACGAGGA		0.203	237	1:156104768:T:TCTGCTGAGAGGAACAGCAACCTGGTGGGGGCTGCCCACGAGGA	Mut_ID_85	non-functional
1	156280987	CCT3	ENSG00000163468	WGS	TPT-R1	WT-6	splice_acceptor_variant&intron_variant	c.1156-2_1156-1insAGAGATTCTCTC		0.083	91	1:156280987:C:CGAGAGAATCTCT	Mut_ID_86	low AF or not recurrent
1	156670452	CRABP2	ENSG00000143320	WGS	TPT-R1	WT-6	splice_region_variant&intron_variant	c.250-3_250-2insTGTA		0.125	151	1:156670452:T:TTACA	Mut_ID_87	non-functional
1	156670453	CRABP2	ENSG00000143320	WGS	TPT-R1	WT-6	splice_region_variant&intron_variant	c.250-4_250-3insAGGAGCAGACTGTGGATGGGAGGCC		0.125	148	1:156670453:G:GGGCCTCCCATCCACAGTCTGCTCCT	Mut_ID_88	non-functional
1	156713672	HDGF	ENSG00000143321	WGS	TPT-R1	WT-6	splice_region_variant&intron_variant	c.538-3_538-2insGG		0.205	275	1:156713672:T:TCC	Mut_ID_89	non-functional
1	156713673	HDGF	ENSG00000143321	WGS	TPT-R1	WT-6	splice_region_variant&intron_variant	c.538-4_538-3insAGCCAAGGAGAAGAACGAGAAAGGAGCGTTGAAGAGGAGAGCAGGGGACTTGC		0.205	245	1:156713673:A:AGCAAGTCCCCTGCTCTCCTCTTCAACGCTCCTTTCTCGTTCTTCTCCTTGGCT	Mut_ID_90	non-functional
1	168154118	TIPRL	ENSG00000143155	WGS	TPT-R1	WT-6	splice_region_variant&intron_variant	c.384+2_384+3insTGTACCTACAACAGATCATATAGATACAGAA		0.068	89	1:168154118:T:TTGTACCTACAACAGATCATATAGATACAGAA	Mut_ID_91	non-functional
1	178608667	RNA5SP69-RP5-1098D14.1		WGS	TPT-R1	WT-6	intergenic_region			0.08	109	1:178608667:C:A	Mut_ID_92	non-coding
1	179929327	CEP350	ENSG00000135837	WGS	TPT-R1	WT-6	intron_variant	c.-14+5050A>C		0.231	113	1:179929327:A:C	Mut_ID_93	non-coding
1	180148022	QSOX1	ENSG00000116260	WGS	TPT-R1	WT-6	splice_region_variant&intron_variant	c.606+3_606+4insGCTCTGGACCTGTCCCAGCACAAAGGCGTGGCGGTGCGCAGGGTGCTGAACAC		0.108	146	1:180148022:G:GGCTCTGGACCTGTCCCAGCACAAAGGCGTGGCGGTGCGCAGGGTGCTGAACAC	Mut_ID_94	non-functional
1	183072590	LAMC1	ENSG00000135862	WGS	TPT-R1	WT-6	synonymous_variant	c.546T>C	p.Cys182Cys	0.077	105	1:183072590:T:C	Mut_ID_95	non-functional
1	183095397	LAMC1	ENSG00000135862	WGS	TPT-R1	WT-6	splice_donor_variant&intron_variant	c.2944_2944+1insCCTGTGACTGTCATCCTGA		0.071	86	1:183095397:C:CCCTGTGACTGTCATCCTGA	Mut_ID_96	low AF or not recurrent
1	183583843	SMG7-RP1-127C7.6		WGS	TPT-R1	WT-6	intergenic_region			0.214	72	1:183583843:A:G	Mut_ID_97	non-coding
1	183583844	SMG7-RP1-127C7.6		WGS	TPT-R1	WT-6	intergenic_region			0.214	110	1:183583844:A:G	Mut_ID_98	non-coding
1	183710370	RGL1	ENSG00000143344	WGS	TPT-R1	WT-6	intron_variant	c.-32-891G>T		0.636	619	1:183710370:G:T	Mut_ID_99	non-coding
1	205685352	NUCKS1	ENSG00000069275	WGS	TPT-R1	WT-6	3_prime_UTR_variant	c.*2056A>G		0.102	170	1:205685352:T:C	Mut_ID_100	non-functional
1	209849002	G0S2	ENSG00000123689	WGS	TPT-R1	WT-6	5_prime_UTR_variant	c.-28T>C		0.148	117	1:209849002:T:C	Mut_ID_101	non-functional
1	209849399	G0S2	ENSG00000123689	WGS	TPT-R1	WT-6	3_prime_UTR_variant	c.*59delG		0.143	177	1:209849399:AG:A	Mut_ID_102	non-functional
1	220427076	RAB3GAP2	ENSG00000118873	WGS	TPT-R1	WT-6	sequence_feature	c.115+18489C>T		0.426	685	1:220427076:G:A	Mut_ID_103	non-coding
1	220427311	RAB3GAP2	ENSG00000118873	WGS	TPT-R1	WT-6	sequence_feature	c.115+18254A>G		0.286	298	1:220427311:T:C	Mut_ID_104	non-coding
1	224116180	ACTBP11-CICP5		WGS	TPT-R1	WT-6	intergenic_region			0.364	118	1:224116180:C:A	Mut_ID_105	non-coding
1	227759850	ZNF678	ENSG00000181450	WGS	TPT-R1	WT-6	intron_variant	c.30+8425T>C		0.07	116	1:227759850:T:C	Mut_ID_106	non-coding
1	227759852	ZNF678	ENSG00000181450	WGS	TPT-R1	WT-6	intron_variant	c.30+8427C>A		0.068	116	1:227759852:C:A	Mut_ID_107	non-coding
1	240306217	FMN2	ENSG00000155816	WGS	TPT-R1	WT-6	intron_variant	c.1782+19572C>T		0.125	149	1:240306217:C:T	Mut_ID_108	non-coding
1	241075374	RGS7	ENSG00000182901	WGS	TPT-R1	WT-6	intron_variant	c.385+18643G>A		0.379	384	1:241075374:C:T	Mut_ID_109	non-coding
1	245021019	HNRNPU	ENSG00000153187	WGS	TPT-R1	WT-6	splice_acceptor_variant&intron_variant	c.1495-1_1495insAGGATCGAGTTAGAGGACCAAAGGGGCCTGAAGAGAAGAAAGATTGTGAA		0.175	233	1:245021019:C:CTTCACAATCTTTCTTCTCTTCAGGCCCCTTTGGTCCTCTAACTCGATCCT	Mut_ID_110	low AF or not recurrent
1	248848078	OR14I1	ENSG00000189181	WGS	TPT-R1	WT-6	upstream_gene_variant	c.-2474_-2473insGT		0.13	0	1:248848078:T:TAC	Mut_ID_111	non-functional
2	2043134	MYT1L	ENSG00000186487	WGS	TPT-R1	WT-6	intron_variant	c.-158+14616G>T		0.929	397	2:2043134:C:A	Mut_ID_112	non-coding
2	3050743	AC019118.2		WGS	TPT-R1	WT-6	intragenic_variant			0.176	116	2:3050743:C:A	Mut_ID_113	non-coding
2	6582260	AC105253.1-AC021021.1		WGS	TPT-R1	WT-6	intergenic_region			0.125	119	2:6582260:G:T	Mut_ID_114	non-coding
2	10582055	ODC1	ENSG00000115758	WGS	TPT-R1	WT-6	splice_acceptor_variant&splice_donor_variant&splice_region_variant&intron_variant	c.913+1_914-1delGTATGTATAAAGGACGAATCACTTCATGTATAACTGAAAGCTGATGCAAAAAGTCATTAAGATTGTTGATCTGCCTTTCTAG		0.2	299	2:10582055:TCTAGAAAGGCAGATCAACAATCTTAATGACTTTTTGCATCAGCTTTCAGTTATACATGAAGTGATTCGTCCTTTATACATAC:T	Mut_ID_115	low AF or not recurrent
2	11138430	KCNF1-AC062028.1		WGS	TPT-R1	WT-6	intergenic_region			1	59	2:11138430:G:A	Mut_ID_116	non-coding
2	15757467	DDX1	ENSG00000079785	WGS	TPT-R1	WT-6	splice_donor_variant&intron_variant	c.1116+1_1116+2insATGGGCTTCTTTCTCAAGGTTATTCTGATTT		0.12	87	2:15757467:G:GATGGGCTTCTTTCTCAAGGTTATTCTGATTT	Mut_ID_117	low AF or not recurrent
2	15769821	DDX1	ENSG00000079785	WGS	TPT-R1	WT-6	splice_donor_variant&intron_variant	c.1971_1971+1insTTACTATCTGAGATAGAAGAACACCTGAACTGTACCATTTCTCAGGTTGAGCC		0.111	118	2:15769821:G:GTTACTATCTGAGATAGAAGAACACCTGAACTGTACCATTTCTCAGGTTGAGCC	Mut_ID_118	low AF or not recurrent
2	19683078	AC010096.2		WGS	TPT-R1	WT-6	intragenic_variant			0.2	75	2:19683078:GTATATATACAATTGTATATA:G	Mut_ID_119	non-coding
2	20402695	SDC1	ENSG00000115884	WGS	TPT-R1	WT-6	frameshift_variant&splice_acceptor_variant&splice_donor_variant&splice_region_variant&intron_variant	c.763+2_764del	p.Val256fs	0.116	163	2:20402695:CCCTAGGGCAGGTAGACGGGGCCAGCTCAGCTCAGCGGCTCCTTGGGCTCTGCTGCAGACCCTCCCCAAAGCAGTGGCCTTGGCTGTGGTCAGCCCCACCCTGACCCCACAGCAGCAATTCACCCCAAACTACCCCCCTGAAAGAAAACTCA:C	Mut_ID_120	low AF or not recurrent
2	25731361	DTNB	ENSG00000138101	WGS	TPT-R1	WT-6	intron_variant	c.1001+22966_1001+22980delAAAACAAACAAAAAA		0.556	296	2:25731361:CTTTTTTGTTTGTTTT:C	Mut_ID_121	non-coding
2	27435335	ATRAID	ENSG00000138085	WGS	TPT-R1	WT-6	splice_donor_variant&intron_variant	c.264_264+1insATATGCACCCAATGTCCAGGGAGCGTGCAAAATTTGTCAAAAGTGGCCTTTTATT		0.125	81	2:27435335:G:GATATGCACCCAATGTCCAGGGAGCGTGCAAAATTTGTCAAAAGTGGCCTTTTATT	Mut_ID_122	low AF or not recurrent
2	28999849	PPP1CB	ENSG00000213639	WGS	TPT-R1	WT-6	splice_donor_variant&intron_variant	c.184+1_184+2insAGATATTCATGGACAGTATACAGATTTACTGAGAT		0.167	117	2:28999849:G:GAGATATTCATGGACAGTATACAGATTTACTGAGAT	Mut_ID_123	low AF or not recurrent
2	33289423	LTBP1	ENSG00000049323	WGS	TPT-R1	WT-6	intron_variant	c.863+43150C>A		0.182	147	2:33289423:C:A	Mut_ID_124	non-coding
2	36340267	MRPL50P1-AC009414.1		WGS	TPT-R1	WT-6	intergenic_region			1	87	2:36340267:A:G	Mut_ID_125	non-coding
2	38298203	CYP1B1	ENSG00000138061	WGS	TPT-R1	WT-6	missense_variant	c.1294G>C	p.Val432Leu	0.133	116	2:38298203:C:G	Mut_ID_126	Final_targets-multiple hits
2	38709239	AC016995.3		WGS	TPT-R1	WT-6	intragenic_variant			0.636	1297	2:38709239:T:C	Mut_ID_127	non-coding
2	42464689	EML4	ENSG00000143924	WGS	TPT-R1	WT-6	intron_variant	c.26-7956G>T		0.136	87	2:42464689:G:T	Mut_ID_128	non-coding
2	44200853	LRPPRC	ENSG00000138095	WGS	TPT-R1	WT-6	splice_acceptor_variant&splice_donor_variant&splice_region_variant&intron_variant	c.1261+1_1262-1delGTACTACATTCTTAAAGTTAAAGCCAAGTAAGGAAGTTTTGCTGAGGTAGCTTTGTGATCTTTTATGATATCTCTTTCAG		0.128	118	2:44200853:TCTGAAAGAGATATCATAAAAGATCACAAAGCTACCTCAGCAAAACTTCCTTACTTGGCTTTAACTTTAAGAATGTAGTAC:T	Mut_ID_129	low AF or not recurrent
2	45322831	AC093702.1-LINC01121		WGS	TPT-R1	WT-6	intergenic_region			0.138	117	2:45322831:A:T	Mut_ID_130	non-coding
2	47135108	MCFD2	ENSG00000180398	WGS	TPT-R1	WT-6	splice_acceptor_variant&intron_variant	c.150-1_150insAACACAGTGCACGACCAAGA		0.094	86	2:47135108:C:CTCTTGGTCGTGCACTGTGTT	Mut_ID_131	low AF or not recurrent
2	57731475	RP11-127H13.1-SNORD78		WGS	TPT-R1	WT-6	intergenic_region			0.182	146	2:57731475:G:T	Mut_ID_132	non-coding
2	58479527	EIF3FP3	ENSG00000233426	WGS	TPT-R1	WT-6	intragenic_variant			0.182	174	2:58479527:G:A	Mut_ID_133	non-coding
2	61928593	RNU6-1145P-AC108039.1		WGS	TPT-R1	WT-6	intergenic_region			0.167	116	2:61928593:C:A	Mut_ID_134	non-coding
2	62100247	CCT4	ENSG00000115484	WGS	TPT-R1	WT-6	splice_acceptor_variant&splice_donor_variant&splice_region_variant&intron_variant	c.1014+1_1015-1delGTAAAACATTAACATCTGTATTTGTGGAAAATGTCTGATAATTAGATAAATGTCTTAATTTGTGGATTTGACTGTTTTTTCCAG		0.103	88	2:62100247:TCTGGAAAAAACAGTCAAATCCACAAATTAAGACATTTATCTAATTATCAGACATTTTCCACAAATACAGATGTTAATGTTTTAC:T	Mut_ID_135	low AF or not recurrent
2	67788545	ETAA1-AC007422.1		WGS	TPT-R1	WT-6	intergenic_region			0.136	87	2:67788545:G:T	Mut_ID_136	non-coding
2	73475055	CCT7	ENSG00000135624	WGS	TPT-R1	WT-6	splice_donor_variant&intron_variant	c.783+1_783+2insATTATCAGGCAATTGTTGATGCTGAGTGGAACATTCTCTATGACAAGT		0.125	143	2:73475055:G:GATTATCAGGCAATTGTTGATGCTGAGTGGAACATTCTCTATGACAAGT	Mut_ID_137	low AF or not recurrent
2	73478461	CCT7	ENSG00000135624	WGS	TPT-R1	WT-6	synonymous_variant	c.1311A>T	p.Ala437Ala	0.2	189	2:73478461:A:T	Mut_ID_138	non-functional
2	74108697	RP11-51I5.1-ACTG2		WGS	TPT-R1	WT-6	intergenic_region			0.235	23	2:74108697:T:TAGAGAG	Mut_ID_139	non-coding
2	74596340	DCTN1	ENSG00000204843	WGS	TPT-R1	WT-6	frameshift_variant&splice_acceptor_variant&splice_donor_variant&splice_region_variant&intron_variant	c.1584+2_1585delTACATGCCCACTGTTTGCTCTCTGCCCACCATCACCCCAGGGCTTCCTTATGACCCAGCTGTGCTTCACTGTCTCTCCTCCTAGG	p.Asp529fs	0.143	232	2:74596340:TCCTAGGAGGAGAGACAGTGAAGCACAGCTGGGTCATAAGGAAGCCCTGGGGTGATGGTGGGCAGAGAGCAAACAGTGGGCATGTA:T	Mut_ID_140	low AF or not recurrent
2	74699596	MRPL53	ENSG00000204822	WGS	TPT-R1	WT-6	frameshift_variant&splice_acceptor_variant&splice_donor_variant&splice_region_variant&intron_variant	c.92+2_93delTACGAAGGGGAAGTGGGTAGAAGCGGGAAGTGGTGCGCCTTCCTTCAGCCGGGGCTTTAAGCCCTCAGCTTGGCGCTCCTCTGTTTTTCCACCGTAGG	p.Thr32fs	0.147	100	2:74699596:TCCTACGGTGGAAAAACAGAGGAGCGCCAAGCTGAGGGCTTAAAGCCCCGGCTGAAGGAAGGCGCACCACTTCCCGCTTCTACCCACTTCCCCTTCGTA:T	Mut_ID_141	low AF or not recurrent
2	74756625	AUP1	ENSG00000115307	WGS	TPT-R1	WT-6	frameshift_variant&splice_acceptor_variant&splice_donor_variant&splice_region_variant&intron_variant	c.50+2_51delTAAGAGACCCGGCGGGAAGAGACCGATCCCCGCGTGCTCTCGGCCTTCGGCGCCTGACCACTTCGCCTCTCGCCCCCAGG	p.Leu18fs	0.118	118	2:74756625:GCCTGGGGGCGAGAGGCGAAGTGGTCAGGCGCCGAAGGCCGAGAGCACGCGGGGATCGGTCTCTTCCCGCCGGGTCTCTTA:G	Mut_ID_142	low AF or not recurrent
2	84650899	SUCLG1	ENSG00000163541	WGS	TPT-R1	WT-6	splice_region_variant&intron_variant	c.1015-4_1015-3insCAGGAGTTGTGGTCAGTATGTCTCCTGCACAGCTGGGAACCACGATCTAC		0.172	180	2:84650899:T:TGTAGATCGTGGTTCCCAGCTGTGCAGGAGACATACTGACCACAACTCCTG	Mut_ID_143	non-functional
2	85628805	CAPG	ENSG00000042493	WGS	TPT-R1	WT-6	frameshift_variant&splice_acceptor_variant&splice_donor_variant&splice_region_variant&intron_variant	c.196+2_197del	p.Gly66fs	0.25	353	2:85628805:GCCTGGGACAAGTGGGAGAGGGCAGGGCAAGGCCCTTGTGATCCATACCAGCCCCCTCCCTCCCCTTCCTGGGCCCAACCTTCCCCCATCCAGATCCCCTTA:G	Mut_ID_144	low AF or not recurrent
2	87750597	AC068279.3-LINC00152		WGS	TPT-R1	WT-6	intergenic_region			0.556	137	2:87750597:T:G	Mut_ID_145	non-coding
2	87863637	LINC00152		WGS	TPT-R1	WT-6	intragenic_variant			0.308	107	2:87863637:C:T	Mut_ID_146	non-coding
2	90482506	CH17-132F21.1-AC233263.2		WGS	TPT-R1	WT-6	intergenic_region			0.286	58	2:90482506:C:T	Mut_ID_147	non-coding
2	91801988	AC116050.1		WGS	TPT-R1	WT-6	intragenic_variant			0.025	0	2:91801988:T:TTTTAGAGATAGGTTCTTTTTTTTTTG	Mut_ID_148	non-coding
2	91842192	AC027612.6		WGS	TPT-R1	WT-6	intragenic_variant			0.13	178	2:91842192:T:C	Mut_ID_149	non-coding
2	92308652	IGKV1OR2-2-CNN2P11		WGS	TPT-R1	WT-6	intergenic_region			0.182	28	2:92308652:G:A	Mut_ID_150	non-coding
2	97530616	SEMA4C	ENSG00000168758	WGS	TPT-R1	WT-6	frameshift_variant&splice_acceptor_variant&splice_donor_variant&splice_region_variant&intron_variant	c.786+2_787delTACCGAGTCTCACAGCGGTGGGCCCTGGGAGCCCTGCTGGCCCAGCGGGGCTGACCGGCAGTGTCCCCTTGCCGTCTGCCAGG	p.Gly263fs	0.091	141	2:97530616:CCCTGGCAGACGGCAAGGGGACACTGCCGGTCAGCCCCGCTGGGCCAGCAGGGCTCCCAGGGCCCACCGCTGTGAGACTCGGTA:C	Mut_ID_151	low AF or not recurrent
2	98262654	COX5B	ENSG00000135940	WGS	TPT-R1	WT-6	splice_region_variant&intron_variant	c.103+2_103+3insGGTGTTCCCACTGATGAAGAGCAGGCGACTGGGTTGGAGAGGGAGATCATGCTGGCTGCAAAGA		0.192	106	2:98262654:T:TGGTGTTCCCACTGATGAAGAGCAGGCGACTGGGTTGGAGAGGGAGATCATGCTGGCTGCAAAGA	Mut_ID_152	non-functional
2	99954052	EIF5B	ENSG00000158417	WGS	TPT-R1	WT-6	splice_donor_variant&intron_variant	c.35_35+1insCACCAAGGATGACATTGATCTTGATGCCTTGGCT		0.222	121	2:99954052:G:GCACCAAGGATGACATTGATCTTGATGCCTTGGCT	Mut_ID_153	low AF or not recurrent
2	99954054	EIF5B	ENSG00000158417	WGS	TPT-R1	WT-6	splice_donor_variant&intron_variant	c.35+2T>C		0.235	28	2:99954054:T:C	Mut_ID_154	low AF or not recurrent
2	102227550	AC092570.4-MAP4K4		WGS	TPT-R1	WT-6	intergenic_region			0.097	92	2:102227550:G:T	Mut_ID_155	non-coding
2	109213272	LIMS1	ENSG00000169756	WGS	TPT-R1	WT-6	intragenic_variant			0.167	113	2:109213272:G:A	Mut_ID_156	non-coding
2	110482877	BMS1P19-AC109815.2		WGS	TPT-R1	WT-6	intergenic_region			0.19	118	2:110482877:G:T	Mut_ID_157	non-coding
2	113878649	IL1RN	ENSG00000136689	WGS	TPT-R1	WT-6	intron_variant	c.73+947_73+952delCTCTTC		0.167	61	2:113878649:CTCCTCT:C	Mut_ID_158	non-coding
2	121430322	Y_RNA-AC018866.1		WGS	TPT-R1	WT-6	intergenic_region			0.143	133	2:121430322:C:A	Mut_ID_159	non-coding
2	130940026	MZT2B	ENSG00000152082	WGS	TPT-R1	WT-6	splice_donor_variant&intron_variant	c.170+1_170+2insATCCTGGTGGACCTGC		0.167	87	2:130940026:G:GATCCTGGTGGACCTGC	Mut_ID_160	low AF or not recurrent
2	133733460	NCKAP5	ENSG00000176771	WGS	TPT-R1	WT-6	intron_variant	c.430-12018C>T		0.25	89	2:133733460:G:A	Mut_ID_161	non-coding
2	136528305	UBXN4	ENSG00000144224	WGS	TPT-R1	WT-6	splice_donor_variant&intron_variant	c.822+1_822+2insACCG		0.115	88	2:136528305:G:GGACC	Mut_ID_162	low AF or not recurrent
2	136528307	UBXN4	ENSG00000144224	WGS	TPT-R1	WT-6	splice_region_variant&intron_variant	c.822+2_822+3insGCAGAGAGAGCTGCTCGTTTTGCA		0.115	56	2:136528307:T:TGCAGAGAGAGCTGCTCGTTTTGCA	Mut_ID_163	non-functional
2	149366332	AC017080.1-EPC2		WGS	TPT-R1	WT-6	intergenic_region			0.406	378	2:149366332:CT:C	Mut_ID_164	non-coding
2	172373834	AC007969.5		WGS	TPT-R1	WT-6	intragenic_variant			0.467	209	2:172373834:G:A	Mut_ID_165	non-coding
2	177967496	AC079305.11		WGS	TPT-R1	WT-6	intragenic_variant			0.875	622	2:177967496:C:G	Mut_ID_166	non-coding
2	184472492	CACYBPP2	ENSG00000177855	WGS	TPT-R1	WT-6	intragenic_variant			0.148	179	2:184472492:A:G	Mut_ID_167	non-coding
2	189801000	AC079613.1-COL3A1		WGS	TPT-R1	WT-6	intergenic_region			0.24	179	2:189801000:G:A	Mut_ID_168	non-coding
2	190788397	C2orf88	ENSG00000187699	WGS	TPT-R1	WT-6	intragenic_variant			0.297	347	2:190788397:T:C	Mut_ID_169	non-coding
2	190788399	C2orf88	ENSG00000187699	WGS	TPT-R1	WT-6	intragenic_variant			0.306	365	2:190788399:G:A	Mut_ID_170	non-coding
2	192110219	MYO1B	ENSG00000128641	WGS	TPT-R1	WT-6	upstream_gene_variant	c.-31403C>T		0.16	215	2:192110219:C:T	Mut_ID_171	non-functional
2	204055916	NBEAL1	ENSG00000144426	WGS	TPT-R1	WT-6	intron_variant	c.6834+804T>A		0.129	183	2:204055916:T:A	Mut_ID_172	non-coding
2	208976078	CRYGEP	ENSG00000229150	WGS	TPT-R1	WT-6	intragenic_variant			0.438	0	2:208976078:T:TTCTCTC	Mut_ID_173	non-coding
2	210868001	UNC80	ENSG00000144406	WGS	TPT-R1	WT-6	downstream_gene_variant	c.*7682G>T		0.15	118	2:210868001:G:T	Mut_ID_174	non-functional
2	216990754	XRCC5	ENSG00000079246	WGS	TPT-R1	WT-6	splice_donor_variant&intron_variant	c.798_798+1insATTCTACAGGAGAGA		0.121	103	2:216990754:G:GATTCTACAGGAGAGA	Mut_ID_175	low AF or not recurrent
2	216990756	XRCC5	ENSG00000079246	WGS	TPT-R1	WT-6	splice_region_variant&intron_variant	c.798+2_798+3insTAAA		0.125	56	2:216990756:T:TTAAA	Mut_ID_176	non-functional
2	217002902	XRCC5	ENSG00000079246	WGS	TPT-R1	WT-6	splice_donor_variant&intron_variant	c.1342_1342+1insA		0.079	102	2:217002902:G:GA	Mut_ID_177	low AF or not recurrent
2	217002903	XRCC5	ENSG00000079246	WGS	TPT-R1	WT-6	splice_donor_variant&intron_variant	c.1342+1_1342+2insGCACAGTTGAATGCTGTTGATGCTTTGATTGACTCCATGAGCTTGGCAAAGAAAGA		0.079	118	2:217002903:G:GGCACAGTTGAATGCTGTTGATGCTTTGATTGACTCCATGAGCTTGGCAAAGAAAGA	Mut_ID_178	low AF or not recurrent
2	217006042	XRCC5	ENSG00000079246	WGS	TPT-R1	WT-6	splice_donor_variant&intron_variant	c.1476_1476+1insTGTCTGCTGCACAGAGCTTTACATCCCC		0.176	84	2:217006042:G:GTGTCTGCTGCACAGAGCTTTACATCCCC	Mut_ID_179	low AF or not recurrent
2	217057458	XRCC5	ENSG00000079246	WGS	TPT-R1	WT-6	splice_donor_variant&intron_variant	c.2041_2041+1insATGGAATTACTCTGATCACCAAAGAGGAAGCCTCTGGAA		0.129	151	2:217057458:G:GATGGAATTACTCTGATCACCAAAGAGGAAGCCTCTGGAA	Mut_ID_180	low AF or not recurrent
2	217057460	XRCC5	ENSG00000079246	WGS	TPT-R1	WT-6	splice_region_variant&intron_variant	c.2041+2_2041+3insTCTGTCACAGCTGAGGAAGCCAAA		0.156	87	2:217057460:T:TTCTGTCACAGCTGAGGAAGCCAAA	Mut_ID_181	non-functional
2	217364121	RPL37A	ENSG00000197756	WGS	TPT-R1	WT-6	splice_donor_variant&intron_variant	c.132_132+1insACCAAGATGAAGAGACGAGCTGT		0.185	150	2:217364121:A:AACCAAGATGAAGAGACGAGCTGT	Mut_ID_182	low AF or not recurrent
2	220797653	MIR4268-AC009310.1		WGS	TPT-R1	WT-6	intergenic_region			1	59	2:220797653:G:C	Mut_ID_183	non-coding
2	223436743	FARSB	ENSG00000116120	WGS	TPT-R1	WT-6	splice_region_variant&intron_variant	c.1619-3_1619-2insCTGGTGAAGACAAGGGGGGATATGTGATCAAAGCATCAGA		0.118	63	2:223436743:T:TTCTGATGCTTTGATCACATATCCCCCCTTGTCTTCACCAG	Mut_ID_184	non-functional
2	224218163	RN7SL807P-HIGD1AP4		WGS	TPT-R1	WT-6	intergenic_region			0.136	119	2:224218163:G:T	Mut_ID_185	non-coding
2	229004626	SPHKAP	ENSG00000153820	WGS	TPT-R1	WT-6	intron_variant	c.33-7849_33-7826dupGAAAGAAAGAAAGAAAGAAAGAAA		0.333	0	2:229004626:T:TTTTCTTTCTTTCTTTCTTTCTTTC	Mut_ID_186	non-coding
2	231215464	SP140L	ENSG00000185404	WGS	TPT-R1	WT-6	intron_variant	c.108-7056G>T		0.44	348	2:231215464:G:T	Mut_ID_187	non-coding
3	8180466	LMCD1-AS1	ENSG00000227110	WGS	TPT-R1	WT-6	intragenic_variant			0.357	146	3:8180466:A:G	Mut_ID_188	non-coding
3	32665806	IGBP1P3-RPL30P4		WGS	TPT-R1	WT-6	intergenic_region			0.769	334	3:32665806:T:C	Mut_ID_189	non-coding
3	41274933	CTNNB1	ENSG00000168036	WGS	TPT-R1	WT-6	frameshift_variant&splice_acceptor_variant&splice_donor_variant&splice_region_variant&intron_variant	c.1185+2_1186delTAAATTCTGAGTAAACTGGTGCCATGGGAATAGAGTCAAGATGAGTATGTGCTTGTACTGACCATCTGTTTTTATCTCCATAGG	p.Glu396fs	0.108	143	3:41274933:CAGGTAAATTCTGAGTAAACTGGTGCCATGGGAATAGAGTCAAGATGAGTATGTGCTTGTACTGACCATCTGTTTTTATCTCCAT:C	Mut_ID_190	low AF or not recurrent
3	48537270	SHISA5	ENSG00000164054	WGS	TPT-R1	WT-6	intron_variant	c.233+1300G>A		0.25	59	3:48537270:C:T	Mut_ID_191	non-coding
3	49062011	IMPDH2	ENSG00000178035	WGS	TPT-R1	WT-6	splice_acceptor_variant&splice_donor_variant&splice_region_variant&intron_variant	c.1439+1_1440-1delGTGAGCTTGGGGAGCTGGGACATGGGTAGAGGGGCTGGTCCAGGGCCAGCTACCCACATTTGACCTCTGCCCTTCTTCAG		0.143	185	3:49062011:TCTGAAGAAGGGCAGAGGTCAAATGTGGGTAGCTGGCCCTGGACCAGCCCCTCTACCCATGTCCCAGCTCCCCAAGCTCAC:T	Mut_ID_192	low AF or not recurrent
3	49062473	IMPDH2	ENSG00000178035	WGS	TPT-R1	WT-6	splice_acceptor_variant&splice_donor_variant&splice_region_variant&intron_variant	c.1150+1_1151-1delGTGAGGCCCAGTACCCGTGAAGGCCAGTGGGACCCCCTCCCTAGTGCTGCTTAGGCTCTAACCCAAGCACTCCATCTGTCCGCAG		0.262	315	3:49062473:ACTGCGGACAGATGGAGTGCTTGGGTTAGAGCCTAAGCAGCACTAGGGAGGGGGTCCCACTGGCCTTCACGGGTACTGGGCCTCAC:A	Mut_ID_193	low AF or not recurrent
3	49064041	IMPDH2	ENSG00000178035	WGS	TPT-R1	WT-6	frameshift_variant&splice_acceptor_variant&splice_donor_variant&splice_region_variant&intron_variant	c.819+2_820delTGAGCTGCTACACAGGTGGGTTGGGGCAATAGGGGCAGCTGCCACATCACAGTCTGAGACTTACTTCTTGTCCTAGG	p.Asp274fs	0.132	121	3:49064041:TCCTAGGACAAGAAGTAAGTCTCAGACTGTGATGTGGCAGCTGCCCCTATTGCCCCAACCCACCTGTGTAGCAGCTCA:T	Mut_ID_194	low AF or not recurrent
3	49064318	IMPDH2	ENSG00000178035	WGS	TPT-R1	WT-6	frameshift_variant&splice_acceptor_variant&splice_donor_variant&splice_region_variant&intron_variant	c.619+2_620delTAAGTCCTAGAGCTGGGAAAGGGCCTGGAACTAATGCCTAGGGTCCTGATTCATGTCCTGCCCTGACCACAGG	p.Gly207fs	0.108	150	3:49064318:TCCTGTGGTCAGGGCAGGACATGAATCAGGACCCTAGGCATTAGTTCCAGGCCCTTTCCCAGCTCTAGGACTTA:T	Mut_ID_195	low AF or not recurrent
3	49405984	RHOA	ENSG00000067560	WGS	TPT-R1	WT-6	splice_region_variant&intron_variant	c.157-4_157-3insG		0.133	97	3:49405984:G:GC	Mut_ID_196	non-functional
3	49405985	RHOA	ENSG00000067560	WGS	TPT-R1	WT-6	splice_region_variant&intron_variant	c.157-5_157-4insGAGAACTATGTGGCAGATATCGAGGTGGATGGAA		0.133	111	3:49405985:T:TTTCCATCCACCTCGATATCTGCCACATAGTTCTC	Mut_ID_197	non-functional
3	49413026	RHOA	ENSG00000067560	WGS	TPT-R1	WT-6	splice_region_variant&intron_variant	c.-2-3_-2-2insGCGAAGAGGCTGGACTCGGATTCGTTGCCTG		0.158	166	3:49413026:T:TCAGGCAACGAATCCGAGTCCAGCCTCTTCGC	Mut_ID_198	non-functional
3	51425309	MANF	ENSG00000145050	WGS	TPT-R1	WT-6	splice_donor_variant&intron_variant	c.364_364+1insACAAGCAGATCGACCTGAGCACA		0.115	111	3:51425309:G:GACAAGCAGATCGACCTGAGCACA	Mut_ID_199	low AF or not recurrent
3	53259949	TKT	ENSG00000163931	WGS	TPT-R1	WT-6	splice_region_variant&intron_variant	c.1721-3_1721-2insCGTGCCACCAAGGGCAGGATCCTCACCGTGGAGGACCATTATTATGA		0.129	121	3:53259949:T:TTCATAATAATGGTCCTCCACGGTGAGGATCCTGCCCTTGGTGGCACG	Mut_ID_200	non-functional
3	53275262	TKT	ENSG00000163931	WGS	TPT-R1	WT-6	splice_acceptor_variant&intron_variant	c.226-2dupA		0.091	89	3:53275262:C:CT	Mut_ID_201	low AF or not recurrent
3	53275264	TKT	ENSG00000163931	WGS	TPT-R1	WT-6	splice_region_variant&intron_variant	c.226-4_226-3insAATCCGCACAATGACCGCTTTGTGCTCTC		0.091	88	3:53275264:G:GGAGAGCACAAAGCGGTCATTGTGCGGATT	Mut_ID_202	non-functional
3	58095898	FLNB	ENSG00000136068	WGS	TPT-R1	WT-6	splice_donor_variant&intron_variant	c.2484+1_2484+2insAAA		0.186	281	3:58095898:G:GAAA	Mut_ID_203	low AF or not recurrent
3	58095899	FLNB	ENSG00000136068	WGS	TPT-R1	WT-6	splice_region_variant&intron_variant	c.2484+2_2484+3insCCCCGCCAGCCCTTTCAGAGTCAAAGTTGACCCTTCCC		0.186	258	3:58095899:T:TCCCCGCCAGCCCTTTCAGAGTCAAAGTTGACCCTTCCC	Mut_ID_204	non-functional
3	58135954	FLNB	ENSG00000136068	WGS	TPT-R1	WT-6	splice_donor_variant&intron_variant	c.6460_6460+1insAAATCAACAGCAGTGATATGTCGGCCCACGTCACCAGCCCCTCTGGCC		0.188	90	3:58135954:G:GAAATCAACAGCAGTGATATGTCGGCCCACGTCACCAGCCCCTCTGGCC	Mut_ID_205	low AF or not recurrent
3	58154386	FLNB	ENSG00000136068	WGS	TPT-R1	WT-6	splice_donor_variant&intron_variant	c.7510+1_7510+2insCCAGCGTCTAGTTAGCCCTGGCTCAGCCAACGAGACCTCA		0.143	149	3:58154386:G:GCCAGCGTCTAGTTAGCCCTGGCTCAGCCAACGAGACCTCA	Mut_ID_206	low AF or not recurrent
3	63825450	THOC7	ENSG00000163634	WGS	TPT-R1	WT-6	splice_acceptor_variant&intron_variant	c.20-2_20-1insTGGGAGCCGTGACTGAC		0.16	89	3:63825450:C:CGTCAGTCACGGCTCCCA	Mut_ID_207	low AF or not recurrent
3	64005117	PSMD6	ENSG00000163636	WGS	TPT-R1	WT-6	splice_acceptor_variant&intron_variant	c.511-1_511insCAATGATGGCAAAGGCCGAGTACCTCTGCCGGATAGGTGACAAA		0.161	140	3:64005117:C:CTTTGTCACCTATCCGGCAGAGGTACTCGGCCTTTGCCATCATTG	Mut_ID_208	low AF or not recurrent
3	64008199	PSMD6	ENSG00000163636	WGS	TPT-R1	WT-6	splice_acceptor_variant&intron_variant	c.305-1_305insCCTGCCCGAGCACCGCGGAGACGCTGCCGTGCGCGACGAGCTGATGGCGGCCGTCCGCGATAACA		0.217	180	3:64008199:T:TTGTTATCGCGGACGGCCGCCATCAGCTCGTCGCGCACGGCAGCGTCTCCGCGGTGCTCGGGCAGG	Mut_ID_209	low AF or not recurrent
3	101295507	PCNP	ENSG00000081154	WGS	TPT-R1	WT-6	intron_variant	c.64+2384A>G		0.762	2621	3:101295507:A:G	Mut_ID_210	non-coding
3	110444343	RP11-179A18.1-Y_RNA		WGS	TPT-R1	WT-6	intergenic_region			0.143	88	3:110444343:G:T	Mut_ID_211	non-coding
3	118122225	RP11-384F7.1		WGS	TPT-R1	WT-6	intragenic_variant			0.115	90	3:118122225:G:T	Mut_ID_212	non-coding
3	131639577	CPNE4	ENSG00000196353	WGS	TPT-R1	WT-6	intron_variant	c.54-15289C>A		0.15	88	3:131639577:G:T	Mut_ID_213	non-coding
3	146664231	RP11-649A16.1		WGS	TPT-R1	WT-6	intragenic_variant			0.12	89	3:146664231:G:T	Mut_ID_214	non-coding
3	146682637	RP11-649A16.1		WGS	TPT-R1	WT-6	intragenic_variant			0.188	86	3:146682637:G:T	Mut_ID_215	non-coding
3	161062848	SPTSSB	ENSG00000196542	WGS	TPT-R1	WT-6	3_prime_UTR_variant	c.*1033C>T		0.179	145	3:161062848:G:A	Mut_ID_216	non-functional
3	162037395	RP11-774I5.1-TOMM22P6		WGS	TPT-R1	WT-6	intergenic_region			0.171	0	3:162037395:T:TGTGTATATACATATATGAATACATATATGTATATACATAAGTATAC	Mut_ID_217	non-coding
3	165999091	RP11-12N13.2-RP11-12N13.1		WGS	TPT-R1	WT-6	intergenic_region			0.2	178	3:165999091:T:A	Mut_ID_218	non-coding
3	166472124	RP11-450H5.3-CBX1P5		WGS	TPT-R1	WT-6	intergenic_region			0.13	118	3:166472124:C:A	Mut_ID_219	non-coding
3	175436350	NAALADL2	ENSG00000177694	WGS	TPT-R1	WT-6	intron_variant	c.1897-18744T>C		0.138	117	3:175436350:T:C	Mut_ID_220	non-coding
3	183867764			WGS	TPT-R1	WT-6	TF_binding_site_variant	c.*5033T>G		0.238	392	3:183867764:T:G	Mut_ID_221	non-functional
3	183898770	AP2M1	ENSG00000161203	WGS	TPT-R1	WT-6	frameshift_variant&splice_acceptor_variant&splice_donor_variant&splice_region_variant&intron_variant	c.640+2_641delTGAGGTCCCTCTCACGACAAAGTTGGAGGGGGCCCAGGGCAGGATCCTGGGCCTGCCTGCCTGACTCCGCTGCTCCCCATTTATCTGTTCCATCACCAGG	p.Gln215fs	0.206	274	3:183898770:AAGGTGAGGTCCCTCTCACGACAAAGTTGGAGGGGGCCCAGGGCAGGATCCTGGGCCTGCCTGCCTGACTCCGCTGCTCCCCATTTATCTGTTCCATCACC:A	Mut_ID_222	low AF or not recurrent
3	184017189	PSMD2	ENSG00000175166	WGS	TPT-R1	WT-6	splice_donor_variant&intron_variant	c.135_135+1insTCT		0.13	92	3:184017189:G:GTCT	Mut_ID_223	low AF or not recurrent
3	184017190	PSMD2	ENSG00000175166	WGS	TPT-R1	WT-6	splice_donor_variant&intron_variant	c.135+1_135+2insAAGAGGATAAACAGCTTCAAGA		0.136	91	3:184017190:G:GAAGAGGATAAACAGCTTCAAGA	Mut_ID_224	low AF or not recurrent
3	184040515	EIF4G1	ENSG00000114867	WGS	TPT-R1	WT-6	splice_acceptor_variant&splice_donor_variant&splice_region_variant&intron_variant	c.1816+1_1817-1delGTATGCTGAAGAAAGGGTTGAGAATGGCTTGAGTTTTCTTATTAGGGCCAGAGGAGGCAGTATGATTGCTTCATTCTGTTTTCCTTGCAG		0.156	188	3:184040515:TCAGGTATGCTGAAGAAAGGGTTGAGAATGGCTTGAGTTTTCTTATTAGGGCCAGAGGAGGCAGTATGATTGCTTCATTCTGTTTTCCTTG:T	Mut_ID_225	low AF or not recurrent
3	184041030	EIF4G1	ENSG00000114867	WGS	TPT-R1	WT-6	splice_donor_variant&intron_variant	c.2109+1_2109+2insCTGGCCTGGGACCCCGGCGCTCTCAGCAGGGACCCCGAAAAGAACCACGCAAGATCAT		0.154	131	3:184041030:G:GCTGGCCTGGGACCCCGGCGCTCTCAGCAGGGACCCCGAAAAGAACCACGCAAGATCAT	Mut_ID_226	low AF or not recurrent
3	185135775	MAP3K13	ENSG00000073803	WGS	TPT-R1	WT-6	intron_variant	c.-85-10510A>G		0.133	114	3:185135775:A:G	Mut_ID_227	non-coding
3	185826588	ETV5	ENSG00000244405	WGS	TPT-R1	WT-6	upstream_gene_variant	c.-292_-291insT		0.125	29	3:185826588:C:CA	Mut_ID_228	non-functional
3	186301768	DNAJB11	ENSG00000090520	WGS	TPT-R1	WT-6	splice_region_variant&intron_variant	c.852+3_852+4insCATATTTCCCGGGATAAGATCACCAGGCCAGGAGCGAAGCTATGG		0.059	118	3:186301768:A:ACATATTTCCCGGGATAAGATCACCAGGCCAGGAGCGAAGCTATGG	Mut_ID_229	non-functional
3	186894689	RPL39L	ENSG00000163923	WGS	TPT-R1	WT-6	intragenic_variant			0.3	87	3:186894689:G:A	Mut_ID_230	non-coding
4	47655	CHR_START-Z95704.4		WGS	TPT-R1	WT-6	intergenic_region			0.09	0	4:47655:A:AGAAGAC	Mut_ID_231	non-coding
4	3543329	LRPAP1-RP11-529E10.7		WGS	TPT-R1	WT-6	intergenic_region			0.308	114	4:3543329:T:C	Mut_ID_232	non-coding
4	6642987	MRFAP1	ENSG00000179010	WGS	TPT-R1	WT-6	splice_region_variant&intron_variant	c.*12+2_*12+3insTTCCAGCCAATGGATTCTGGTCAACTGGTGGAGATTGGCTGACACCCTGGAGAAGCCG		0.19	193	4:6642987:T:TTTCCAGCCAATGGATTCTGGTCAACTGGTGGAGATTGGCTGACACCCTGGAGAAGCCG	Mut_ID_233	non-functional
4	6644327	MRFAP1	ENSG00000179010	WGS	TPT-R1	WT-6	3_prime_UTR_variant	c.*883A>G		0.111	179	4:6644327:A:G	Mut_ID_234	non-functional
4	8411410	ACOX3	ENSG00000087008	WGS	TPT-R1	WT-6	intron_variant	c.687+529G>T		0.8	225	4:8411410:C:A	Mut_ID_235	non-coding
4	9595761	RP11-264E23.1-AC097493.1		WGS	TPT-R1	WT-6	intergenic_region			0.316	177	4:9595761:C:G	Mut_ID_236	non-coding
4	9894838	SLC2A9	ENSG00000109667	WGS	TPT-R1	WT-6	intron_variant	c.1114-2504_1114-2503insGGGGGGGGGGGGGG		0.211	106	4:9894838:G:GCCCCCCCCCCCCCC	Mut_ID_237	non-coding
4	10764028	RP11-61G19.1-MIR572		WGS	TPT-R1	WT-6	intergenic_region			0.136	149	4:10764028:T:A	Mut_ID_238	non-coding
4	11374106	RNPS1P1	ENSG00000250896	WGS	TPT-R1	WT-6	intragenic_variant			0.136	90	4:11374106:A:C	Mut_ID_239	non-coding
4	15617243	FBXL5	ENSG00000118564	WGS	TPT-R1	WT-6	intron_variant	c.1851-3206T>C		0.214	84	4:15617243:A:G	Mut_ID_240	non-coding
4	15898671	RP11-442P12.1-FGFBP1		WGS	TPT-R1	WT-6	intergenic_region			0.136	88	4:15898671:G:T	Mut_ID_241	non-coding
4	23646403	RP11-380P13.1		WGS	TPT-R1	WT-6	intragenic_variant			0.2	56	4:23646403:G:A	Mut_ID_242	non-coding
4	23646404	RP11-380P13.1		WGS	TPT-R1	WT-6	intragenic_variant			0.2	58	4:23646404:C:T	Mut_ID_243	non-coding
4	24036234	PPARGC1A-AC092846.1		WGS	TPT-R1	WT-6	intergenic_region			0.154	152	4:24036234:C:A	Mut_ID_244	non-coding
4	32743269	RP11-240A16.1-RP11-141P6.1		WGS	TPT-R1	WT-6	intergenic_region			0.345	319	4:32743269:A:T	Mut_ID_245	non-coding
4	44647883	YIPF7	ENSG00000177752	WGS	TPT-R1	WT-6	intron_variant	c.188+4119G>T		0.375	299	4:44647883:C:A	Mut_ID_246	non-coding
4	49151546	CWH43-AC118282.3		WGS	TPT-R1	WT-6	intergenic_region			0.333	57	4:49151546:C:T	Mut_ID_247	non-coding
4	58826800	RP11-4O3.2-SRIP1		WGS	TPT-R1	WT-6	intergenic_region			0.15	88	4:58826800:G:A	Mut_ID_248	non-coding
4	68202085	RNU6-699P-RP11-584P21.2		WGS	TPT-R1	WT-6	intergenic_region			0.267	0	4:68202085:C:CAAGAAAGA	Mut_ID_249	non-coding
4	74606441	IL8		WGS	TPT-R1	WT-6	splice_region_variant&intron_variant	c.64+2_64+3insGCAGTTTTGCCAAGGAGTGCTAAAGAACTTAGATGTCAGTGCATAAAGACATACTCCA		0.438	509	4:74606441:T:TGCAGTTTTGCCAAGGAGTGCTAAAGAACTTAGATGTCAGTGCATAAAGACATACTCCA	Mut_ID_250	non-functional
4	75636007	AC142293.3-BTC		WGS	TPT-R1	WT-6	intergenic_region			0.107	90	4:75636007:A:G	Mut_ID_251	non-coding
4	75871932	PARM1	ENSG00000169116	WGS	TPT-R1	WT-6	intron_variant	c.43+13352G>T		0.107	120	4:75871932:G:T	Mut_ID_252	non-coding
4	76942761	CXCL10	ENSG00000169245	WGS	TPT-R1	WT-6	3_prime_UTR_variant	c.*321delC		0.103	177	4:76942761:AG:A	Mut_ID_253	non-functional
4	83348457	HNRNPDL	ENSG00000152795	WGS	TPT-R1	WT-6	splice_acceptor_variant&splice_donor_variant&splice_region_variant&intron_variant	c.906+1_907-1del		0.094	166	4:83348457:ACTATAAACAAAAAACATGAAAGTATAATTTTTACCGAAGTTCTAAAATTAAATCATTTTATTTTTCTCCACATCAAGAAATTATTTCAATTATTTAAATTTTCATTTAAAGTGCTTAAATGGCTTTAC:A	Mut_ID_254	low AF or not recurrent
4	83516199	RP11-791G16.4-LINC00575		WGS	TPT-R1	WT-6	intergenic_region			0.125	114	4:83516199:C:T	Mut_ID_255	non-coding
4	88813496	HSP90AB3P	ENSG00000183199	WGS	TPT-R1	WT-6	intragenic_variant			0.292	197	4:88813496:A:G	Mut_ID_256	non-coding
4	88814126	HSP90AB3P	ENSG00000183199	WGS	TPT-R1	WT-6	intragenic_variant			0.467	495	4:88814126:A:G	Mut_ID_257	non-coding
4	97824165	COX7A2P2	ENSG00000236764	WGS	TPT-R1	WT-6	intragenic_variant			0.179	145	4:97824165:C:G	Mut_ID_258	non-coding
4	99202113	RAP1GDS1	ENSG00000138698	WGS	TPT-R1	WT-6	intron_variant	c.5-12443G>T		0.143	89	4:99202113:G:T	Mut_ID_259	non-coding
4	112364081	RNU6-289P-RP11-255I10.1		WGS	TPT-R1	WT-6	intergenic_region			0.115	90	4:112364081:G:T	Mut_ID_260	non-coding
4	125623800	ANKRD50	ENSG00000151458	WGS	TPT-R1	WT-6	intron_variant	c.512+7355G>T		0.136	118	4:125623800:C:A	Mut_ID_261	non-coding
4	128115588	RP11-125O18.1		WGS	TPT-R1	WT-6	intragenic_variant			0.176	88	4:128115588:C:A	Mut_ID_262	non-coding
4	130850589	RP11-422J15.1		WGS	TPT-R1	WT-6	intragenic_variant			0.84	664	4:130850589:C:G	Mut_ID_263	non-coding
4	146000619	ANAPC10	ENSG00000164162	WGS	TPT-R1	WT-6	intron_variant	c.206+2193A>C		0.429	260	4:146000619:T:G	Mut_ID_264	non-coding
4	155672491	LRAT	ENSG00000121207	WGS	TPT-R1	WT-6	3_prime_UTR_variant	c.*2203G>T		0.136	89	4:155672491:G:T	Mut_ID_265	non-functional
4	156887938	CTSO-FTH1P21		WGS	TPT-R1	WT-6	intergenic_region			0.107	90	4:156887938:G:T	Mut_ID_266	non-coding
4	171281628	RP11-789C1.2		WGS	TPT-R1	WT-6	intragenic_variant			0.125	114	4:171281628:C:A	Mut_ID_267	non-coding
4	173169498	GALNTL6	ENSG00000174473	WGS	TPT-R1	WT-6	intron_variant	c.247+18583G>T		0.167	86	4:173169498:G:T	Mut_ID_268	non-coding
4	174254146	HMGB2	ENSG00000164104	WGS	TPT-R1	WT-6	splice_acceptor_variant&splice_donor_variant&splice_region_variant&intron_variant	c.296+1_297-1delGTAAGTTTAAAATAACCCAAATTGCTCCTTGGATTTTTCCTTCAGTTTATTAAACTCTGTTGCTTCCTTTCAG		0.148	267	4:174254146:TCTGAAAGGAAGCAACAGAGTTTAATAAACTGAAGGAAAAATCCAAGGAGCAATTTGGGTTATTTTAAACTTAC:T	Mut_ID_269	low AF or not recurrent
4	174254367	HMGB2	ENSG00000164104	WGS	TPT-R1	WT-6	splice_region_variant&intron_variant	c.151-3_151-2insCGGACTCTTCCGTCAATTTCGCGGAATTCTCCAAGAAGTGTTCGGAGAGATGGA		0.114	119	4:174254367:T:TTCCATCTCTCCGAACACTTCTTGGAGAATTCCGCGAAATTGACGGAAGAGTCCG	Mut_ID_270	non-functional
5	1260515	TERT	ENSG00000164362	WGS	TPT-R1	WT-6	intron_variant	c.2970+72_2970+73dupTG		0.63	490	5:1260515:G:GCA	Mut_ID_271	non-coding
5	1814576	NDUFS6	ENSG00000145494	WGS	TPT-R1	WT-6	frameshift_variant	c.310_311insACAAAGAAACAAAAACCGGCACA	p.Val104fs	0.13	78	5:1814576:G:GACAAAGAAACAAAAACCGGCACA	Mut_ID_272	low AF or not recurrent
5	10256161	CCT5	ENSG00000150753	WGS	TPT-R1	WT-6	synonymous_variant	c.426T>C	p.Arg142Arg	0.147	174	5:10256161:T:C	Mut_ID_273	non-functional
5	10258415	CCT5	ENSG00000150753	WGS	TPT-R1	WT-6	splice_acceptor_variant&splice_donor_variant&splice_region_variant&intron_variant	c.723+1_724-1delGTGAGCCATTGCATCTCACAGCTTCGCACTGTTGGTTAACTCTTAATTCCACCAATTAAAATGTCTTTATGTTCCCCCATAG		0.075	146	5:10258415:AGTGAGCCATTGCATCTCACAGCTTCGCACTGTTGGTTAACTCTTAATTCCACCAATTAAAATGTCTTTATGTTCCCCCATAG:A	Mut_ID_274	low AF or not recurrent
5	10264962	CCT5	ENSG00000150753	WGS	TPT-R1	WT-6	3_prime_UTR_variant	c.*67A>G		0.2	130	5:10264962:A:G	Mut_ID_275	non-functional
5	10929132	CTD-2154B17.1-CTNND2		WGS	TPT-R1	WT-6	intergenic_region			0.167	85	5:10929132:G:T	Mut_ID_276	non-coding
5	17618010	RP11-432M8.20-RP11-432M8.10		WGS	TPT-R1	WT-6	intergenic_region			0.176	91	5:17618010:TG:T	Mut_ID_277	non-coding
5	25795962	RNU6-374P-MSNP1		WGS	TPT-R1	WT-6	intergenic_region			0.778	200	5:25795962:CTGTGTGTG:C	Mut_ID_278	non-coding
5	31553268	C5orf22	ENSG00000082213	WGS	TPT-R1	WT-6	3_prime_UTR_variant	c.*277_*280dupTTGT		0.217	0	5:31553268:T:TTTTG	Mut_ID_279	non-functional
5	33162549	CTD-2066L21.3		WGS	TPT-R1	WT-6	intragenic_variant			0.344	266	5:33162549:T:C	Mut_ID_280	non-coding
5	38928978	OSMR	ENSG00000145623	WGS	TPT-R1	WT-6	intron_variant	c.2213-3007G>T		0.115	119	5:38928978:G:T	Mut_ID_281	non-coding
5	40710072	TTC33	ENSG00000113638	WGS	TPT-R1	WT-6	downstream_gene_variant	c.*6175T>G		0.143	116	5:40710072:A:C	Mut_ID_282	non-functional
5	55783775	CTC-236F12.4-AC022431.1		WGS	TPT-R1	WT-6	intergenic_region			0.176	89	5:55783775:C:T	Mut_ID_283	non-coding
5	55800767	AC022431.1		WGS	TPT-R1	WT-6	intragenic_variant			0.167	187	5:55800767:A:G	Mut_ID_284	non-coding
5	63544117	RNF180	ENSG00000164197	WGS	TPT-R1	WT-6	intron_variant	c.1227+30894C>A		0.111	90	5:63544117:C:A	Mut_ID_285	non-coding
5	68463110	CCNB1	ENSG00000134057	WGS	TPT-R1	WT-6	splice_donor_variant&intron_variant	c.21_21+1insAACTCGAAAATTAATGCTGAAAATAAGGCGAAGATCAACATGGCAGGCGCAAAGCGC		0.172	199	5:68463110:G:GAACTCGAAAATTAATGCTGAAAATAAGGCGAAGATCAACATGGCAGGCGCAAAGCGC	Mut_ID_286	low AF or not recurrent
5	68630176	CCDC125	ENSG00000183323	WGS	TPT-R1	WT-6	upstream_gene_variant	c.-13809G>C		0.136	120	5:68630176:C:G	Mut_ID_287	non-functional
5	75469778	SV2C	ENSG00000122012	WGS	TPT-R1	WT-6	intron_variant	c.581-20966C>T		0.188	87	5:75469778:C:T	Mut_ID_288	non-coding
5	75469885	SV2C	ENSG00000122012	WGS	TPT-R1	WT-6	intron_variant	c.581-20859C>T		0.24	210	5:75469885:C:T	Mut_ID_289	non-coding
5	93019018	FAM172A	ENSG00000113391	WGS	TPT-R1	WT-6	intron_variant	c.1109-62183G>T		0.543	528	5:93019018:C:A	Mut_ID_290	non-coding
5	93019339	FAM172A	ENSG00000113391	WGS	TPT-R1	WT-6	intron_variant	c.1109-62504G>T		0.217	172	5:93019339:C:A	Mut_ID_291	non-coding
5	96688325	RP11-155G15.2		WGS	TPT-R1	WT-6	intragenic_variant			0.143	60	5:96688325:C:CTGTTTT	Mut_ID_292	non-coding
5	97757173	RP11-474J18.1-CTBP2P4		WGS	TPT-R1	WT-6	intergenic_region			0.167	86	5:97757173:G:T	Mut_ID_293	non-coding
5	105194753	RP11-6N13.1-RNA5SP189		WGS	TPT-R1	WT-6	intergenic_region			0.842	533	5:105194753:G:A	Mut_ID_294	non-coding
5	107888805	FBXL17-RP11-120B7.1		WGS	TPT-R1	WT-6	intergenic_region			0.118	60	5:107888805:C:T	Mut_ID_295	non-coding
5	107888806	FBXL17-RP11-120B7.1		WGS	TPT-R1	WT-6	intergenic_region			0.118	58	5:107888806:A:G	Mut_ID_296	non-coding
5	108069044	LINC01023-FER		WGS	TPT-R1	WT-6	intergenic_region			0.4	355	5:108069044:G:T	Mut_ID_297	non-coding
5	114956381	TMED7-TICAM2	ENSG00000251201	WGS	TPT-R1	WT-6	splice_region_variant&intron_variant	c.193-4A>C		0.086	79	5:114956381:T:G	Mut_ID_298	non-functional
5	114956383	TMED7-TICAM2	ENSG00000251201	WGS	TPT-R1	WT-6	splice_region_variant&intron_variant	c.193-7_193-6insAGTGCTTCTACGAGGACATCGCTCAGGGCACCAAGTGCACCCTGGAG		0.086	88	5:114956383:A:ACTCCAGGGTGCACTTGGTGCCCTGAGCGATGTCCTCGTAGAAGCACT	Mut_ID_299	non-functional
5	115249646	AP3S1	ENSG00000177879	WGS	TPT-R1	WT-6	3_prime_UTR_variant	c.*460delG		0.097	85	5:115249646:AG:A	Mut_ID_300	non-functional
5	122730238	CEP120	ENSG00000168944	WGS	TPT-R1	WT-6	intron_variant	c.613-1047G>T		0.417	164	5:122730238:C:A	Mut_ID_301	non-coding
5	127438193	SLC12A2	ENSG00000064651	WGS	TPT-R1	WT-6	intron_variant	c.757-10313C>A		0.15	88	5:127438193:C:A	Mut_ID_302	non-coding
5	134962220	CTC-321K16.1		WGS	TPT-R1	WT-6	intragenic_variant			0.176	86	5:134962220:G:T	Mut_ID_303	non-coding
5	138265046	CTNNA1	ENSG00000044115	WGS	TPT-R1	WT-6	splice_donor_variant&intron_variant	c.2010+1_2010+2insCGATCATGGC		0.158	85	5:138265046:G:GCGATCATGGC	Mut_ID_304	low AF or not recurrent
5	138265048	CTNNA1	ENSG00000044115	WGS	TPT-R1	WT-6	splice_region_variant&intron_variant	c.2010+3A>C		0.158	27	5:138265048:A:C	Mut_ID_305	non-functional
5	139931628	SRA1	ENSG00000213523	WGS	TPT-R1	WT-6	frameshift_variant	c.328_329insAC	p.Val110fs	0.115	84	5:139931628:A:AGT	Mut_ID_306	low AF or not recurrent
5	139931629	SRA1	ENSG00000213523	WGS	TPT-R1	WT-6	frameshift_variant	c.327_328insC	p.Val110fs	0.115	88	5:139931629:C:CG	Mut_ID_307	low AF or not recurrent
5	143975737	RN7SKP246-CTC-342P15.1		WGS	TPT-R1	WT-6	intergenic_region			0.304	208	5:143975737:G:T	Mut_ID_308	non-coding
5	146117029	PPP2R2B	ENSG00000156475	WGS	TPT-R1	WT-6	intron_variant	c.269-36324C>T		0.273	165	5:146117029:G:A	Mut_ID_309	non-coding
5	150425514	TNIP1	ENSG00000145901	WGS	TPT-R1	WT-6	splice_region_variant&intron_variant	c.847-4_847-3insAGGCTCACCGAAGATGGAAGGGACAGGCAAGAAGGCAGTGGCTGGACAGCAG		0.222	207	5:150425514:G:GCTGCTGTCCAGCCACTGCCTTCTTGCCTGTCCCTTCCATCTTCGGTGAGCCT	Mut_ID_310	non-functional
5	150837900	SLC36A1	ENSG00000123643	WGS	TPT-R1	WT-6	intron_variant	c.-5-447_-5-446delTT		0.273	90	5:150837900:ATT:A	Mut_ID_311	non-coding
5	154173281	LARP1	ENSG00000155506	WGS	TPT-R1	WT-6	frameshift_variant&splice_acceptor_variant&splice_donor_variant&splice_region_variant&intron_variant	c.637+2_638delTATGCACTACCCACTATGGAGGGCCTGGACTTGGGAGACACCCTCAGGCCTGACCTGGTACCCCTCTCCCCATAGG	p.Ser214fs	0.147	176	5:154173281:AAGGTATGCACTACCCACTATGGAGGGCCTGGACTTGGGAGACACCCTCAGGCCTGACCTGGTACCCCTCTCCCCAT:A	Mut_ID_312	low AF or not recurrent
5	158485481	EBF1	ENSG00000164330	WGS	TPT-R1	WT-6	intron_variant	c.554+14923G>C		0.964	822	5:158485481:C:G	Mut_ID_313	non-coding
5	159437865	TTC1	ENSG00000113312	WGS	TPT-R1	WT-6	splice_donor_variant&intron_variant	c.330_330+1insAAAAGAAGAGAAGAGAGCACTAGACTAAAGGAGGAGGGAAATGAACA		0.125	118	5:159437865:G:GAAAAGAAGAGAAGAGAGCACTAGACTAAAGGAGGAGGGAAATGAACA	Mut_ID_314	low AF or not recurrent
5	159437867	TTC1	ENSG00000113312	WGS	TPT-R1	WT-6	splice_region_variant&intron_variant	c.330+2_330+3insTTAAGAAAGGAGATTATATAGAAGCTGA		0.16	58	5:159437867:T:TTTAAGAAAGGAGATTATATAGAAGCTGA	Mut_ID_315	non-functional
5	159842319	SLU7	ENSG00000164609	WGS	TPT-R1	WT-6	splice_acceptor_variant&intron_variant	c.-16-2A>G		0.12	88	5:159842319:T:C	Mut_ID_316	low AF or not recurrent
5	159842321	SLU7	ENSG00000164609	WGS	TPT-R1	WT-6	splice_region_variant&intron_variant	c.-16-5_-16-4insTGCGGCGGGG		0.12	66	5:159842321:G:GCCCCGCCGCA	Mut_ID_317	non-functional
5	168043633	CTC-575D19.1		WGS	TPT-R1	WT-6	intragenic_variant			0.185	118	5:168043633:T:C	Mut_ID_318	non-coding
5	172083665	NEURL1B	ENSG00000214357	WGS	TPT-R1	WT-6	intron_variant	c.32-13123A>G		0.185	150	5:172083665:A:G	Mut_ID_319	non-coding
5	175819947	CLTB	ENSG00000175416	WGS	TPT-R1	WT-6	splice_acceptor_variant&intron_variant	c.519-2_519-1insAGAAGGACCTGGAGGAGTGGAACCAGCGCCAGAGTGAACAAGTAGAGAAGAACAAGATCAACAACC		0.136	98	5:175819947:C:CGGTTGTTGATCTTGTTCTTCTCTACTTGTTCACTCTGGCGCTGGTTCCACTCCTCCAGGTCCTTCT	Mut_ID_320	low AF or not recurrent
5	177019679	TMED9	ENSG00000184840	WGS	TPT-R1	WT-6	splice_region_variant&intron_variant	c.285+3G>C		0.167	82	5:177019679:G:C	Mut_ID_321	non-functional
5	177019680	TMED9	ENSG00000184840	WGS	TPT-R1	WT-6	splice_region_variant&intron_variant	c.285+4_285+5insTCCTGGCCCG		0.167	79	5:177019680:A:ATCCTGGCCCG	Mut_ID_322	non-functional
5	177443114	FAM153C		WGS	TPT-R1	WT-6	intragenic_variant			0.286	112	5:177443114:C:T	Mut_ID_323	non-coding
5	177631739	HNRNPAB	ENSG00000197451	WGS	TPT-R1	WT-6	splice_acceptor_variant&splice_donor_variant&splice_region_variant&5_prime_UTR_variant&intron_variant	c.-24+2_-23delTGAGCGGCGGCCGGCGGGCGGGAGCTCTGGCGGGAGCCGCGCCGGCCTGACGCGCTGTCGCCGCTGGTTGCAGG		0.286	310	5:177631739:GAGGTGAGCGGCGGCCGGCGGGCGGGAGCTCTGGCGGGAGCCGCGCCGGCCTGACGCGCTGTCGCCGCTGGTTGC:G	Mut_ID_324	low AF or not recurrent
5	178509655	ZNF354C	ENSG00000177932	WGS	TPT-R1	WT-6	3_prime_UTR_variant	c.*2557A>G		0.129	144	5:178509655:A:G	Mut_ID_325	non-functional
5	178509656	ZNF354C	ENSG00000177932	WGS	TPT-R1	WT-6	3_prime_UTR_variant	c.*2558C>T		0.129	148	5:178509656:C:T	Mut_ID_326	non-functional
5	179043959	HNRNPH1	ENSG00000169045	WGS	TPT-R1	WT-6	splice_acceptor_variant&splice_donor_variant&splice_region_variant&intron_variant	c.1117+1_1118-1delGTAGCCAAATGCTAGGAGGCATGGGTTTGTGTAAATATCACTTTAGTGTCTTTTTTTTAAGCTAACCTTGTATGCCTTTTCTCTCATTTCAG		0.133	149	5:179043959:TCTGAAATGAGAGAAAAGGCATACAAGGTTAGCTTAAAAAAAAGACACTAAAGTGATATTTACACAAACCCATGCCTCCTAGCATTTGGCTAC:T	Mut_ID_327	low AF or not recurrent
5	179072212	C5orf60	ENSG00000204661	WGS	TPT-R1	WT-6	upstream_gene_variant	c.-191C>A		0.188	87	5:179072212:G:T	Mut_ID_328	non-functional
5	179132856	CANX	ENSG00000127022	WGS	TPT-R1	WT-6	splice_region_variant&intron_variant	c.276+3_276+4insACTTACAAAGCTCCAGTTCCAACAGGGGAAGTATA		0.229	258	5:179132856:T:TACTTACAAAGCTCCAGTTCCAACAGGGGAAGTATA	Mut_ID_329	non-functional
5	179143296	CANX	ENSG00000127022	WGS	TPT-R1	WT-6	splice_donor_variant&intron_variant	c.1016+1_1016+2insGA		0.118	97	5:179143296:G:GGA	Mut_ID_330	low AF or not recurrent
5	179143297	CANX	ENSG00000127022	WGS	TPT-R1	WT-6	splice_region_variant&intron_variant	c.1016+4_1016+5insAGATGCCCCTGCTAAGATTCCAGATGAAGA		0.114	115	5:179143297:T:TGAAGATGCCCCTGCTAAGATTCCAGATGAA	Mut_ID_331	non-functional
5	179147562	CANX	ENSG00000127022	WGS	TPT-R1	WT-6	splice_donor_variant&intron_variant	c.1287+1_1287+2insGAATCTGGAAACCCAGGAAAA		0.192	129	5:179147562:G:GGAATCTGGAAACCCAGGAAAA	Mut_ID_332	low AF or not recurrent
5	179228694	MGAT4B	ENSG00000161013	WGS	TPT-R1	WT-6	splice_acceptor_variant&splice_donor_variant&splice_region_variant&intron_variant	c.328+1_329-1delGTGAGGTCTGGGGCGGGAGGGGGAAAAGGCGGGGGCGGGCTGGTTGTAGGTTCCCTGGTCTCAGTCCCGATCCTTCCCGACCCACCCAG		0.133	90	5:179228694:TCTGGGTGGGTCGGGAAGGATCGGGACTGAGACCAGGGAACCTACAACCAGCCCGCCCCCGCCTTTTCCCCCTCCCGCCCCAGACCTCAC:T	Mut_ID_333	low AF or not recurrent
5	179251085	SQSTM1	ENSG00000161011	WGS	TPT-R1	WT-6	frameshift_variant&splice_acceptor_variant&splice_donor_variant&splice_region_variant&intron_variant	c.531+2_532delTGAGCAGGCCCTCTGTGCAGGCCTGGGGTGGGCTCAGGGTGGCAGGAACCTTGACCCGCTCACTGCCTGCCGCTCTGCTAATTCCTCCCCCAGG	p.Gly178fs	0.4	752	5:179251085:GAGGTGAGCAGGCCCTCTGTGCAGGCCTGGGGTGGGCTCAGGGTGGCAGGAACCTTGACCCGCTCACTGCCTGCCGCTCTGCTAATTCCTCCCCC:G	Mut_ID_334	low AF or not recurrent
6	7339566			WGS	TPT-R1	WT-6	TF_binding_site_variant	c.2370-5243C>T		0.24	180	6:7339566:G:A	Mut_ID_335	non-functional
6	10265763	RNU6ATAC21P-RP1-290I10.2		WGS	TPT-R1	WT-6	intergenic_region			0.6	171	6:10265763:G:T	Mut_ID_336	non-coding
6	12514416	RPL15P3	ENSG00000212802	WGS	TPT-R1	WT-6	intragenic_variant			0.222	140	6:12514416:C:G	Mut_ID_337	non-coding
6	19465627	RNA5SP205-RP1-167F1.2		WGS	TPT-R1	WT-6	intergenic_region			0.4	177	6:19465627:C:T	Mut_ID_338	non-coding
6	30454181	HLA-E	ENSG00000204592	WGS	TPT-R1	WT-6	upstream_gene_variant	c.-3128T>C		0.172	176	6:30454181:T:C	Mut_ID_339	non-functional
6	30454349	HLA-E	ENSG00000204592	WGS	TPT-R1	WT-6	upstream_gene_variant	c.-2960C>T		0.174	151	6:30454349:C:T	Mut_ID_340	non-functional
6	30857211	DDR1	ENSG00000204580	WGS	TPT-R1	WT-6	splice_region_variant&intron_variant	c.417+4_417+5insTCTCAGGCAATGAGGACCCTGAGGGAGTGGTGCTGAAGGACCTTGGGCCCCCCATGGTTGCCC		0.267	236	6:30857211:A:ATCTCAGGCAATGAGGACCCTGAGGGAGTGGTGCTGAAGGACCTTGGGCCCCCCATGGTTGCCC	Mut_ID_341	non-functional
6	31323000	HLA-B	ENSG00000234745	WGS	TPT-R1	WT-6	splice_acceptor_variant&splice_donor_variant&splice_region_variant&intron_variant	c.895+1_896-1delGTAAGGAGGGGGATGAGGGGTCATATCTCTTCTCAGGGAAAGCAGGAGCCCTTCAGCAGGGTCAGGGCCCCTCATCTTCCCCTCCTTTCCCAG		0.25	358	6:31323000:TCTGGGAAAGGAGGGGAAGATGAGGGGCCCTGACCCTGCTGAAGGGCTCCTGCTTTCCCTGAGAAGAGATATGACCCCTCATCCCCCTCCTTAC:T	Mut_ID_342	low AF or not recurrent
6	31797587	HSPA1B	ENSG00000204388	WGS	TPT-R1	WT-6	synonymous_variant	c.1860C>G	p.Gly620Gly	0.286	193	6:31797587:C:G	Mut_ID_343	non-functional
6	31797769	HSPA1B	ENSG00000204388	WGS	TPT-R1	WT-6	3_prime_UTR_variant	c.*117_*121dupAAGTT		0.261	478	6:31797769:A:AAAGTT	Mut_ID_344	non-functional
6	32793981	TAP2	ENSG00000204267	WGS	TPT-R1	WT-6	3_prime_UTR_variant	c.*2702T>G		0.167	113	6:32793981:A:C	Mut_ID_345	non-functional
6	32943298	BRD2	ENSG00000204256	WGS	TPT-R1	WT-6	splice_donor_variant&intron_variant	c.471_471+1insCCCACTGATGATATTGTCCTAATGGCACAAACGCTGGAAAA		0.148	119	6:32943298:G:GCCCACTGATGATATTGTCCTAATGGCACAAACGCTGGAAAA	Mut_ID_346	low AF or not recurrent
6	33258019	PFDN6	ENSG00000204220	WGS	TPT-R1	WT-6	frameshift_variant&splice_acceptor_variant&splice_donor_variant&splice_region_variant&intron_variant	c.135+2_136delTGAGGGACTGGGATTTGTGGGGCGAGGAGGGACCTGTACTAGCCATGGTTCTGATCACATATGTCCCATCCCTCCATCAGG	p.Glu46fs	0.132	99	6:33258019:GAGGTGAGGGACTGGGATTTGTGGGGCGAGGAGGGACCTGTACTAGCCATGGTTCTGATCACATATGTCCCATCCCTCCATC:G	Mut_ID_347	low AF or not recurrent
6	33365941	KIFC1	ENSG00000237649	WGS	TPT-R1	WT-6	splice_acceptor_variant&splice_donor_variant&splice_region_variant&intron_variant	c.150+1_151-1del		0.118	129	6:33365941:AAGGTGAGCTGGGCATGGAGAGCTGTGCATGTGTGTGGGGGGTGTGTGTGTGTGAAAGAAAGGAGAGAGAGAGTATAAACCATTAGGGAGGGTGACTATGGACCTTGTCTTTATCTTTCCCC:A	Mut_ID_348	low AF or not recurrent
6	33385526	SYNGAP1	ENSG00000197283	WGS	TPT-R1	WT-6	upstream_gene_variant	c.-2515delC		0.121	179	6:33385526:AC:A	Mut_ID_349	non-functional
6	42986294	KLHDC3	ENSG00000124702	WGS	TPT-R1	WT-6	splice_acceptor_variant&splice_donor_variant&splice_region_variant&intron_variant	c.733+1_734-1delGTGAGTGTTTGTTACTTCCCTGTGGAGTTCCCTTCCTGCCCTCTTCACACTCCTGACACTTCCTCTCTCCTTCCAG		0.125	150	6:42986294:TGTGAGTGTTTGTTACTTCCCTGTGGAGTTCCCTTCCTGCCCTCTTCACACTCCTGACACTTCCTCTCTCCTTCCAG:T	Mut_ID_350	low AF or not recurrent
6	43753325	VEGFA	ENSG00000112715	WGS	TPT-R1	WT-6	downstream_gene_variant	c.*1026G>A		0.111	121	6:43753325:G:A	Mut_ID_351	non-functional
6	44221404	HSP90AB1	ENSG00000096384	WGS	TPT-R1	WT-6	3_prime_UTR_variant	c.*69G>C		0.143	156	6:44221404:G:C	Mut_ID_352	non-functional
6	50551658	RP11-524K22.1-RP1-28O17.1		WGS	TPT-R1	WT-6	intergenic_region			0.95	555	6:50551658:CA:C	Mut_ID_353	non-coding
6	52687313	GSTA6P-GSTA5		WGS	TPT-R1	WT-6	intergenic_region			0.87	594	6:52687313:C:A	Mut_ID_354	non-coding
6	63921655	FKBP1C	ENSG00000198225	WGS	TPT-R1	WT-6	missense_variant	c.194T>C	p.Val65Ala	0.333	294	6:63921655:T:C	Mut_ID_355	low AF or not recurrent
6	64963363	EYS	ENSG00000188107	WGS	TPT-R1	WT-6	intron_variant	c.6192-22646G>T		0.15	90	6:64963363:C:A	Mut_ID_356	non-coding
6	67771959	RNU7-66P-AL590874.1		WGS	TPT-R1	WT-6	intergenic_region			0.333	91	6:67771959:C:T	Mut_ID_357	non-coding
6	86195151	NT5E	ENSG00000135318	WGS	TPT-R1	WT-6	splice_donor_variant&intron_variant	c.949+1G>A		0.148	117	6:86195151:G:A	Mut_ID_358	low AF or not recurrent
6	86195152	NT5E	ENSG00000135318	WGS	TPT-R1	WT-6	splice_region_variant&intron_variant	c.949+2_949+3insCCAAGCATAAAAGCAGACATTAAC		0.148	111	6:86195152:T:TCCAAGCATAAAAGCAGACATTAAC	Mut_ID_359	non-functional
6	87948802	ZNF292	ENSG00000188994	WGS	TPT-R1	WT-6	intron_variant	c.742-4391T>C		0.235	115	6:87948802:T:C	Mut_ID_360	non-coding
6	88411768	AKIRIN2	ENSG00000135334	WGS	TPT-R1	WT-6	5_prime_UTR_variant	c.-366T>C		0.286	238	6:88411768:A:G	Mut_ID_361	non-functional
6	88411890	AKIRIN2	ENSG00000135334	WGS	TPT-R1	WT-6	5_prime_UTR_variant	c.-488T>C		0.222	176	6:88411890:A:G	Mut_ID_362	non-functional
6	88472663	snoU13-Y_RNA		WGS	TPT-R1	WT-6	intergenic_region			0.556	0	6:88472663:CTTTTT:C	Mut_ID_363	non-coding
6	94865371	RP11-524K14.1-RP3-463P15.1		WGS	TPT-R1	WT-6	intergenic_region			0.2	147	6:94865371:G:T	Mut_ID_364	non-coding
6	103977407	RP1-76C18.1-SNORA33		WGS	TPT-R1	WT-6	intergenic_region			0.136	121	6:103977407:A:G	Mut_ID_365	non-coding
6	115358327	RNU6-475P-RP11-126M14.1		WGS	TPT-R1	WT-6	intergenic_region			0.16	113	6:115358327:G:T	Mut_ID_366	non-coding
6	116600465	TSPYL1	ENSG00000189241	WGS	TPT-R1	WT-6	conservative_inframe_insertion	c.526_528dupGTG	p.Val176dup	0.167	87	6:116600465:T:TCAC	Mut_ID_367	low AF or not recurrent
6	122326226	HMGB3P18-RNU1-18P		WGS	TPT-R1	WT-6	intergenic_region			0.231	161	6:122326226:A:C	Mut_ID_368	non-coding
6	122765905	SERINC1	ENSG00000111897	WGS	TPT-R1	WT-6	3_prime_UTR_variant	c.*284A>G		0.125	116	6:122765905:T:C	Mut_ID_369	non-functional
6	129479220	LAMA2	ENSG00000196569	WGS	TPT-R1	WT-6	intron_variant	c.1206+3392C>A		0.19	109	6:129479220:C:A	Mut_ID_370	non-coding
6	129479221	LAMA2	ENSG00000196569	WGS	TPT-R1	WT-6	intron_variant	c.1206+3393G>A		0.19	116	6:129479221:G:A	Mut_ID_371	non-coding
6	141305879	RP11-471B18.1-RP11-63E9.1		WGS	TPT-R1	WT-6	intergenic_region			0.136	90	6:141305879:G:T	Mut_ID_372	non-coding
6	153141447	RP1-200K18.1		WGS	TPT-R1	WT-6	intragenic_variant			0.19	155	6:153141447:A:C	Mut_ID_373	non-coding
6	153603817	AL590867.1		WGS	TPT-R1	WT-6	intron_variant	c.-125+14398G>C		0.524	482	6:153603817:G:C	Mut_ID_374	non-coding
6	154933316	RP11-134L4.2-RP11-15G8.1		WGS	TPT-R1	WT-6	intergenic_region			0.158	87	6:154933316:C:A	Mut_ID_375	non-coding
6	160102199	SOD2	ENSG00000112096	WGS	TPT-R1	WT-6	intron_variant	c.*19+1306_*19+1307insT		0.12	121	6:160102199:G:GA	Mut_ID_376	non-coding
6	160102200	SOD2	ENSG00000112096	WGS	TPT-R1	WT-6	intron_variant	c.*19+1301_*19+1305delGCACA		0.12	121	6:160102200:GTGTGC:G	Mut_ID_377	non-coding
6	160482961	IGF2R	ENSG00000197081	WGS	TPT-R1	WT-6	splice_donor_variant&intron_variant	c.3582+1_3582+2insGCTCACCAGCATTTCAGCTTCAGGATGGTTGTGAGTACGTGTTTATCTGGAGAAC		0.167	120	6:160482961:G:GGCTCACCAGCATTTCAGCTTCAGGATGGTTGTGAGTACGTGTTTATCTGGAGAAC	Mut_ID_378	low AF or not recurrent
6	161991156	PARK2		WGS	TPT-R1	WT-6	intron_variant	c.872-731_872-709dupTTTTTTTTTTTTTTTTTTTTTTT		0.2	0	6:161991156:T:TAAAAAAAAAAAAAAAAAAAAAAA	Mut_ID_379	non-coding
6	166702920	RP4-655C5.4-PRR18		WGS	TPT-R1	WT-6	intergenic_region			0.947	572	6:166702920:G:T	Mut_ID_380	non-coding
6	170805943	RP1-140C12.2-PSMB1		WGS	TPT-R1	WT-6	intergenic_region			0.133	30	6:170805943:T:C	Mut_ID_381	non-coding
6	170858202	PSMB1	ENSG00000008018	WGS	TPT-R1	WT-6	splice_acceptor_variant&intron_variant	c.114-2_114-1insCAGAGCCGCGGGCCCTTTGCAGCTGCGATTTTCGCCCTACGTTTTCAACGGAG		0.217	144	6:170858202:C:CCTCCGTTGAAAACGTAGGGCGAAAATCGCAGCTGCAAAGGGCCCGCGGCTCTG	Mut_ID_382	low AF or not recurrent
7	2415165	EIF3B	ENSG00000106263	WGS	TPT-R1	WT-6	splice_region_variant&intron_variant	c.2028+3_2028+4insGACAACGCGTACTGGCTGTGGACTTTC		0.143	156	7:2415165:G:GGACAACGCGTACTGGCTGTGGACTTTC	Mut_ID_383	non-functional
7	3287736	AC073316.2-AC073316.1		WGS	TPT-R1	WT-6	intergenic_region			0.211	94	7:3287736:C:T	Mut_ID_384	non-coding
7	10417386	U3-HSPA8P8		WGS	TPT-R1	WT-6	intergenic_region			0.87	590	7:10417386:G:T	Mut_ID_385	non-coding
7	18947131	HDAC9	ENSG00000048052	WGS	TPT-R1	WT-6	intron_variant	c.2804-28301A>G		0.947	499	7:18947131:A:G	Mut_ID_386	non-coding
7	26236100	HNRNPA2B1	ENSG00000122566	WGS	TPT-R1	WT-6	frameshift_variant&splice_acceptor_variant&splice_donor_variant&splice_region_variant&intron_variant	c.613+2_614delTAATTTTAATTCTGTTTCTTCTTTATTTTTGTTCATATATAAGGGCTTGCTTCTAACTGGGGCATTTATTGTAGG	p.Gly205fs	0.333	310	7:26236100:GCCTACAATAAATGCCCCAGTTAGAAGCAAGCCCTTATATATGAACAAAAATAAAGAAGAAACAGAATTAAAATTA:G	Mut_ID_387	low AF or not recurrent
7	26236639	HNRNPA2B1	ENSG00000122566	WGS	TPT-R1	WT-6	splice_region_variant&intron_variant	c.301-3_301-2insGAGCCAAAACGTGCTGTAGCAAGAG		0.154	123	7:26236639:T:TCTCTTGCTACAGCACGTTTTGGCTC	Mut_ID_388	non-functional
7	26237352	HNRNPA2B1	ENSG00000122566	WGS	TPT-R1	WT-6	splice_acceptor_variant&splice_donor_variant&splice_region_variant&intron_variant	c.42+1_43-1delGTACTCTGCCAGCAGGTCACCTCATATTTAAGAATTTAATTTCCTGCATACAAAGAGGAAAATGTAAATAAAAATTGAAATGGTATTTTCCTTTGCAG		0.18	241	7:26237352:TCTGCAAAGGAAAATACCATTTCAATTTTTATTTACATTTTCCTCTTTGTATGCAGGAAATTAAATTCTTAAATATGAGGTGACCTGCTGGCAGAGTAC:T	Mut_ID_389	low AF or not recurrent
7	31180088	AC006466.5-AC006380.1		WGS	TPT-R1	WT-6	intergenic_region			0.143	89	7:31180088:C:A	Mut_ID_390	non-coding
7	32535202	AVL9	ENSG00000105778	WGS	TPT-R1	WT-6	5_prime_UTR_variant	c.-120C>G		0.125	119	7:32535202:C:G	Mut_ID_391	non-functional
7	35586819	AC007652.1-HERPUD2		WGS	TPT-R1	WT-6	intergenic_region			0.13	88	7:35586819:G:T	Mut_ID_392	non-coding
7	38791914	VPS41	ENSG00000006715	WGS	TPT-R1	WT-6	splice_acceptor_variant&intron_variant	c.1789-2_1789-1insAAATTTCAATTAAAAAGGTAGTGGAAGAATTGGAAGACAGACCAGAGCTACAGCATGT		0.094	118	7:38791914:C:CACATGCTGTAGCTCTGGTCTGTCTTCCAATTCTTCCACTACCTTTTTAATTGAAATTT	Mut_ID_393	low AF or not recurrent
7	43500577	HECW1	ENSG00000002746	WGS	TPT-R1	WT-6	intron_variant	c.2652-2680_2652-2679delTA		0.171	164	7:43500577:CAT:C	Mut_ID_394	non-coding
7	50083143	ZPBP	ENSG00000042813	WGS	TPT-R1	WT-6	intron_variant	c.488-12237G>T		0.121	118	7:50083143:C:A	Mut_ID_395	non-coding
7	64232575	RP11-416N13.1-ZNF138		WGS	TPT-R1	WT-6	intergenic_region			0.917	368	7:64232575:TATTATTTTGCTTGTGAATATCCAG:T	Mut_ID_396	non-coding
7	66453486	SBDS	ENSG00000126524	WGS	TPT-R1	WT-6	splice_acceptor_variant&intron_variant	c.625-1_625insAAATC		0.115	86	7:66453486:C:CGATTT	Mut_ID_397	low AF or not recurrent
7	66453487	SBDS	ENSG00000126524	WGS	TPT-R1	WT-6	splice_acceptor_variant&intron_variant	c.625-2_625-1insAGGTCATAGAAAGTGAAGATTATGGCCAACAGTTA		0.115	60	7:66453487:C:CTAACTGTTGGCCATAATCTTCACTTTCTATGACCT	Mut_ID_398	low AF or not recurrent
7	70191382	AUTS2	ENSG00000158321	WGS	TPT-R1	WT-6	intron_variant	c.742+27776G>T		0.158	87	7:70191382:G:T	Mut_ID_399	non-coding
7	75957644	YWHAG	ENSG00000170027	WGS	TPT-R1	WT-6	3_prime_UTR_variant	c.*1250G>T		0.125	143	7:75957644:C:A	Mut_ID_400	non-functional
7	83485852	RAD23BP2-AC006322.1		WGS	TPT-R1	WT-6	intergenic_region			0.278	179	7:83485852:G:T	Mut_ID_401	non-coding
7	83485853	RAD23BP2-AC006322.1		WGS	TPT-R1	WT-6	intergenic_region			0.278	159	7:83485853:A:C	Mut_ID_402	non-coding
7	86415335	GRM3	ENSG00000198822	WGS	TPT-R1	WT-6	intron_variant	c.469-242C>A		0.15	88	7:86415335:C:A	Mut_ID_403	non-coding
7	87037133	ABCB4	ENSG00000005471	WGS	TPT-R1	WT-6	intron_variant	c.3279+220G>C		0.15	90	7:87037133:C:G	Mut_ID_404	non-coding
7	88288458	AC006988.1-AC002127.4		WGS	TPT-R1	WT-6	intergenic_region			0.136	119	7:88288458:A:C	Mut_ID_405	non-coding
7	91741971	CYP51A1	ENSG00000001630	WGS	TPT-R1	WT-6	3_prime_UTR_variant	c.*1008G>A		0.143	114	7:91741971:C:T	Mut_ID_406	non-functional
7	98112220	AC074121.4-NPTX2		WGS	TPT-R1	WT-6	intergenic_region			0.933	453	7:98112220:G:T	Mut_ID_407	non-coding
7	100276234	GNB2	ENSG00000172354	WGS	TPT-R1	WT-6	frameshift_variant&splice_acceptor_variant&splice_donor_variant&splice_region_variant&intron_variant	c.916+2_917delTGACAGCTGGGGCCCAGGCTGGGTGGGCAGGGACCTGGAGCCCAGGCCCAATGGGTTCTGACTTCTCTCTTCTTCACAGG	p.Gly306fs	0.085	112	7:100276234:GCAGGTGACAGCTGGGGCCCAGGCTGGGTGGGCAGGGACCTGGAGCCCAGGCCCAATGGGTTCTGACTTCTCTCTTCTTCA:G	Mut_ID_408	low AF or not recurrent
7	100482661	SRRT	ENSG00000087087	WGS	TPT-R1	WT-6	splice_donor_variant&intron_variant	c.1159_1159+1insAAGAAGCGCTCAAGGAGAAGGAGAAGCCCAAGGAAGAAGAATGGGAGAAGCCCAA		0.115	77	7:100482661:G:GAAGAAGCGCTCAAGGAGAAGGAGAAGCCCAAGGAAGAAGAATGGGAGAAGCCCAA	Mut_ID_409	low AF or not recurrent
7	100781445	SERPINE1	ENSG00000106366	WGS	TPT-R1	WT-6	3_prime_UTR_variant	c.*722T>G		0.192	209	7:100781445:T:G	Mut_ID_410	non-functional
7	100806916	VGF	ENSG00000128564	WGS	TPT-R1	WT-6	synonymous_variant	c.1209C>A	p.Leu403Leu	0.176	113	7:100806916:G:T	Mut_ID_411	non-functional
7	105739730	SYPL1	ENSG00000008282	WGS	TPT-R1	WT-6	splice_acceptor_variant&intron_variant	c.124-2A>G		0.154	91	7:105739730:T:C	Mut_ID_412	low AF or not recurrent
7	105739731	SYPL1	ENSG00000008282	WGS	TPT-R1	WT-6	splice_region_variant&intron_variant	c.124-4_124-3insCCACTCGGCTTCATCAAGGTCCTCGAG		0.154	110	7:105739731:A:ACTCGAGGACCTTGATGAAGCCGAGTGG	Mut_ID_413	non-functional
7	107558506	DLD	ENSG00000091140	WGS	TPT-R1	WT-6	splice_donor_variant&intron_variant	c.1374+1dupG		0.171	181	7:107558506:A:AG	Mut_ID_414	low AF or not recurrent
7	107558508	DLD	ENSG00000091140	WGS	TPT-R1	WT-6	splice_region_variant&intron_variant	c.1374+3_1374+4insCTGGAGAAATGGTAAATGAAGCTGCTCTTGCTTTGGAATATGG		0.176	174	7:107558508:T:TGCTGGAGAAATGGTAAATGAAGCTGCTCTTGCTTTGGAATATG	Mut_ID_415	non-functional
7	128484816	FLNC	ENSG00000128591	WGS	TPT-R1	WT-6	synonymous_variant	c.3297A>G	p.Val1099Val	0.115	90	7:128484816:A:G	Mut_ID_416	non-functional
7	131514739	AC093106.5-AC008085.1		WGS	TPT-R1	WT-6	intergenic_region			0.263	148	7:131514739:T:C	Mut_ID_417	non-coding
7	132373599	AC009365.3		WGS	TPT-R1	WT-6	intron_variant	c.-212+26758C>A		0.8	468	7:132373599:C:A	Mut_ID_418	non-coding
7	132482039	CHCHD3	ENSG00000106554	WGS	TPT-R1	WT-6	intron_variant	c.*180-701G>T		0.211	111	7:132482039:C:A	Mut_ID_419	non-coding
7	132660357	CHCHD3	ENSG00000106554	WGS	TPT-R1	WT-6	intron_variant	c.342-311C>G		0.5	272	7:132660357:G:C	Mut_ID_420	non-coding
7	132719463	CHCHD3	ENSG00000106554	WGS	TPT-R1	WT-6	intron_variant	c.170-10076A>C		0.304	216	7:132719463:T:G	Mut_ID_421	non-coding
7	138794149	ZC3HAV1	ENSG00000105939	WGS	TPT-R1	WT-6	upstream_gene_variant	c.-72T>A		0.15	88	7:138794149:A:T	Mut_ID_422	non-functional
7	139092096	LUC7L2	ENSG00000146963	WGS	TPT-R1	WT-6	splice_donor_variant&intron_variant	c.885_885+1insAGA		0.097	88	7:139092096:G:GAGA	Mut_ID_423	low AF or not recurrent
7	139092098	LUC7L2	ENSG00000146963	WGS	TPT-R1	WT-6	splice_region_variant&intron_variant	c.885+2_885+3insCGTAGCTGAGAAGCAGGAGAAAAGAAACCAGGAACGGCTGAAACGAAGAGA		0.1	71	7:139092098:T:TCGTAGCTGAGAAGCAGGAGAAAAGAAACCAGGAACGGCTGAAACGAAGAGA	Mut_ID_424	non-functional
7	139696760	TBXAS1	ENSG00000059377	WGS	TPT-R1	WT-6	intron_variant	c.1276-10131G>T		0.188	119	7:139696760:G:T	Mut_ID_425	non-coding
7	144847796	RPL7P59-AC004911.2		WGS	TPT-R1	WT-6	intergenic_region			0.19	117	7:144847796:G:A	Mut_ID_426	non-coding
7	145312246	AC073055.2-AC006007.1		WGS	TPT-R1	WT-6	intergenic_region			0.647	311	7:145312246:TA:T	Mut_ID_427	non-coding
7	147705505	CNTNAP2	ENSG00000174469	WGS	TPT-R1	WT-6	intron_variant	c.2383+30424G>C		0.15	91	7:147705505:G:C	Mut_ID_428	non-coding
7	151064212	NUB1	ENSG00000013374	WGS	TPT-R1	WT-6	splice_donor_variant&intron_variant	c.1059+1_1059+2insGAAATTGTGGGAAAGAGAAGGTACTGTTTCTAAGACTC		0.107	87	7:151064212:G:GGAAATTGTGGGAAAGAGAAGGTACTGTTTCTAAGACTC	Mut_ID_429	low AF or not recurrent
7	154944884	AC092628.3-RN7SKP280		WGS	TPT-R1	WT-6	intergenic_region			0.154	59	7:154944884:T:C	Mut_ID_430	non-coding
7	159120795	PIP5K1P2-CHR_END		WGS	TPT-R1	WT-6	intergenic_region			0.688	384	7:159120795:GA:G	Mut_ID_431	non-coding
8	1911059	ARHGEF10	ENSG00000104728	WGS	TPT-R1	WT-6	downstream_gene_variant	c.*5630G>T		0.944	517	8:1911059:G:T	Mut_ID_432	non-functional
8	9220538	RP11-115J16.1		WGS	TPT-R1	WT-6	intragenic_variant			0.273	91	8:9220538:C:T	Mut_ID_433	non-coding
8	21863290	XPO7	ENSG00000130227	WGS	TPT-R1	WT-6	3_prime_UTR_variant	c.*691G>A		0.222	204	8:21863290:G:A	Mut_ID_434	non-functional
8	24119332	RP11-203E8.1-ADAM28		WGS	TPT-R1	WT-6	intergenic_region			0.769	594	8:24119332:G:A	Mut_ID_435	non-coding
8	30209557	TUBBP1	ENSG00000127589	WGS	TPT-R1	WT-6	intragenic_variant			0.192	152	8:30209557:C:T	Mut_ID_436	non-coding
8	31497034	NRG1	ENSG00000157168	WGS	TPT-R1	WT-6	upstream_gene_variant	c.-908C>A		0.136	87	8:31497034:C:A	Mut_ID_437	non-functional
8	33346658	MAK16	ENSG00000198042	WGS	TPT-R1	WT-6	splice_donor_variant&intron_variant	c.392+1_392+2insAGGAAAC		0.125	60	8:33346658:G:GAGGAAAC	Mut_ID_438	low AF or not recurrent
8	33346659	MAK16	ENSG00000198042	WGS	TPT-R1	WT-6	splice_region_variant&intron_variant	c.392+2_392+3insTGTTCCTTTGAGTAAGAAGGTGGAGCGTAGGGAGAAAAG		0.125	60	8:33346659:T:TTGTTCCTTTGAGTAAGAAGGTGGAGCGTAGGGAGAAAAG	Mut_ID_439	non-functional
8	38880844	ADAM9	ENSG00000168615	WGS	TPT-R1	WT-6	splice_donor_variant&intron_variant	c.914_914+1insAAAGAAAGGTTTTGGTGGAACTGCAGGAATGGCATTTGTGGGAACAGTGTGTTCAAGGAGCCACGCAGGC		0.115	119	8:38880844:T:TAAAGAAAGGTTTTGGTGGAACTGCAGGAATGGCATTTGTGGGAACAGTGTGTTCAAGGAGCCACGCAGGC	Mut_ID_440	low AF or not recurrent
8	39609967	ADAM2	ENSG00000104755	WGS	TPT-R1	WT-6	intron_variant	c.1798-2704C>T		0.786	650	8:39609967:G:A	Mut_ID_441	non-coding
8	41484076	AGPAT6		WGS	TPT-R1	WT-6	downstream_gene_variant	c.*5556C>T		0.154	58	8:41484076:C:T	Mut_ID_442	non-functional
8	43691817	RP11-643N23.1-AC113134.1		WGS	TPT-R1	WT-6	intergenic_region			0.136	90	8:43691817:G:T	Mut_ID_443	non-coding
8	56963208	RP11-446E9.1		WGS	TPT-R1	WT-6	intragenic_variant			0.2	123	8:56963208:T:C	Mut_ID_444	non-coding
8	88383058	CNBD1	ENSG00000176571	WGS	TPT-R1	WT-6	intron_variant	c.1304-11790A>C		0.143	60	8:88383058:A:C	Mut_ID_445	non-coding
8	88383059	CNBD1	ENSG00000176571	WGS	TPT-R1	WT-6	intron_variant	c.1304-11789G>A		0.143	61	8:88383059:G:A	Mut_ID_446	non-coding
8	89993149	RP11-642C5.1-RP11-255L13.1		WGS	TPT-R1	WT-6	intergenic_region			0.167	85	8:89993149:G:T	Mut_ID_447	non-coding
8	97329299	PTDSS1	ENSG00000156471	WGS	TPT-R1	WT-6	intron_variant	c.1074-3165_1074-3164dupAT		0.25	0	8:97329299:G:GTA	Mut_ID_448	non-coding
8	104033453	ATP6V1C1	ENSG00000155097	WGS	TPT-R1	WT-6	intron_variant	c.-40+43_-40+44insAATCTCTCTTGATTTTTGAGGAAATACCTAGTAACAAACATGACTGAGTTCTGGCTTATATCT		0.353	198	8:104033453:G:GAATCTCTCTTGATTTTTGAGGAAATACCTAGTAACAAACATGACTGAGTTCTGGCTTATATCT	Mut_ID_449	non-coding
8	107074648	RP11-152P17.2-SLC16A14P1		WGS	TPT-R1	WT-6	intergenic_region			0.188	67	8:107074648:GGTGTGT:G	Mut_ID_450	non-coding
8	110536352	PKHD1L1	ENSG00000205038	WGS	TPT-R1	WT-6	intron_variant	c.12484+737C>A		0.167	149	8:110536352:C:A	Mut_ID_451	non-coding
8	117657345	EIF3H	ENSG00000147677	WGS	TPT-R1	WT-6	splice_region_variant&intron_variant	c.1004-4_1004-3insTTG		0.097	119	8:117657345:G:GCAA	Mut_ID_452	non-functional
8	117657346	EIF3H	ENSG00000147677	WGS	TPT-R1	WT-6	splice_region_variant&intron_variant	c.1004-5_1004-4insCTGCCAGGATGGACTCGCTGCTC		0.097	88	8:117657346:T:TGAGCAGCGAGTCCATCCTGGCAG	Mut_ID_453	non-functional
8	117864336	RAD21	ENSG00000164754	WGS	TPT-R1	WT-6	splice_acceptor_variant&intron_variant	c.1322-2_1322-1insTCAGCAGCGTGATGTTATC		0.129	118	8:117864336:C:CGATAACATCACGCTGCTGA	Mut_ID_454	low AF or not recurrent
8	120220844	MAL2	ENSG00000147676	WGS	TPT-R1	WT-6	splice_donor_variant&intron_variant	c.132_132+1insCTGTTCGGGGGTCTTGTCTGGATTTTG		0.188	86	8:120220844:T:TCTGTTCGGGGGTCTTGTCTGGATTTTG	Mut_ID_455	low AF or not recurrent
8	123575056	RP11-96B2.1-LINC01151		WGS	TPT-R1	WT-6	intergenic_region			0.12	89	8:123575056:G:C	Mut_ID_456	non-coding
8	124243999	C8orf76	ENSG00000189376	WGS	TPT-R1	WT-6	splice_acceptor_variant&intron_variant	c.358-2A>T		0.2	116	8:124243999:T:A	Mut_ID_457	low AF or not recurrent
8	124244000	C8orf76	ENSG00000189376	WGS	TPT-R1	WT-6	splice_region_variant&intron_variant	c.358-4_358-3insGGAGATTGCTGCAAAC		0.2	120	8:124244000:A:AGTTTGCAGCAATCTCC	Mut_ID_458	non-functional
8	130178780	AC068570.1-LINC00977		WGS	TPT-R1	WT-6	intergenic_region			0.143	89	8:130178780:G:T	Mut_ID_459	non-coding
8	134350232	CTC-458A3.1-CTC-369M3.1		WGS	TPT-R1	WT-6	intergenic_region			0.136	89	8:134350232:T:C	Mut_ID_460	non-coding
8	145006729	PLEC	ENSG00000178209	WGS	TPT-R1	WT-6	splice_acceptor_variant&splice_donor_variant&splice_region_variant&intron_variant	c.2226+1_2227-1delGTGAGTGGGGGCAGGGCCAGCCGGGGGAGGTGGGTAGCCCGCGGCCTGCTGACACGCACCCTCCTGCCCACAG		0.088	86	8:145006729:TCTGTGGGCAGGAGGGTGCGTGTCAGCAGGCCGCGGGCTACCCACCTCCCCCGGCTGGCCCTGCCCCCACTCAC:T	Mut_ID_461	low AF or not recurrent
8	145006879	PLEC	ENSG00000178209	WGS	TPT-R1	WT-6	frameshift_variant&splice_acceptor_variant&splice_donor_variant&splice_region_variant&intron_variant	c.2148+2_2149delTGGGTGGCGCTGAGCGATGGGCAGTGCGGGGGTGGGCCGGGCCCAGCCACTGCAGACCTCACCGTCTCATCTGTTGCAGG	p.Gly717fs	0.108	125	8:145006879:CCCTGCAACAGATGAGACGGTGAGGTCTGCAGTGGCTGGGCCCGGCCCACCCCCGCACTGCCCATCGCTCAGCGCCACCCA:C	Mut_ID_462	low AF or not recurrent
8	145008898	PLEC	ENSG00000178209	WGS	TPT-R1	WT-6	splice_acceptor_variant&splice_donor_variant&splice_region_variant&intron_variant	c.1356+1_1357-1delGTGGGCCTGCCGTGGGGGGCGGGGTCCTGGGCCTGCCCTGAGAGCCCGGCGTGGTTGCCGACAGCCTCGTCCCTGGCAG		0.136	178	8:145008898:TCTGCCAGGGACGAGGCTGTCGGCAACCACGCCGGGCTCTCAGGGCAGGCCCAGGACCCCGCCCCCCACGGCAGGCCCAC:T	Mut_ID_463	low AF or not recurrent
8	145009285	PLEC	ENSG00000178209	WGS	TPT-R1	WT-6	splice_acceptor_variant&splice_donor_variant&splice_region_variant&intron_variant	c.1129+1_1130-1delGTACGTCTGCGTGGCCTTCCTCCCTGTCCCTTCCCCTGCTGCCTGCCCCAGAGCCACCGCTGAGCTGCCCTTCCCTGCAG		0.268	270	8:145009285:TCTGCAGGGAAGGGCAGCTCAGCGGTGGCTCTGGGGCAGGCAGCAGGGGAAGGGACAGGGAGGAAGGCCACGCAGACGTAC:T	Mut_ID_464	low AF or not recurrent
8	145060143	PARP10	ENSG00000178685	WGS	TPT-R1	WT-6	splice_acceptor_variant&splice_donor_variant&splice_region_variant&intron_variant	c.217+1_218-1delGTGAGAGGGCTGGCTGAAGGGACAGCCTGGGTGCCCTGATATTCTAATGCCTGACATCCTGCCCCGCCCCTGCCCACAG		0.182	138	8:145060143:TCTGTGGGCAGGGGCGGGGCAGGATGTCAGGCATTAGAATATCAGGGCACCCAGGCTGTCCCTTCAGCCAGCCCTCTCAC:T	Mut_ID_465	low AF or not recurrent
8	145066776	GRINA	ENSG00000178719	WGS	TPT-R1	WT-6	splice_acceptor_variant&splice_donor_variant&splice_region_variant&intron_variant	c.966+1_967-1delGTGAGTGAGGGGTGACCTTGGCCGGGGGCGGGATGCTGGGCAGGCAGGCTTGTCCCTCAACACCACTGTGCTGTCACCTCCAG		0.152	176	8:145066776:CGTGAGTGAGGGGTGACCTTGGCCGGGGGCGGGATGCTGGGCAGGCAGGCTTGTCCCTCAACACCACTGTGCTGTCACCTCCAG:C	Mut_ID_466	low AF or not recurrent
8	145151151	CYC1	ENSG00000179091	WGS	TPT-R1	WT-6	splice_acceptor_variant&splice_region_variant&conservative_inframe_deletion&intron_variant	c.453+4_456delTGGGGTCTGGGGATGCCTGGGACCCAGGGCTCAGGGCTCCCACTGTTGAGATGGCAGGGTTGTGATGAGGCTCTCGGTGGCAGGTG	p.Val152_Glu153del	0.083	121	8:145151151:GAGGTGTGGGGTCTGGGGATGCCTGGGACCCAGGGCTCAGGGCTCCCACTGTTGAGATGGCAGGGTTGTGATGAGGCTCTCGGTGGC:G	Mut_ID_467	low AF or not recurrent
8	145151393	CYC1	ENSG00000179091	WGS	TPT-R1	WT-6	frameshift_variant&splice_acceptor_variant&splice_donor_variant&splice_region_variant&intron_variant	c.611+2_612delTACACGGGCTGCCCATGGGGTGGTGCTGGAGAGATGGGGGAAGGGCTGACTTGTGCTTGGAACTAAGGAGCCATGGATCTGGTCCTAGG	p.Arg204fs	0.213	434	8:145151393:GCTAGGTACACGGGCTGCCCATGGGGTGGTGCTGGAGAGATGGGGGAAGGGCTGACTTGTGCTTGGAACTAAGGAGCCATGGATCTGGTC:G	Mut_ID_468	low AF or not recurrent
8	145512987	BOP1	ENSG00000261236	WGS	TPT-R1	WT-6	splice_region_variant&intron_variant	c.100-3_100-2insTGGAGCCTGAGCCCGAGCCGG		0.125	75	8:145512987:T:TCCGGCTCGGGCTCAGGCTCCA	Mut_ID_469	non-functional
8	146016880	RPL8	ENSG00000161016	WGS	TPT-R1	WT-6	splice_acceptor_variant&intron_variant	c.281-1dupG		0.333	270	8:146016880:G:GC	Mut_ID_470	low AF or not recurrent
8	146016882	RPL8	ENSG00000161016	WGS	TPT-R1	WT-6	splice_region_variant&intron_variant	c.281-3_281-2insGGCAAGA		0.333	280	8:146016882:T:TTCTTGCC	Mut_ID_471	non-functional
8	146017528	RPL8	ENSG00000161016	WGS	TPT-R1	WT-6	splice_region_variant&intron_variant	c.-11-4_-11-3insGCTGGTGAA		0.552	439	8:146017528:G:GTTCACCAGC	Mut_ID_472	non-functional
9	2565940	RP11-125B21.2		WGS	TPT-R1	WT-6	intragenic_variant			0.158	87	9:2565940:G:T	Mut_ID_473	non-coding
9	18325953	SH3GL2-RP11-570H19.2		WGS	TPT-R1	WT-6	intergenic_region			0.45	241	9:18325953:A:T	Mut_ID_474	non-coding
9	19107296	HAUS6	ENSG00000147874	WGS	TPT-R1	WT-6	upstream_gene_variant	c.-4647C>T		0.944	511	9:19107296:G:A	Mut_ID_475	non-functional
9	19376651	RPS6	ENSG00000137154	WGS	TPT-R1	WT-6	splice_region_variant&intron_variant	c.497-3_497-2insGTAAGAAAGCCCTTAAATAAAGA		0.192	149	9:19376651:T:TTCTTTATTTAAGGGCTTTCTTAC	Mut_ID_476	non-functional
9	19645513	SLC24A2	ENSG00000155886	WGS	TPT-R1	WT-6	intron_variant	c.931-23217delT		0.882	444	9:19645513:CA:C	Mut_ID_477	non-coding
9	20078323	RP11-378I6.2-AL512635.1		WGS	TPT-R1	WT-6	intergenic_region			0.133	42	9:20078323:A:C	Mut_ID_478	non-coding
9	20761090	FOCAD	ENSG00000188352	WGS	TPT-R1	WT-6	intron_variant	c.494+2900G>T		0.136	90	9:20761090:G:T	Mut_ID_479	non-coding
9	26394715	RP11-477G9.1-AL442639.1		WGS	TPT-R1	WT-6	intergenic_region			0.118	55	9:26394715:GTATA:G	Mut_ID_480	non-coding
9	33113586	B4GALT1	ENSG00000086062	WGS	TPT-R1	WT-6	splice_region_variant&intron_variant	c.1065-3_1065-2insGATCCGCCACTCAAGAGACAAGAAAAATGAACCCAATCCTCAG		0.094	91	9:33113586:T:TCTGAGGATTGGGTTCATTTTTCTTGTCTCTTGAGTGGCGGATC	Mut_ID_481	non-functional
9	33624361	TRBV21OR9-2	ENSG00000183938	WGS	TPT-R1	WT-6	upstream_gene_variant	c.-4759C>T		0.774	1890	9:33624361:C:T	Mut_ID_482	non-functional
9	33624634	TRBV21OR9-2	ENSG00000183938	WGS	TPT-R1	WT-6	upstream_gene_variant	c.-4486A>G		0.442	706	9:33624634:A:G	Mut_ID_483	non-functional
9	33624856	TRBV21OR9-2	ENSG00000183938	WGS	TPT-R1	WT-6	upstream_gene_variant	c.-4264C>T		0.342	389	9:33624856:C:T	Mut_ID_484	non-functional
9	33624858	TRBV21OR9-2	ENSG00000183938	WGS	TPT-R1	WT-6	upstream_gene_variant	c.-4262A>G		0.342	365	9:33624858:A:G	Mut_ID_485	non-functional
9	38865834	RP11-402N8.1-VN2R3P		WGS	TPT-R1	WT-6	intergenic_region			0.345	412	9:38865834:G:T	Mut_ID_486	non-coding
9	43872117	CNTNAP3B	ENSG00000154529	WGS	TPT-R1	WT-6	intron_variant	c.2081-3872C>T		0.138	119	9:43872117:C:T	Mut_ID_487	non-coding
9	45708466	RN7SL565P-FAM27A		WGS	TPT-R1	WT-6	intergenic_region			0.167	120	9:45708466:A:T	Mut_ID_488	non-coding
9	70505504	CBWD5-AL591479.1		WGS	TPT-R1	WT-6	intergenic_region			0.105	115	9:70505504:G:C	Mut_ID_489	non-coding
9	72832495	MAMDC2	ENSG00000165072	WGS	TPT-R1	WT-6	intron_variant	c.1652-758A>G		0.233	208	9:72832495:A:G	Mut_ID_490	non-coding
9	73973724	TRPM3	ENSG00000083067	WGS	TPT-R1	WT-6	intron_variant	c.183+87845C>T		0.115	91	9:73973724:G:A	Mut_ID_491	non-coding
9	75780125	ANXA1	ENSG00000135046	WGS	TPT-R1	WT-6	splice_donor_variant&intron_variant	c.706_706+1insTGTTTCAGAAATACACCAAGTACA		0.133	113	9:75780125:G:GTGTTTCAGAAATACACCAAGTACA	Mut_ID_492	low AF or not recurrent
9	86292879	UBQLN1	ENSG00000135018	WGS	TPT-R1	WT-6	splice_region_variant&intron_variant	c.871-4_871-3insG		0.15	89	9:86292879:G:GC	Mut_ID_493	non-functional
9	86292880	UBQLN1	ENSG00000135018	WGS	TPT-R1	WT-6	splice_region_variant&intron_variant	c.871-5_871-4insCAGGAACCAATGCTGAGTGCTGCACAAG		0.15	93	9:86292880:T:TCTTGTGCAGCACTCAGCATTGGTTCCTG	Mut_ID_494	non-functional
9	96093909	C9orf129	ENSG00000204352	WGS	TPT-R1	WT-6	intron_variant	c.365+3747C>A		0.125	88	9:96093909:G:T	Mut_ID_495	non-coding
9	97992052	FANCC	ENSG00000158169	WGS	TPT-R1	WT-6	intron_variant	c.345+10873_345+10878delGTGTGT		0.344	371	9:97992052:TACACAC:T	Mut_ID_496	non-coding
9	100500860	KRT18P13-RP11-546O6.4		WGS	TPT-R1	WT-6	intergenic_region			0.875	456	9:100500860:GA:G	Mut_ID_497	non-coding
9	100794641	RNU6-918P-NANS		WGS	TPT-R1	WT-6	intergenic_region			0.455	293	9:100794641:GA:G	Mut_ID_498	non-coding
9	110045978	RAD23B	ENSG00000119318	WGS	TPT-R1	WT-6	splice_region_variant&intron_variant	c.66+2_66+3insGA		0.2	88	9:110045978:T:TGA	Mut_ID_499	non-functional
9	110045980	RAD23B	ENSG00000119318	WGS	TPT-R1	WT-6	splice_region_variant&intron_variant	c.66+4T>A		0.2	90	9:110045980:T:A	Mut_ID_500	non-functional
9	118994764	PAPPA	ENSG00000182752	WGS	TPT-R1	WT-6	intron_variant	c.2234-2654G>T		0.25	144	9:118994764:G:T	Mut_ID_501	non-coding
9	120574578	RP11-281A20.2		WGS	TPT-R1	WT-6	intragenic_variant			0.125	89	9:120574578:A:T	Mut_ID_502	non-coding
9	128000592	HSPA5	ENSG00000044574	WGS	TPT-R1	WT-6	splice_region_variant&intron_variant	c.1235-6_1235-5insCAAGA		0.107	85	9:128000592:A:ATCTTG	Mut_ID_503	non-functional
9	128327489	MAPKAP1	ENSG00000119487	WGS	TPT-R1	WT-6	intron_variant	c.672-5401G>T		0.13	88	9:128327489:C:A	Mut_ID_504	non-coding
9	131339550	SPTAN1	ENSG00000197694	WGS	TPT-R1	WT-6	frameshift_variant&splice_acceptor_variant&splice_region_variant&intron_variant	c.930+3_932delGGGTTTTACAAGCAGCTGATTCTGTAAATAAGTTACCAAGGGTCAGGAGAATAGTTCTGACGGAGTTCATTTCTAGGT	p.Val311fs	0.091	134	9:131339550:AAGGTGGGTTTTACAAGCAGCTGATTCTGTAAATAAGTTACCAAGGGTCAGGAGAATAGTTCTGACGGAGTTCATTTCT:A	Mut_ID_505	low AF or not recurrent
9	131356653	SPTAN1	ENSG00000197694	WGS	TPT-R1	WT-6	splice_donor_variant&intron_variant	c.3414+1_3414+2insACCTGAAGGCCAATGAGTCACGGT		0.118	59	9:131356653:G:GACCTGAAGGCCAATGAGTCACGGT	Mut_ID_506	low AF or not recurrent
9	131910093	PPP2R4		WGS	TPT-R1	WT-6	downstream_gene_variant	c.*5008G>T		0.129	150	9:131910093:G:T	Mut_ID_507	non-functional
9	131910644	PPP2R4		WGS	TPT-R1	WT-6	intragenic_variant			0.25	224	9:131910644:G:A	Mut_ID_508	non-coding
9	132572793	TOR1B	ENSG00000136816	WGS	TPT-R1	WT-6	3_prime_UTR_variant	c.*931A>C		0.16	171	9:132572793:A:C	Mut_ID_509	non-functional
9	133046615	NCS1-HMCN2		WGS	TPT-R1	WT-6	intergenic_region			0.214	81	9:133046615:G:C	Mut_ID_510	non-coding
9	133253903	HMCN2	ENSG00000148357	WGS	TPT-R1	WT-6	intragenic_variant			1	114	9:133253903:G:GAT	Mut_ID_511	non-coding
9	140135792			WGS	TPT-R1	WT-6	TF_binding_site_variant	c.-6_-4dupGCC		0.115	59	9:140135792:C:CCCG	Mut_ID_512	non-functional
9	140176814	TOR4A	ENSG00000198113	WGS	TPT-R1	WT-6	3_prime_UTR_variant	c.*2401G>A		0.167	85	9:140176814:G:A	Mut_ID_513	non-functional
9	140225097	EXD3	ENSG00000187609	WGS	TPT-R1	WT-6	intron_variant	c.1999-6503_1999-6502insTCCTGTGTAGTCCTGTGTAGCTCCTGTGTAGCTCCTGTGTAGTCCTGTGTAGCTCCTGTGTAGTCCTGTGTAG		0.15	0	9:140225097:G:GCTACACAGGACTACACAGGAGCTACACAGGACTACACAGGAGCTACACAGGAGCTACACAGGACTACACAGGA	Mut_ID_514	non-coding
9	140344477	NSMF	ENSG00000165802	WGS	TPT-R1	WT-6	splice_acceptor_variant&splice_donor_variant&splice_region_variant&intron_variant	c.1316+1_1317-1del		0.051	118	9:140344477:GCTGGTGGAGAGGGGTGGGTCACCCAGTGGCAGGGGACAGGCACCCCACTCCACAGAGCGGACCGTGGAGGAGGGGCTGTGGGGGAGGGACATGCCAGGGCCTGGACTCTGCCTCCAGCCCTCCCCGCGCCCAGGGCACCCGGCTTCTCAC:G	Mut_ID_515	low AF or not recurrent
10	108202	TUBB8	ENSG00000261456	WGS	TPT-R1	WT-6	intragenic_variant			0.133	132	10:108202:T:C	Mut_ID_516	non-coding
10	3151672	PFKP	ENSG00000067057	WGS	TPT-R1	WT-6	splice_donor_variant&intron_variant	c.1089_1089+1insACTCAGGATGTGCAGAAGGCGATGGACGAGAGGAGATTTCAAGATGC		0.091	81	10:3151672:G:GACTCAGGATGTGCAGAAGGCGATGGACGAGAGGAGATTTCAAGATGC	Mut_ID_517	low AF or not recurrent
10	5804611	FAM208B		WGS	TPT-R1	WT-6	splice_region_variant&intron_variant	c.7289+2_7289+3insGACTC		0.15	87	10:5804611:T:TGACTC	Mut_ID_518	non-functional
10	5804613	FAM208B		WGS	TPT-R1	WT-6	splice_region_variant&intron_variant	c.7289+4_7289+5insCTACAGCCTGCCTGGATATG		0.15	83	10:5804613:A:ACTACAGCCTGCCTGGATATG	Mut_ID_519	non-functional
10	5807608	FAM208B		WGS	TPT-R1	WT-6	downstream_gene_variant	c.*2613A>G		0.222	235	10:5807608:A:G	Mut_ID_520	non-functional
10	17271400	VIM	ENSG00000026025	WGS	TPT-R1	WT-6	5_prime_UTR_variant	c.-22G>C		0.273	427	10:17271400:G:C	Mut_ID_521	non-functional
10	17275930	VIM	ENSG00000026025	WGS	TPT-R1	WT-6	splice_donor_variant&intron_variant	c.882_882+1insTTTGCTGACCTCTCTGAGGCTGCCAACCGGAACAATGAC		0.286	272	10:17275930:G:GTTTGCTGACCTCTCTGAGGCTGCCAACCGGAACAATGAC	Mut_ID_522	low AF or not recurrent
10	17279517	VIM	ENSG00000026025	WGS	TPT-R1	WT-6	3_prime_UTR_variant	c.*247C>T		0.256	298	10:17279517:C:T	Mut_ID_523	non-functional
10	20759723	AMD1P1-RP11-51E20.1		WGS	TPT-R1	WT-6	intergenic_region			0.952	576	10:20759723:T:TA	Mut_ID_524	non-coding
10	23700462	snoU13-OTUD1		WGS	TPT-R1	WT-6	intergenic_region			0.385	0	10:23700462:T:TAACAAC	Mut_ID_525	non-coding
10	32322967	KIF5B	ENSG00000170759	WGS	TPT-R1	WT-6	splice_acceptor_variant&intron_variant	c.1112-2_1112-1insAT		0.118	58	10:32322967:C:CAT	Mut_ID_526	low AF or not recurrent
10	32322969	KIF5B	ENSG00000170759	WGS	TPT-R1	WT-6	splice_region_variant&intron_variant	c.1112-4_1112-3insGAAAATGAGCTCAACAGATGGCG		0.125	58	10:32322969:A:ACGCCATCTGTTGAGCTCATTTTC	Mut_ID_527	non-functional
10	33218972	ITGB1	ENSG00000150093	WGS	TPT-R1	WT-6	splice_acceptor_variant&intron_variant	c.154-1_154insCCAAATTGTGGGTGGTGCACAAATTCA		0.129	103	10:33218972:T:TTGAATTTGTGCACCACCCACAATTTGG	Mut_ID_528	low AF or not recurrent
10	35094470	PARD3	ENSG00000148498	WGS	TPT-R1	WT-6	intron_variant	c.120+9328_120+9333delATATAT		0.15	61	10:35094470:CATATAT:C	Mut_ID_529	non-coding
10	42537658	RP11-96F8.1-KSR1P1		WGS	TPT-R1	WT-6	intergenic_region			0.25	58	10:42537658:A:T	Mut_ID_530	non-coding
10	43892040	HNRNPF	ENSG00000169813	WGS	TPT-R1	WT-6	splice_region_variant&intron_variant	c.-246-3_-246-2insCGGCTCCGTCGTGGAAGCAGGACTGCGCCGCGTCTTCCTCA		0.125	79	10:43892040:T:TTGAGGAAGACGCGGCGCAGTCCTGCTTCCACGACGGAGCCG	Mut_ID_531	non-functional
10	58118482	ZWINT	ENSG00000122952	WGS	TPT-R1	WT-6	splice_acceptor_variant&splice_region_variant&disruptive_inframe_deletion&intron_variant	c.623+4_626delAGTTCGGGAGCATGGGCTGCAGATTCAAAATGGTCCAGCTGAGATTCCTTTCCTTCACACTTACCTCCTCTTTGTAGGTA	p.Arg208_Tyr209delinsSer	0.091	151	10:58118482:ATACCTACAAAGAGGAGGTAAGTGTGAAGGAAAGGAATCTCAGCTGGACCATTTTGAATCTGCAGCCCATGCTCCCGAACT:A	Mut_ID_532	low AF or not recurrent
10	60176404	TFAM-BICC1		WGS	TPT-R1	WT-6	intergenic_region			0.154	119	10:60176404:C:A	Mut_ID_533	non-coding
10	62551809	CDK1	ENSG00000170312	WGS	TPT-R1	WT-6	splice_acceptor_variant&splice_donor_variant&splice_region_variant&intron_variant	c.653+1_654-1delGTAGCTATTAAAAACTGAGATAATAAAGGTAACATATATGTAACAATGAGATTACATTTATGCTTTAAGAAATTTTTAATTTCCTGTTTTTTAG		0.059	87	10:62551809:CAGGTAGCTATTAAAAACTGAGATAATAAAGGTAACATATATGTAACAATGAGATTACATTTATGCTTTAAGAAATTTTTAATTTCCTGTTTTTT:C	Mut_ID_534	low AF or not recurrent
10	68447849	CTNNA3	ENSG00000183230	WGS	TPT-R1	WT-6	intron_variant	c.1282-66307C>T		0.895	562	10:68447849:G:A	Mut_ID_535	non-coding
10	69214446	CTNNA3	ENSG00000183230	WGS	TPT-R1	WT-6	intron_variant	c.579+67154G>T		0.176	117	10:69214446:C:A	Mut_ID_536	non-coding
10	70728877	DDX21	ENSG00000165732	WGS	TPT-R1	WT-6	splice_donor_variant&intron_variant	c.1236_1236+1insCATCTGGCTATTAA		0.136	88	10:70728877:G:GCATCTGGCTATTAA	Mut_ID_537	low AF or not recurrent
10	70847994	SRGN	ENSG00000122862	WGS	TPT-R1	WT-6	splice_region_variant&intron_variant	c.79+2_79+3insTATCCTACGCAGAGAGCCAGGTACCAATGGGTGCGCTGCAATCCAGACAGTAATTCTGCA		0.256	314	10:70847994:T:TTATCCTACGCAGAGAGCCAGGTACCAATGGGTGCGCTGCAATCCAGACAGTAATTCTGCA	Mut_ID_538	non-functional
10	70972652	SUPV3L1	ENSG00000156502	WGS	TPT-R1	WT-6	downstream_gene_variant	c.*3861G>A		0.167	89	10:70972652:G:A	Mut_ID_539	non-functional
10	71128388	HK1	ENSG00000156515	WGS	TPT-R1	WT-6	splice_donor_variant&intron_variant	c.696+1_696+2insAC		0.136	89	10:71128388:G:GAC	Mut_ID_540	low AF or not recurrent
10	71128390	HK1	ENSG00000156515	WGS	TPT-R1	WT-6	splice_region_variant&intron_variant	c.696+3_696+4insTGATGCCAACATCGTAGCTGTGGTGAATGACACAGTGGGCACCATGATG		0.136	87	10:71128390:A:ATGATGCCAACATCGTAGCTGTGGTGAATGACACAGTGGGCACCATGATG	Mut_ID_541	non-functional
10	71144238	HK1	ENSG00000156515	WGS	TPT-R1	WT-6	splice_donor_variant&intron_variant	c.1824+1G>C		0.146	178	10:71144238:G:C	Mut_ID_542	low AF or not recurrent
10	71144240	HK1	ENSG00000156515	WGS	TPT-R1	WT-6	splice_region_variant&intron_variant	c.1824+3_1824+4insTTTGATCACATTGTCTCCTGCATCTCTGACTTCTTGGACTACATGGGGATCAA		0.146	174	10:71144240:G:GTTTGATCACATTGTCTCCTGCATCTCTGACTTCTTGGACTACATGGGGATCAA	Mut_ID_543	non-functional
10	72800914	RP11-432J9.6-UNC5B		WGS	TPT-R1	WT-6	intergenic_region			0.222	100	10:72800914:C:A	Mut_ID_544	non-coding
10	73579659	PSAP	ENSG00000197746	WGS	TPT-R1	WT-6	splice_region_variant&intron_variant	c.1012-3_1012-2insTG		0.172	150	10:73579659:T:TCA	Mut_ID_545	non-functional
10	73579660	PSAP	ENSG00000197746	WGS	TPT-R1	WT-6	splice_region_variant&intron_variant	c.1012-4_1012-3insACTGTGAGGTGTGTGAATTCCTGGTGAAGGAGGTGACCAAGCTGATTGACAACAACAAGA		0.192	138	10:73579660:G:GTCTTGTTGTTGTCAATCAGCTTGGTCACCTCCTTCACCAGGAATTCACACACCTCACAGT	Mut_ID_546	non-functional
10	73591010	PSAP	ENSG00000197746	WGS	TPT-R1	WT-6	splice_region_variant&intron_variant	c.250-3_250-2insGCGACATATGCAAAGACGTTGTCACCGCAGCTGGTGATATGCTGAAGGACAATGCCACTG		0.138	121	10:73591010:T:TCAGTGGCATTGTCCTTCAGCATATCACCAGCTGCGGTGACAACGTCTTTGCATATGTCGC	Mut_ID_547	non-functional
10	75135977	ANXA7	ENSG00000138279	WGS	TPT-R1	WT-6	splice_region_variant&intron_variant	c.1345-3_1345-2insTGGTCCGGATTGTGGTCACTCGAAGTG		0.115	87	10:75135977:T:TCACTTCGAGTGACCACAATCCGGACCA	Mut_ID_548	non-functional
10	76154074	ADK	ENSG00000156110	WGS	TPT-R1	WT-6	splice_region_variant&intron_variant	c.446+3_446+4insCCTCATAGCTAATCTTGCTGCTGCCAATTGTTATAAAAAGGAAAAACATCTTGATCTGG		0.111	69	10:76154074:C:CCCTCATAGCTAATCTTGCTGCTGCCAATTGTTATAAAAAGGAAAAACATCTTGATCTGG	Mut_ID_549	non-functional
10	77369817	C10orf11		WGS	TPT-R1	WT-6	intragenic_variant			0.143	118	10:77369817:G:T	Mut_ID_550	non-coding
10	79753251	POLR3A	ENSG00000148606	WGS	TPT-R1	WT-6	intron_variant	c.2617-126C>A		0.865	988	10:79753251:G:T	Mut_ID_551	non-coding
10	81107500	PPIF	ENSG00000108179	WGS	TPT-R1	WT-6	splice_donor_variant&intron_variant	c.195+1G>C		0.167	86	10:81107500:G:C	Mut_ID_552	low AF or not recurrent
10	81107502	PPIF	ENSG00000108179	WGS	TPT-R1	WT-6	splice_region_variant&intron_variant	c.195+4_195+5insAGGCAGATGTCGTCCCAAA		0.167	87	10:81107502:G:GAAGGCAGATGTCGTCCCAA	Mut_ID_553	non-functional
10	81802798	C1DP4-TMEM254-AS1		WGS	TPT-R1	WT-6	intergenic_region			0.207	131	10:81802798:A:G	Mut_ID_554	non-coding
10	87529843	GRID1	ENSG00000182771	WGS	TPT-R1	WT-6	intron_variant	c.1234-40472G>T		0.136	88	10:87529843:C:A	Mut_ID_555	non-coding
10	88211889	WAPAL		WGS	TPT-R1	WT-6	splice_acceptor_variant&intron_variant	c.2950-2_2950-1insCCTACCTCAGGAGCAGAGATTTGATATTCGAGTGCT		0.12	78	10:88211889:C:CAGCACTCGAATATCAAATCTCTGCTCCTGAGGTAGG	Mut_ID_556	low AF or not recurrent
10	88211891	WAPAL		WGS	TPT-R1	WT-6	splice_region_variant&intron_variant	c.2950-3A>T		0.12	28	10:88211891:T:A	Mut_ID_557	non-functional
10	91066460	IFIT2	ENSG00000119922	WGS	TPT-R1	WT-6	synonymous_variant	c.747T>A	p.Val249Val	0.231	381	10:91066460:T:A	Mut_ID_558	non-functional
10	91066769	IFIT2	ENSG00000119922	WGS	TPT-R1	WT-6	missense_variant	c.1056C>A	p.Asp352Glu	0.367	387	10:91066769:C:A	Mut_ID_559	low AF or not recurrent
10	91067438	IFIT2	ENSG00000119922	WGS	TPT-R1	WT-6	3_prime_UTR_variant	c.*306T>C		0.306	478	10:91067438:T:C	Mut_ID_560	non-functional
10	91099943	IFIT3	ENSG00000119917	WGS	TPT-R1	WT-6	3_prime_UTR_variant	c.*58C>G		0.2	234	10:91099943:C:G	Mut_ID_561	non-functional
10	91100314	IFIT3	ENSG00000119917	WGS	TPT-R1	WT-6	3_prime_UTR_variant	c.*442_*453delAAAAAAAAAAAA		0.074	118	10:91100314:CAAAAAAAAAAAA:C	Mut_ID_562	non-functional
10	92285972	RP11-15K3.1		WGS	TPT-R1	WT-6	intragenic_variant			0.294	170	10:92285972:G:T	Mut_ID_563	non-coding
10	92285973	RP11-15K3.1		WGS	TPT-R1	WT-6	intragenic_variant			0.333	131	10:92285973:A:T	Mut_ID_564	non-coding
10	92679027	ANKRD1	ENSG00000148677	WGS	TPT-R1	WT-6	splice_region_variant&intron_variant	c.208-3_208-2insCTAGCCCACCCTGTGACCCTGGGGGAGCAACAGTGGAAAAGCGAGAAACAACGAGAGGCAG		0.167	123	10:92679027:T:TCTGCCTCTCGTTGTTTCTCGCTTTTCCACTGTTGCTCCCCCAGGGTCACAGGGTGGGCTAG	Mut_ID_565	non-functional
10	95069924	MYOF	ENSG00000138119	WGS	TPT-R1	WT-6	splice_acceptor_variant&intron_variant	c.6000-1_6000insACGAACCCAACATGAACCCCAAGCTGGACTTACCAAA		0.136	89	10:95069924:A:ATTTGGTAAGTCCAGCTTGGGGTTCATGTTGGGTTCGT	Mut_ID_566	low AF or not recurrent
10	95134714	MYOF	ENSG00000138119	WGS	TPT-R1	WT-6	splice_region_variant&intron_variant	c.2109-3_2109-2insGCAAACCAGCTGGCTGAATTGTGGCTGAAGCTGATAGATGAAGTTATAGAAGACACG		0.143	133	10:95134714:T:TCGTGTCTTCTATAACTTCATCTATCAGCTTCAGCCACAATTCAGCCAGCTGGTTTGC	Mut_ID_567	non-functional
10	95191273	MYOF	ENSG00000138119	WGS	TPT-R1	WT-6	splice_acceptor_variant&intron_variant	c.237-1_237insGACTTTTCATCTTCCCTTGGGATTATTGTGAAAGATTTTGAGACAATTGGACAAAATAA		0.12	115	10:95191273:T:TTTATTTTGTCCAATTGTCTCAAAATCTTTCACAATAATCCCAAGGGAAGATGAAAAGTC	Mut_ID_568	low AF or not recurrent
10	95718884	PIPSL	ENSG00000180764	WGS	TPT-R1	WT-6	intragenic_variant			0.174	98	10:95718884:T:C	Mut_ID_569	non-coding
10	95719535	PIPSL	ENSG00000180764	WGS	TPT-R1	WT-6	intragenic_variant			0.172	206	10:95719535:T:G	Mut_ID_570	non-coding
10	101875345	TPM4P1-RP11-316M21.9		WGS	TPT-R1	WT-6	intergenic_region			0.333	0	10:101875345:A:ATTTAT	Mut_ID_571	non-coding
10	103919065	NOLC1	ENSG00000166197	WGS	TPT-R1	WT-6	frameshift_variant	c.723_724insACTGTACCTAAAAAGCAAGTTGTGGCCAAGGCCCCAGTGAAAGCAGCTACCACCCCTACCCGGAA	p.Val242fs	0.07	88	10:103919065:G:GACTGTACCTAAAAAGCAAGTTGTGGCCAAGGCCCCAGTGAAAGCAGCTACCACCCCTACCCGGAA	Mut_ID_572	low AF or not recurrent
10	103919327	NOLC1	ENSG00000166197	WGS	TPT-R1	WT-6	splice_region_variant&intron_variant	c.889+2_889+3insCCCTACAGTTCA		0.12	82	10:103919327:T:TCCCTACAGTTCA	Mut_ID_573	non-functional
10	104160579	NFKB2	ENSG00000077150	WGS	TPT-R1	WT-6	splice_acceptor_variant&splice_donor_variant&splice_region_variant&intron_variant	c.1968+1_1969-1del		0.2	222	10:104160579:AAGGTGGGACTGAGGATTGTGGAAGGAGTGGGGCCAAGGGTGGTGGAGGGGCCAAAGATGGTGAAGGGGGGGGCTGGCCAAGGGGACCATGCTGTGGTGTCAACTCTCGCTGCTCGCACCCCC:A	Mut_ID_574	low AF or not recurrent
10	105512780	SH3PXD2A	ENSG00000107957	WGS	TPT-R1	WT-6	intron_variant	c.229+14070_229+14071dupTA		1	547	10:105512780:G:GTA	Mut_ID_575	non-coding
10	120180488	LINC00867-AL356865.2		WGS	TPT-R1	WT-6	intergenic_region			0.222	117	10:120180488:C:T	Mut_ID_576	non-coding
10	120802284	EIF3A	ENSG00000107581	WGS	TPT-R1	WT-6	splice_acceptor_variant&intron_variant	c.2748-1_2748insAGGCCCGCCAGAGAA		0.13	86	10:120802284:C:CTTCTCTGGCGGGCCT	Mut_ID_577	low AF or not recurrent
10	120816365	EIF3A	ENSG00000107581	WGS	TPT-R1	WT-6	splice_acceptor_variant&splice_donor_variant&splice_region_variant&intron_variant	c.2082+1_2083-1delGTAAATGAAAGGGTTGGTAAACCTTTAACATACCAAGTTAAGAGAGATTTTTTAAAACTACGTGTGTTTTCGTGTCATTCAG		0.239	359	10:120816365:TCTGAATGACACGAAAACACACGTAGTTTTAAAAAATCTCTCTTAACTTGGTATGTTAAAGGTTTACCAACCCTTTCATTTAC:T	Mut_ID_578	low AF or not recurrent
10	124914629	BUB3	ENSG00000154473	WGS	TPT-R1	WT-6	splice_donor_variant&intron_variant	c.195+1_195+2insA		0.143	87	10:124914629:G:GA	Mut_ID_579	low AF or not recurrent
10	124914630	BUB3	ENSG00000154473	WGS	TPT-R1	WT-6	splice_region_variant&intron_variant	c.195+2_195+3insCCAACGCATGCCTGGAGTGG		0.143	85	10:124914630:T:TCCAACGCATGCCTGGAGTGG	Mut_ID_580	non-functional
10	135179602	ECHS1	ENSG00000127884	WGS	TPT-R1	WT-6	splice_region_variant&intron_variant	c.620-4_620-3insGGGAAGTCGCTGGCGATGGAGATGGTCCTCACCGGTGACCGGATCTCAGCCCAGGACGCCAAGCAAG		0.143	121	10:135179602:G:GCTTGCTTGGCGTCCTGGGCTGAGATCCGGTCACCGGTGAGGACCATCTCCATCGCCAGCGACTTCCC	Mut_ID_581	non-functional
10	135319398	SPRN	ENSG00000203772	WGS	TPT-R1	WT-6	intragenic_variant			0.143	56	10:135319398:A:AGAT	Mut_ID_582	non-coding
11	4360917	SSU72P7-OR52B4		WGS	TPT-R1	WT-6	intergenic_region			0.182	120	11:4360917:T:C	Mut_ID_583	non-coding
11	7823334	OR5P2	ENSG00000183303	WGS	TPT-R1	WT-6	upstream_gene_variant	c.-4845G>A		0.75	511	11:7823334:C:T	Mut_ID_584	non-functional
11	10821894	EIF4G2	ENSG00000110321	WGS	TPT-R1	WT-6	frameshift_variant&splice_acceptor_variant&splice_donor_variant&splice_region_variant&intron_variant	c.1860+2_1861delTAGGACACTTTACTGATTGTGTGGTAAGAACTCTTACCACTCAAATTCGAAAACTGATAAACTGTTGTATATTTCTTTCAAGG	p.Ala621fs	0.183	265	11:10821894:GCCTTGAAAGAAATATACAACAGTTTATCAGTTTTCGAATTTGAGTGGTAAGAGTTCTTACCACACAATCAGTAAAGTGTCCTA:G	Mut_ID_585	low AF or not recurrent
11	10822193	EIF4G2	ENSG00000110321	WGS	TPT-R1	WT-6	frameshift_variant&splice_acceptor_variant&splice_donor_variant&splice_region_variant&intron_variant	c.1644+2_1645delTAAGTTTCAAATATCCCATTTTAGTGTAATTAGCCTGTATTTGAGATAGAGAATACATTAAAGATACTTGTGTTCTTCACAGG	p.Glu549fs	0.122	146	11:10822193:TCCTGTGAAGAACACAAGTATCTTTAATGTATTCTCTATCTCAAATACAGGCTAATTACACTAAAATGGGATATTTGAAACTTA:T	Mut_ID_586	low AF or not recurrent
11	10826563	EIF4G2	ENSG00000110321	WGS	TPT-R1	WT-6	splice_acceptor_variant&intron_variant	c.249-2_249-1insACTCCGCAGCAAACAACTCCGCAAACGAAAAAGAACGACATGATGCAATCTTCAGGAAAGTAAGAG		0.2	214	11:10826563:C:CCTCTTACTTTCCTGAAGATTGCATCATGTCGTTCTTTTTCGTTTGCGGAGTTGTTTGCTGCGGAGT	Mut_ID_587	low AF or not recurrent
11	12203081	MICAL2	ENSG00000133816	WGS	TPT-R1	WT-6	intron_variant	c.264+19115T>C		0.929	448	11:12203081:T:C	Mut_ID_588	non-coding
11	18505620	TSG101	ENSG00000074319	WGS	TPT-R1	WT-6	splice_acceptor_variant&intron_variant	c.641-2_641-1insCTGTT		0.136	90	11:18505620:C:CAACAG	Mut_ID_589	low AF or not recurrent
11	18505621	TSG101	ENSG00000074319	WGS	TPT-R1	WT-6	splice_region_variant&intron_variant	c.641-3_641-2insCACAACAAGTTCTCAGTACCCTTCTCAGCCTCCTGTGACC		0.136	92	11:18505621:T:TGGTCACAGGAGGCTGAGAAGGGTACTGAGAACTTGTTGTG	Mut_ID_590	non-functional
11	27911050	RP11-1033A18.1		WGS	TPT-R1	WT-6	intragenic_variant			0.3	353	11:27911050:C:G	Mut_ID_591	non-coding
11	34118221	CAPRIN1	ENSG00000135387	WGS	TPT-R1	WT-6	splice_donor_variant&intron_variant	c.1900+1_1900+2insAGGATATGATGGTTACCGCCCTTCA		0.125	87	11:34118221:G:GAGGATATGATGGTTACCGCCCTTCA	Mut_ID_592	low AF or not recurrent
11	36408963	PRR5L	ENSG00000135362	WGS	TPT-R1	WT-6	intron_variant	c.-126+10718delA		0.333	178	11:36408963:TA:T	Mut_ID_593	non-coding
11	42630806	CTD-2572N17.1-CTD-2537L20.1		WGS	TPT-R1	WT-6	intergenic_region			0.188	86	11:42630806:G:T	Mut_ID_594	non-coding
11	55414864	OR4S2	ENSG00000174982	WGS	TPT-R1	WT-6	upstream_gene_variant	c.-3516C>A		0.789	451	11:55414864:C:A	Mut_ID_595	non-functional
11	60702238	TMEM132A	ENSG00000006118	WGS	TPT-R1	WT-6	splice_region_variant&intron_variant	c.1839+2_1839+3insGCGTTCCCCACTGTCTGACTCC		0.13	85	11:60702238:T:TGCGTTCCCCACTGTCTGACTCC	Mut_ID_596	non-functional
11	62285441	AHNAK	ENSG00000124942	WGS	TPT-R1	WT-6	missense_variant	c.16448T>C	p.Ile5483Thr	0.2	198	11:62285441:A:G	Mut_ID_597	low AF or not recurrent
11	62297162	AHNAK	ENSG00000124942	WGS	TPT-R1	WT-6	missense_variant	c.4727C>T	p.Thr1576Met	0.107	120	11:62297162:G:A	Mut_ID_598	low AF or not recurrent
11	62491898	HNRNPUL2-BSCL2	ENSG00000234857	WGS	TPT-R1	WT-6	splice_acceptor_variant&intron_variant	c.539-1_539insCGGGGACGAGACGCCGGGATCCGAGGTGCCGGGTGACAAGGCCGCCGAGGAACAGG		0.185	177	11:62491898:C:CCCTGTTCCTCGGCGGCCTTGTCACCCGGCACCTCGGATCCCGGCGTCTCGTCCCCG	Mut_ID_599	low AF or not recurrent
11	62606707	WDR74	ENSG00000133316	WGS	TPT-R1	WT-6	splice_acceptor_variant&splice_donor_variant&splice_region_variant&intron_variant	c.171+1_172-1delGTGAGTGGCCCCTGGTCGGGCCGGAGCTGGGGGCCTGGGGCGCAGCAGCCTCGCTCTCCTCGCCATCTTGCCCTTCTTTGCCGCAG		0.167	208	11:62606707:TCTGCGGCAAAGAAGGGCAAGATGGCGAGGAGAGCGAGGCTGCTGCGCCCCAGGCCCCCAGCTCCGGCCCGACCAGGGGCCACTCAC:T	Mut_ID_600	low AF or not recurrent
11	63687086	RCOR2	ENSG00000167771	WGS	TPT-R1	WT-6	upstream_gene_variant	c.-3158G>T		0.917	616	11:63687086:C:A	Mut_ID_601	non-functional
11	64537884	SF1	ENSG00000168066	WGS	TPT-R1	WT-6	splice_region_variant&intron_variant	c.612-5_612-4insTGCGCACAGGAGACCTGGGCATCCCCCCTAACCCTGAGG		0.111	88	11:64537884:T:TCCTCAGGGTTAGGGGGGATGCCCAGGTCTCCTGTGCGCA	Mut_ID_602	non-functional
11	64621573	EHD1	ENSG00000110047	WGS	TPT-R1	WT-6	3_prime_UTR_variant	c.*232C>T		0.231	202	11:64621573:G:A	Mut_ID_603	non-functional
11	64955958	CAPN1	ENSG00000014216	WGS	TPT-R1	WT-6	frameshift_variant&splice_acceptor_variant&splice_donor_variant&splice_region_variant&intron_variant	c.1004+2_1005delTGAGCGCCCCCTCCCCTTCTACCCCACCTCTCCACCCCTACACATCAGCTCTGTGCCCTGACGGGCTGTGCCTCACCTGTGTACCTCCCACCTCAGG	p.Trp335fs	0.105	83	11:64955958:TGGTGAGCGCCCCCTCCCCTTCTACCCCACCTCTCCACCCCTACACATCAGCTCTGTGCCCTGACGGGCTGTGCCTCACCTGTGTACCTCCCACCTCA:T	Mut_ID_604	low AF or not recurrent
11	65191208	NEAT1	ENSG00000245532	WGS	TPT-R1	WT-6	intragenic_variant			0.372	649	11:65191208:C:G	Mut_ID_605	non-coding
11	65687323	DRAP1	ENSG00000175550	WGS	TPT-R1	WT-6	splice_acceptor_variant&splice_donor_variant&splice_region_variant&intron_variant	c.115+1_116-1delGTATCCTGCCGGGGGCGGACCGGGTCGAGGGGCGTGGGGGAGGGAGGCAGCGGGTCGCCCTCTCCTGCCCCGGAGTTCTCCTTGACGCTCCTCAG		0.12	160	11:65687323:TGTATCCTGCCGGGGGCGGACCGGGTCGAGGGGCGTGGGGGAGGGAGGCAGCGGGTCGCCCTCTCCTGCCCCGGAGTTCTCCTTGACGCTCCTCAG:T	Mut_ID_606	low AF or not recurrent
11	65826809	SF3B2	ENSG00000087365	WGS	TPT-R1	WT-6	splice_donor_variant&intron_variant	c.1320+1_1320+2insAAAAGAAG		0.125	115	11:65826809:G:GGAAAAGAA	Mut_ID_607	low AF or not recurrent
11	65826811	SF3B2	ENSG00000087365	WGS	TPT-R1	WT-6	splice_donor_variant&intron_variant	c.1320+2T>C		0.16	77	11:65826811:T:C	Mut_ID_608	low AF or not recurrent
11	65831009	SF3B2	ENSG00000087365	WGS	TPT-R1	WT-6	splice_acceptor_variant&splice_donor_variant&splice_region_variant&intron_variant	c.2228+1_2229-1delGTGGGGGAAGCAGAGAATGCCTCTTGGAAGTGGGCTATCTTTGGGGTCCTTCTCTTTACTCCAGAGCTTGTTCCTCTCTTTACAG		0.25	270	11:65831009:GACAGGTGGGGGAAGCAGAGAATGCCTCTTGGAAGTGGGCTATCTTTGGGGTCCTTCTCTTTACTCCAGAGCTTGTTCCTCTCTTT:G	Mut_ID_609	low AF or not recurrent
11	66272142	DPP3	ENSG00000254986	WGS	TPT-R1	WT-6	synonymous_variant	c.1998A>G	p.Thr666Thr	0.16	106	11:66272142:A:G	Mut_ID_610	non-functional
11	67166116	PPP1CA		WGS	TPT-R1	WT-6	splice_acceptor_variant&splice_donor_variant&splice_region_variant&intron_variant	c.915+1_916-1delGTGAGTGTGGGGAAGAAAGGAGCCGCTAGGCCCTGTGGCTCAGCCCCATGAGCCTGACCAACACTGTCTCTTTTAG		0.178	265	11:67166116:TCTAAAAGAGACAGTGTTGGTCAGGCTCATGGGGCTGAGCCACAGGGCCTAGCGGCTCCTTTCTTCCCCACACTCAC:T	Mut_ID_611	low AF or not recurrent
11	67207733	CORO1B	ENSG00000172725	WGS	TPT-R1	WT-6	frameshift_variant&splice_acceptor_variant&splice_donor_variant&splice_region_variant&intron_variant	c.861+2_862delTGGGGCTGGGCAGGGCTGGCGAGGGGCAGGGAAGAGGCGTGCCCAGGTGCTGAGCCCCCTCCCCACACAGG	p.Gly288fs	0.143	176	11:67207733:CCCTGTGTGGGGAGGGGGCTCAGCACCTGGGCACGCCTCTTCCCTGCCCCTCGCCAGCCCTGCCCAGCCCCA:C	Mut_ID_612	low AF or not recurrent
11	68326147	PPP6R3	ENSG00000110075	WGS	TPT-R1	WT-6	splice_donor_variant&intron_variant	c.845_845+1insATTTGAAGGCCATATAGAGATCTGCCCACCAGGCATGA		0.111	59	11:68326147:C:CATTTGAAGGCCATATAGAGATCTGCCCACCAGGCATGA	Mut_ID_613	low AF or not recurrent
11	68524053	CPT1A	ENSG00000110090	WGS	TPT-R1	WT-6	3_prime_UTR_variant	c.*1059C>T		0.156	199	11:68524053:G:A	Mut_ID_614	non-functional
11	69466115	CCND1	ENSG00000110092	WGS	TPT-R1	WT-6	3_prime_UTR_variant	c.*65C>A		0.179	144	11:69466115:C:A	Mut_ID_615	non-functional
11	70260758	CTTN	ENSG00000085733	WGS	TPT-R1	WT-6	splice_donor_variant&intron_variant	c.402_402+1insTCTGCTGTAGGCTTTGAATACCA		0.231	83	11:70260758:G:GTCTGCTGTAGGCTTTGAATACCA	Mut_ID_616	low AF or not recurrent
11	73388363	RAB6A	ENSG00000175582	WGS	TPT-R1	WT-6	3_prime_UTR_variant	c.*580T>A		0.13	117	11:73388363:A:T	Mut_ID_617	non-functional
11	73692677	UCP2		WGS	TPT-R1	WT-6	splice_acceptor_variant&intron_variant	c.-256-1_-256insCCGTGTTCTCCCTGCGGCTCG		0.097	88	11:73692677:C:CCGAGCCGCAGGGAGAACACGG	Mut_ID_618	low AF or not recurrent
11	73692679	UCP2		WGS	TPT-R1	WT-6	splice_acceptor_variant&intron_variant	c.-256-2A>T		0.097	30	11:73692679:T:A	Mut_ID_619	low AF or not recurrent
11	76508843	TSKU	ENSG00000182704	WGS	TPT-R1	WT-6	3_prime_UTR_variant	c.*1121T>C		0.129	119	11:76508843:T:C	Mut_ID_620	non-functional
11	107920793	CUL5	ENSG00000166266	WGS	TPT-R1	WT-6	splice_donor_variant&intron_variant	c.411_411+1insCTTATGCTTGATACATGGAATGA		0.091	150	11:107920793:G:GCTTATGCTTGATACATGGAATGA	Mut_ID_621	low AF or not recurrent
11	107920795	CUL5	ENSG00000166266	WGS	TPT-R1	WT-6	splice_region_variant&intron_variant	c.411+2_411+3insCAATCTTTTCAAACATAAAAAACAGACTCCAAGATAGTGCAATG		0.118	120	11:107920795:T:TCAATCTTTTCAAACATAAAAAACAGACTCCAAGATAGTGCAATG	Mut_ID_622	non-functional
11	108433788	EXPH5	ENSG00000110723	WGS	TPT-R1	WT-6	intron_variant	c.120-21249C>A		0.139	43	11:108433788:G:T	Mut_ID_623	non-coding
11	109822608	TFAMP2-RP11-361A21.1		WGS	TPT-R1	WT-6	intergenic_region			0.167	88	11:109822608:T:C	Mut_ID_624	non-coding
11	109822609	TFAMP2-RP11-361A21.1		WGS	TPT-R1	WT-6	intergenic_region			0.167	92	11:109822609:G:T	Mut_ID_625	non-coding
11	118443267	ARCN1	ENSG00000095139	WGS	TPT-R1	WT-6	splice_region_variant&intron_variant	c.-39+2_-39+3insGCTGTTGGCAGCAGCGGTCTGCACAA		0.125	105	11:118443267:T:TGCTGTTGGCAGCAGCGGTCTGCACAA	Mut_ID_626	non-functional
11	127810982	RP11-676M6.1		WGS	TPT-R1	WT-6	intragenic_variant			0.368	194	11:127810982:T:G	Mut_ID_627	non-coding
11	127811366	RP11-676M6.1		WGS	TPT-R1	WT-6	intragenic_variant			0.148	107	11:127811366:T:C	Mut_ID_628	non-coding
11	129990714	APLP2	ENSG00000084234	WGS	TPT-R1	WT-6	splice_donor_variant&intron_variant	c.516+1_516+2insCATGTCTGACTCAGGGAATGACCT		0.154	158	11:129990714:G:GCATGTCTGACTCAGGGAATGACCT	Mut_ID_629	low AF or not recurrent
11	129990716	APLP2	ENSG00000084234	WGS	TPT-R1	WT-6	splice_region_variant&intron_variant	c.516+3_516+4insTATAGCTACGGCATGCTGCTCCCATGTGGGGTAGACC		0.15	87	11:129990716:A:ATATAGCTACGGCATGCTGCTCCCATGTGGGGTAGACC	Mut_ID_630	non-functional
11	129992408	APLP2	ENSG00000084234	WGS	TPT-R1	WT-6	splice_donor_variant&intron_variant	c.922_922+1insCTGTCTGCTCCCAGGAGGCGATGACGGGGCCCTGCCGGGCCGTGATGCCTC		0.125	89	11:129992408:G:GCTGTCTGCTCCCAGGAGGCGATGACGGGGCCCTGCCGGGCCGTGATGCCTC	Mut_ID_631	low AF or not recurrent
11	130013369	APLP2	ENSG00000084234	WGS	TPT-R1	WT-6	3_prime_UTR_variant	c.*26C>T		0.19	162	11:130013369:C:T	Mut_ID_632	non-functional
12	6715618	CHD4	ENSG00000111642	WGS	TPT-R1	WT-6	splice_acceptor_variant&intron_variant	c.-78-2_-78-1insCCGAGCCGGACCCAGCGCGACCTGCGGCGGCTCCGG		0.13	89	12:6715618:C:CCCGGAGCCGCCGCAGGTCGCGCTGGGTCCGGCTCGG	Mut_ID_633	low AF or not recurrent
12	6862174	MLF2	ENSG00000089693	WGS	TPT-R1	WT-6	5_prime_UTR_variant	c.-98G>C		0.135	211	12:6862174:C:G	Mut_ID_634	non-functional
12	9096506	M6PR	ENSG00000003056	WGS	TPT-R1	WT-6	splice_acceptor_variant&intron_variant	c.344-1_344insTGGTAGGGAGACTCAACGAGACTCACATCTTCAACGGAA		0.15	88	12:9096506:C:CTTCCGTTGAAGATGTGAGTCTCGTTGAGTCTCCCTACCA	Mut_ID_635	low AF or not recurrent
12	13070169	GPRC5A	ENSG00000013588	WGS	TPT-R1	WT-6	3_prime_UTR_variant	c.*4700_*4721delTGTGTGTGTGTGTGCGTGCGTG		0.158	152	12:13070169:TGTGTGTGTGTGTGTGTGCGTGC:T	Mut_ID_636	non-functional
12	46579641	SLC38A1		WGS	TPT-R1	WT-6	intragenic_variant			0.125	119	12:46579641:C:T	Mut_ID_637	non-coding
12	46758337	SLC38A2	ENSG00000134294	WGS	TPT-R1	WT-6	frameshift_variant&splice_acceptor_variant&splice_region_variant&intron_variant	c.705+3_707delGGGTATGATTTTTTTTTTAGAAAAAATTTTTTATAAGCCCTGCCATGTCACTTAGTTTAACACATGCAAAATAATATATTTTTAGGT	p.Val236fs	0.188	209	12:46758337:GACCTAAAAATATATTATTTTGCATGTGTTAAACTAAGTGACATGGCAGGGCTTATAAAAAATTTTTTCTAAAAAAAAAATCATACCC:G	Mut_ID_638	low AF or not recurrent
12	50571079	LIMA1		WGS	TPT-R1	WT-6	missense_variant	c.2051G>A	p.Gly684Asp	0.2	326	12:50571079:C:T	Mut_ID_639	low AF or not recurrent
12	52639302	KRT7	ENSG00000135480	WGS	TPT-R1	WT-6	missense_variant	c.1091G>C	p.Gly364Ala	0.292	255	12:52639302:G:C	Mut_ID_640	low AF or not recurrent
12	53343374	KRT18	ENSG00000111057	WGS	TPT-R1	WT-6	splice_donor_variant&intron_variant	c.417_417+1insATCTTC		0.136	87	12:53343374:G:GATCTTC	Mut_ID_641	low AF or not recurrent
12	53343376	KRT18	ENSG00000111057	WGS	TPT-R1	WT-6	splice_donor_variant&intron_variant	c.417+2T>C		0.136	55	12:53343376:T:C	Mut_ID_642	low AF or not recurrent
12	53691934	PFDN5	ENSG00000123349	WGS	TPT-R1	WT-6	splice_donor_variant&intron_variant	c.388_388+1insCCGTCATGGAAATGATGAGTCAGAAGATTCAGCAGCTCACA		0.133	142	12:53691934:G:GCCGTCATGGAAATGATGAGTCAGAAGATTCAGCAGCTCACA	Mut_ID_643	low AF or not recurrent
12	56119413	CD63	ENSG00000135404	WGS	TPT-R1	WT-6	splice_region_variant&intron_variant	c.652-3T>G		0.238	151	12:56119413:A:C	Mut_ID_644	non-functional
12	56119415	CD63	ENSG00000135404	WGS	TPT-R1	WT-6	splice_region_variant&intron_variant	c.652-6_652-5insGCAGCAGCCCTTGGAATTGCTTTTG		0.273	115	12:56119415:A:ACAAAAGCAATTCCAAGGGCTGCTGC	Mut_ID_645	non-functional
12	56374626	RAB5B		WGS	TPT-R1	WT-6	intron_variant	c.-92-6027T>C		0.226	241	12:56374626:T:C	Mut_ID_646	non-coding
12	56553514	MYL6	ENSG00000092841	WGS	TPT-R1	WT-6	splice_donor_variant&intron_variant	c.454_454+1insA		0.268	334	12:56553514:G:GA	Mut_ID_647	low AF or not recurrent
12	56553515	MYL6	ENSG00000092841	WGS	TPT-R1	WT-6	splice_donor_variant&intron_variant	c.454+1_454+2insATGAATGTGAAGGTGCTGGACTT		0.268	319	12:56553515:G:GATGAATGTGAAGGTGCTGGACTT	Mut_ID_648	low AF or not recurrent
12	57037373	ATP5B		WGS	TPT-R1	WT-6	splice_acceptor_variant&intron_variant	c.608-2A>T		0.143	152	12:57037373:T:A	Mut_ID_649	low AF or not recurrent
12	57037375	ATP5B		WGS	TPT-R1	WT-6	splice_region_variant&intron_variant	c.608-5_608-4insGGTGACTGGTATCAAGGTTGTCGATCTGCTAGCTCCCTATGCCAAGGGTGGCAAA		0.143	149	12:57037375:T:TTTTGCCACCCTTGGCATAGGGAGCTAGCAGATCGACAACCTTGATACCAGTCACC	Mut_ID_650	non-functional
12	59718468	RP11-150C16.1-RP11-272B17.1		WGS	TPT-R1	WT-6	intergenic_region			0.138	111	12:59718468:A:C	Mut_ID_651	non-coding
12	61379183	RP11-154D9.1-RP11-471N19.1		WGS	TPT-R1	WT-6	intergenic_region			0.926	710	12:61379183:C:T	Mut_ID_652	non-coding
12	63359457	RPL14P1	ENSG00000139239	WGS	TPT-R1	WT-6	intragenic_variant			0.263	150	12:63359457:C:T	Mut_ID_653	non-coding
12	65133281	GNS	ENSG00000135677	WGS	TPT-R1	WT-6	splice_region_variant&intron_variant	c.972-3_972-2insTTCAATACAGTTTTTAGATAATGCATTTAGGAAA		0.167	75	12:65133281:T:TTTTCCTAAATGCATTATCTAAAAACTGTATTGAA	Mut_ID_654	non-functional
12	78959489	RP11-171L9.1-RP11-123M21.2		WGS	TPT-R1	WT-6	intergenic_region			0.125	89	12:78959489:G:T	Mut_ID_655	non-coding
12	84458742	RP11-384P14.1-SNORA3		WGS	TPT-R1	WT-6	intergenic_region			0.708	472	12:84458742:T:C	Mut_ID_656	non-coding
12	89106771	RNU1-117P-RP11-13A1.1		WGS	TPT-R1	WT-6	intergenic_region			0.214	90	12:89106771:G:A	Mut_ID_657	non-coding
12	95388034	NDUFA12	ENSG00000184752	WGS	TPT-R1	WT-6	splice_acceptor_variant&intron_variant	c.170-2_170-1insAATATGGAAACAAATACTATGAAGACAACAAGCAATTTTTT		0.19	148	12:95388034:C:CAAAAAATTGCTTGTTGTCTTCATAGTATTTGTTTCCATATT	Mut_ID_658	low AF or not recurrent
12	98989628	SLC25A3	ENSG00000075415	WGS	TPT-R1	WT-6	intron_variant	c.282+293_282+294insGGACCCCCAAAAGTACAAGGGCATATTTAACGGA		0.129	116	12:98989628:T:TGGACCCCCAAAAGTACAAGGGCATATTTAACGGA	Mut_ID_659	non-coding
12	104659321	TXNRD1	ENSG00000198431	WGS	TPT-R1	WT-6	intron_variant	c.304+7464A>G		0.485	413	12:104659321:A:G	Mut_ID_660	non-coding
12	104712834	TXNRD1	ENSG00000198431	WGS	TPT-R1	WT-6	splice_donor_variant&intron_variant	c.873+1_873+2insCAACAAA		0.226	269	12:104712834:G:GCAACAAA	Mut_ID_661	low AF or not recurrent
12	104712836	TXNRD1	ENSG00000198431	WGS	TPT-R1	WT-6	splice_region_variant&intron_variant	c.873+5_873+6insAAAGGCAAAGAAAAAATTTATTCAGCAGAGAGAT		0.25	166	12:104712836:A:AATAAAGGCAAAGAAAAAATTTATTCAGCAGAGAG	Mut_ID_662	non-functional
12	110413928	GIT2	ENSG00000139436	WGS	TPT-R1	WT-6	intron_variant	c.718+4827_718+4828dupGT		0.2	0	12:110413928:A:AAC	Mut_ID_663	non-coding
12	110783923	ATP2A2	ENSG00000174437	WGS	TPT-R1	WT-6	splice_acceptor_variant&splice_donor_variant&splice_region_variant&intron_variant	c.2859+1_2860-1delGTAAGTGGTTGGGTGGGGCTTGGGACCAGCCACCTCCTTCCAGGGGAGGCTGGAGGCGTGACACGTCTTCCCTGTGTGTCAG		0.194	109	12:110783923:AGTAAGTGGTTGGGTGGGGCTTGGGACCAGCCACCTCCTTCCAGGGGAGGCTGGAGGCGTGACACGTCTTCCCTGTGTGTCAG:A	Mut_ID_664	low AF or not recurrent
12	110903021	GPN3	ENSG00000111231	WGS	TPT-R1	WT-6	splice_region_variant&intron_variant	c.166-3_166-2insCGGGAGCCAACATGCCTCGGTATGCGCAGCTGGTCATGGGCCCCGCGGGCAGCGGGA		0.077	91	12:110903021:T:TTCCCGCTGCCCGCGGGGCCCATGACCAGCTGCGCATACCGAGGCATGTTGGCTCCCG	Mut_ID_665	non-functional
12	111388792	RP1-46F2.2		WGS	TPT-R1	WT-6	intragenic_variant			0.25	58	12:111388792:C:CA	Mut_ID_666	non-coding
12	111388794	RP1-46F2.2		WGS	TPT-R1	WT-6	intragenic_variant			0.25	60	12:111388794:G:A	Mut_ID_667	non-coding
12	112241779	ALDH2	ENSG00000111275	WGS	TPT-R1	WT-6	splice_region_variant&intron_variant	c.1521+2_1521+3insCACAGTCAAAGTGCCTCAGAAGAACTCATAAGAATCATGCAA		0.133	89	12:112241779:T:TCACAGTCAAAGTGCCTCAGAAGAACTCATAAGAATCATGCAA	Mut_ID_668	non-functional
12	117244202	RNFT2	ENSG00000135119	WGS	TPT-R1	WT-6	intron_variant	c.882+27080_882+27083dupAGAT		0.217	0	12:117244202:T:TATAG	Mut_ID_669	non-coding
12	118300829	KSR2	ENSG00000171435	WGS	TPT-R1	WT-6	intron_variant	c.181-2593G>C		0.333	112	12:118300829:C:G	Mut_ID_670	non-coding
12	119632728	HSPB8		WGS	TPT-R1	WT-6	downstream_gene_variant	c.*1065T>C		0.125	55	12:119632728:T:C	Mut_ID_671	non-functional
12	119632729	HSPB8		WGS	TPT-R1	WT-6	downstream_gene_variant	c.*1066A>G		0.125	43	12:119632729:A:G	Mut_ID_672	non-functional
12	120995485	RNF10	ENSG00000022840	WGS	TPT-R1	WT-6	splice_donor_variant&intron_variant	c.967_967+1insATGAACAGCACAGCCA		0.148	116	12:120995485:G:GATGAACAGCACAGCCA	Mut_ID_673	low AF or not recurrent
12	120995487	RNF10	ENSG00000022840	WGS	TPT-R1	WT-6	splice_region_variant&intron_variant	c.967+2_967+3insACTCCAAGTTGCTGCTGGCCTCTAAG		0.148	84	12:120995487:T:TACTCCAAGTTGCTGCTGGCCTCTAAG	Mut_ID_674	non-functional
12	122184087	TMEM120B	ENSG00000188735	WGS	TPT-R1	WT-6	intron_variant	c.189-2138delC		1	573	12:122184087:GC:G	Mut_ID_675	non-coding
12	128355774	RP11-749H20.1-RP11-749H20.3		WGS	TPT-R1	WT-6	intergenic_region			0.364	113	12:128355774:G:A	Mut_ID_676	non-coding
12	128355970	RP11-749H20.1-RP11-749H20.3		WGS	TPT-R1	WT-6	intergenic_region			0.5	110	12:128355970:G:A	Mut_ID_677	non-coding
12	132166973	RPS6P21-SFSWAP		WGS	TPT-R1	WT-6	intergenic_region			0.2	58	12:132166973:G:GGC	Mut_ID_678	non-coding
12	132166975	RPS6P21-SFSWAP		WGS	TPT-R1	WT-6	intergenic_region			0.2	58	12:132166975:GAT:G	Mut_ID_679	non-coding
13	21715135	SAP18	ENSG00000150459	WGS	TPT-R1	WT-6	splice_donor_variant&intron_variant	c.239+1_239+2insA		0.167	111	13:21715135:G:GA	Mut_ID_680	low AF or not recurrent
13	21715136	SAP18	ENSG00000150459	WGS	TPT-R1	WT-6	splice_region_variant&intron_variant	c.239+3_239+4insGATGCAACTTTGAAAGAACTGACAAGCTTAGTAAAAG		0.167	90	13:21715136:T:TGGATGCAACTTTGAAAGAACTGACAAGCTTAGTAAAA	Mut_ID_681	non-functional
13	23507722	RP11-124N19.3-AL157931.1		WGS	TPT-R1	WT-6	intergenic_region			0.07	68	13:23507722:C:CGCTCATCACACACACACTCATCACACACACACCACACACACTCATCACACACAT	Mut_ID_682	non-coding
13	25671188	PABPC3	ENSG00000151846	WGS	TPT-R1	WT-6	synonymous_variant	c.852G>A	p.Lys284Lys	0.261	423	13:25671188:G:A	Mut_ID_683	non-functional
13	33272426	PDS5B	ENSG00000083642	WGS	TPT-R1	WT-6	intron_variant	c.1600+1387C>A		0.12	91	13:33272426:C:A	Mut_ID_684	non-coding
13	43422359	LINC00428-EPSTI1		WGS	TPT-R1	WT-6	intergenic_region			0.148	145	13:43422359:C:G	Mut_ID_685	non-coding
13	45911171	TPT1	ENSG00000133112	WGS	TPT-R1	WT-6	downstream_gene_variant	c.*1573A>G		0.154	238	13:45911171:T:C	Mut_ID_686	non-functional
13	48833086	ITM2B	ENSG00000136156	WGS	TPT-R1	WT-6	splice_region_variant&intron_variant	c.715+3_715+4insTTCAGAAACGTGAAGCCAGCAATTGTTTCGCAATTCGGC		0.148	147	13:48833086:A:ATTCAGAAACGTGAAGCCAGCAATTGTTTCGCAATTCGGC	Mut_ID_687	non-functional
13	55745079	AL512655.1-MIR5007		WGS	TPT-R1	WT-6	intergenic_region			0.13	88	13:55745079:G:T	Mut_ID_688	non-coding
13	56051854	MIR5007-HNF4GP1		WGS	TPT-R1	WT-6	intergenic_region			0.947	588	13:56051854:C:A	Mut_ID_689	non-coding
13	59081098	LINC00374-RNY4P29		WGS	TPT-R1	WT-6	intergenic_region			0.3	0	13:59081098:T:TTCCCC	Mut_ID_690	non-coding
13	66894437	PCDH9	ENSG00000184226	WGS	TPT-R1	WT-6	intron_variant	c.3341-15277C>A		0.158	90	13:66894437:G:T	Mut_ID_691	non-coding
13	78164336	SCEL	ENSG00000136155	WGS	TPT-R1	WT-6	intron_variant	c.626+977G>T		0.25	84	13:78164336:G:T	Mut_ID_692	non-coding
13	84096990	RNU6-67P-SLITRK1		WGS	TPT-R1	WT-6	intergenic_region			0.6	90	13:84096990:C:T	Mut_ID_693	non-coding
13	103014633	FGF14	ENSG00000102466	WGS	TPT-R1	WT-6	intron_variant	c.208+39188A>T		0.161	144	13:103014633:T:A	Mut_ID_694	non-coding
13	105054547	ATP6V1G1P7-RPL7P45		WGS	TPT-R1	WT-6	intergenic_region			0.278	134	13:105054547:G:T	Mut_ID_695	non-coding
13	106380717	LINC00343	ENSG00000226620	WGS	TPT-R1	WT-6	intragenic_variant			0.136	88	13:106380717:G:T	Mut_ID_696	non-coding
13	111161933	COL4A2	ENSG00000134871	WGS	TPT-R1	WT-6	intron_variant	c.4881+1365T>G		0.292	179	13:111161933:T:G	Mut_ID_697	non-coding
13	113951811	LAMP1	ENSG00000185896	WGS	TPT-R1	WT-6	splice_donor_variant&intron_variant	c.61+1_61+2insCCTCATGCATTGTGCGTCAGCAGCAATGTTTATGGTGAAAAA		0.107	83	13:113951811:G:GCCTCATGCATTGTGCGTCAGCAGCAATGTTTATGGTGAAAAA	Mut_ID_698	low AF or not recurrent
14	19456555	RP11-536C10.15-RP11-536C10.1		WGS	TPT-R1	WT-6	intergenic_region			0.074	120	14:19456555:C:T	Mut_ID_699	non-coding
14	25163237	RP11-104E19.1-STXBP6		WGS	TPT-R1	WT-6	intergenic_region			0.158	116	14:25163237:G:T	Mut_ID_700	non-coding
14	34904510	SPTSSA	ENSG00000165389	WGS	TPT-R1	WT-6	splice_acceptor_variant&intron_variant	c.113-1_113insCGGACGGTGTTCA		0.172	147	14:34904510:T:TTGAACACCGTCCG	Mut_ID_701	low AF or not recurrent
14	35872568	NFKBIA	ENSG00000100906	WGS	TPT-R1	WT-6	splice_region_variant&intron_variant	c.337-3_337-2insGAAGGGAGACCTGGCCTTCCTCAACTTCCAGAACAACCTGCAGC		0.227	152	14:35872568:T:TGCTGCAGGTTGTTCTGGAAGTTGAGGAAGGCCAGGTCTCCCTTC	Mut_ID_702	non-functional
14	35872570	NFKBIA	ENSG00000100906	WGS	TPT-R1	WT-6	splice_region_variant&intron_variant	c.337-5_337-4insCGCCAG		0.217	59	14:35872570:C:CCTGGCG	Mut_ID_703	non-functional
14	36559183	LINC00609	ENSG00000257585	WGS	TPT-R1	WT-6	intragenic_variant			0.143	119	14:36559183:G:T	Mut_ID_704	non-coding
14	39644597	PNN	ENSG00000100941	WGS	TPT-R1	WT-6	splice_donor_variant&intron_variant	c.113+1_113+2insCCCATCCAAGCCAGATTGCTGGCCCTTTCTGGTCCTGGTGGAGGTAGAGGACGTGGTAGTT		0.412	423	14:39644597:G:GCCCATCCAAGCCAGATTGCTGGCCCTTTCTGGTCCTGGTGGAGGTAGAGGACGTGGTAGTT	Mut_ID_705	low AF or not recurrent
14	39646893	PNN	ENSG00000100941	WGS	TPT-R1	WT-6	splice_donor_variant&intron_variant	c.422+2T>A		0.16	110	14:39646893:T:A	Mut_ID_706	low AF or not recurrent
14	39646894	PNN	ENSG00000100941	WGS	TPT-R1	WT-6	splice_region_variant&intron_variant	c.422+4_422+6delTTT		0.16	100	14:39646894:ATTT:A	Mut_ID_707	non-functional
14	39648449	PNN	ENSG00000100941	WGS	TPT-R1	WT-6	splice_acceptor_variant&splice_donor_variant&splice_region_variant&intron_variant	c.654+1_655-1delGTGAGTGGTAATTTGGAATTCTAAGATTGGTAATCCTTTGTGTTTACAAAAGCACTGACCCTTTACCTTTTCTTTAG		0.295	398	14:39648449:TGGTGAGTGGTAATTTGGAATTCTAAGATTGGTAATCCTTTGTGTTTACAAAAGCACTGACCCTTTACCTTTTCTTTA:T	Mut_ID_708	low AF or not recurrent
14	41989725	AL390335.1-CTD-2298J14.1		WGS	TPT-R1	WT-6	intergenic_region			0.154	113	14:41989725:C:CA	Mut_ID_709	non-coding
14	41989726	AL390335.1-CTD-2298J14.1		WGS	TPT-R1	WT-6	intergenic_region			0.154	119	14:41989726:C:G	Mut_ID_710	non-coding
14	45553453	PRPF39	ENSG00000185246	WGS	TPT-R1	WT-6	splice_donor_variant&intron_variant	c.-20+1G>A		0.12	90	14:45553453:G:A	Mut_ID_711	low AF or not recurrent
14	45553455	PRPF39	ENSG00000185246	WGS	TPT-R1	WT-6	splice_region_variant&intron_variant	c.-20+3_-20+4insGTTAACTGAAGACAATATGCAAAATTCTCACATGGATGAATACAGAAA		0.12	92	14:45553455:C:CGTTAACTGAAGACAATATGCAAAATTCTCACATGGATGAATACAGAAA	Mut_ID_712	non-functional
14	45759301	DNAJC19P9	ENSG00000258608	WGS	TPT-R1	WT-6	intragenic_variant			0.174	179	14:45759301:T:C	Mut_ID_713	non-coding
14	60864578	C14orf39	ENSG00000179008	WGS	TPT-R1	WT-6	intragenic_variant			0.25	263	14:60864578:A:G	Mut_ID_714	non-coding
14	62207906	HIF1A	ENSG00000100644	WGS	TPT-R1	WT-6	splice_donor_variant&intron_variant	c.2165_2165+1insAACTACAGTTCCTGAGGAAGAACTAAATCCAAAGATACTAGCTTTGCA		0.154	128	14:62207906:G:GAACTACAGTTCCTGAGGAAGAACTAAATCCAAAGATACTAGCTTTGCA	Mut_ID_715	low AF or not recurrent
14	69349777	ACTN1	ENSG00000072110	WGS	TPT-R1	WT-6	splice_region_variant&intron_variant	c.1636-6_1636-5insGACCTGCAGGACACCTTCATTGTGCACACCATTGAGGAGA		0.13	90	14:69349777:A:ATCTCCTCAATGGTGTGCACAATGAAGGTGTCCTGCAGGTC	Mut_ID_716	non-functional
14	69369280	ACTN1	ENSG00000072110	WGS	TPT-R1	WT-6	splice_acceptor_variant&intron_variant	c.677-2_677-1insTCCCCAAGATGCTGGATGCCGAA		0.125	60	14:69369280:C:CTTCGGCATCCAGCATCTTGGGGA	Mut_ID_717	low AF or not recurrent
14	73576201	RBM25	ENSG00000119707	WGS	TPT-R1	WT-6	splice_donor_variant&intron_variant	c.1692+1G>A		0.121	117	14:73576201:G:A	Mut_ID_718	low AF or not recurrent
14	73576202	RBM25	ENSG00000119707	WGS	TPT-R1	WT-6	splice_region_variant&intron_variant	c.1692+2_1692+3insGGAACAAGAGGCTGAGAGGCGCAGGCAGCCACAAATAAAGCAAGAGCCAG		0.121	114	14:73576202:T:TGGAACAAGAGGCTGAGAGGCGCAGGCAGCCACAAATAAAGCAAGAGCCAG	Mut_ID_719	non-functional
14	73637755	PSEN1	ENSG00000080815	WGS	TPT-R1	WT-6	splice_donor_variant&intron_variant	c.338_338+1insAATCTATACCCCATTCACAGAAGATACC		0.103	85	14:73637755:T:TAATCTATACCCCATTCACAGAAGATACC	Mut_ID_720	low AF or not recurrent
14	77599159	ZDHHC22	ENSG00000177108	WGS	TPT-R1	WT-6	3_prime_UTR_variant	c.*855_*866dupTGTGTGTGTGTG		0.8	0	14:77599159:T:TCACACACACACA	Mut_ID_721	non-functional
14	77934529	AHSA1	ENSG00000100591	WGS	TPT-R1	WT-6	splice_region_variant&intron_variant	c.792+2_792+3insCCCTGAGAAACATATTGTGATGAAGTGGAGGTTTAAATCTTGGCCAGAGG		0.115	87	14:77934529:T:TCCCTGAGAAACATATTGTGATGAAGTGGAGGTTTAAATCTTGGCCAGAGG	Mut_ID_722	non-functional
14	93407535	ITPK1	ENSG00000100605	WGS	TPT-R1	WT-6	3_prime_UTR_variant	c.*371C>T		0.158	121	14:93407535:G:A	Mut_ID_723	non-functional
14	94527414	DDX24	ENSG00000089737	WGS	TPT-R1	WT-6	splice_region_variant&intron_variant	c.1244-3_1244-2insTGATGCTGTGGCCAGGTTTAC		0.143	56	14:94527414:T:TGTAAACCTGGCCACAGCATCA	Mut_ID_724	non-functional
14	99439576	RPL3P4	ENSG00000232573	WGS	TPT-R1	WT-6	intragenic_variant			0.194	176	14:99439576:G:A	Mut_ID_725	non-coding
14	100144836	HHIPL1		WGS	TPT-R1	WT-6	3_prime_UTR_variant	c.*2873C>T		0.19	116	14:100144836:C:T	Mut_ID_726	non-functional
14	102499516	DYNC1H1	ENSG00000197102	WGS	TPT-R1	WT-6	splice_acceptor_variant&splice_donor_variant&splice_region_variant&intron_variant	c.10197+1_10198-1delGTGATTAACACAGCCAGGAGCTCCCGTGTGAAAGGTGACCTCTTTTCCTGTCACTTAAATAACAGTTATCAATTGGTTCTTCCCAG		0.149	207	14:102499516:ACAGGTGATTAACACAGCCAGGAGCTCCCGTGTGAAAGGTGACCTCTTTTCCTGTCACTTAAATAACAGTTATCAATTGGTTCTTCC:A	Mut_ID_727	low AF or not recurrent
14	102514227	DYNC1H1	ENSG00000197102	WGS	TPT-R1	WT-6	synonymous_variant	c.13080T>C	p.Thr4360Thr	0.214	188	14:102514227:T:C	Mut_ID_728	non-functional
14	102551771	HSP90AA1	ENSG00000080824	WGS	TPT-R1	WT-6	splice_region_variant&intron_variant	c.896-4_896-3insAGGACAGACA		0.185	168	14:102551771:G:GTGTCTGTCCT	Mut_ID_729	non-functional
14	103433509	CDC42BPB	ENSG00000198752	WGS	TPT-R1	WT-6	splice_region_variant&intron_variant	c.2347-3_2347-2insTGAAAATGAAA		0.094	87	14:103433509:T:TTTTCATTTTCA	Mut_ID_730	non-functional
14	103433510	CDC42BPB	ENSG00000198752	WGS	TPT-R1	WT-6	splice_region_variant&intron_variant	c.2347-4_2347-3insGATGAAAACAAGAAGCTAACTG		0.094	85	14:103433510:G:GCAGTTAGCTTCTTGTTTTCATC	Mut_ID_731	non-functional
14	103800934	EIF5	ENSG00000100664	WGS	TPT-R1	WT-6	splice_donor_variant&intron_variant	c.-209_-209+1insAGCTGTTGCGCAGCCATTGGTACCTGTATTGGGGAAACATAGCATACAA		0.192	138	14:103800934:G:GAGCTGTTGCGCAGCCATTGGTACCTGTATTGGGGAAACATAGCATACAA	Mut_ID_732	low AF or not recurrent
14	103823477	EIF5-HMGB3P26		WGS	TPT-R1	WT-6	intergenic_region			0.188	0	14:103823477:CCTCTCTCT:C	Mut_ID_733	non-coding
14	106167003	ELK2AP-AL928768.3		WGS	TPT-R1	WT-6	intergenic_region			0.211	117	14:106167003:C:T	Mut_ID_734	non-coding
14	106234574	IGHG3	ENSG00000211897	WGS	TPT-R1	WT-6	downstream_gene_variant	c.*1000G>A		0.25	87	14:106234574:C:T	Mut_ID_735	non-functional
15	20349762	RP11-173D3.1		WGS	TPT-R1	WT-6	intragenic_variant			0.5	266	15:20349762:A:T	Mut_ID_736	non-coding
15	22467979	IGHV4OR15-8	ENSG00000259261	WGS	TPT-R1	WT-6	downstream_gene_variant	c.*4939C>A		0.053	114	15:22467979:G:T	Mut_ID_737	non-functional
15	24458133	RP11-580I1.1		WGS	TPT-R1	WT-6	intragenic_variant			0.25	110	15:24458133:T:A	Mut_ID_738	non-coding
15	24667359	RP11-107D24.2-PWRN3		WGS	TPT-R1	WT-6	intergenic_region			0.2	177	15:24667359:C:A	Mut_ID_739	non-coding
15	25913211	AC023449.2-ATP10A		WGS	TPT-R1	WT-6	intergenic_region			0.158	119	15:25913211:C:A	Mut_ID_740	non-coding
15	30735903	RP11-382B18.5-CTD-3092A11.1		WGS	TPT-R1	WT-6	intergenic_region			0.231	89	15:30735903:A:G	Mut_ID_741	non-coding
15	33691099	RYR3	ENSG00000198838	WGS	TPT-R1	WT-6	intron_variant	c.52-74521C>A		1	428	15:33691099:C:A	Mut_ID_742	non-coding
15	34781352	GOLGA8A	ENSG00000175265	WGS	TPT-R1	WT-6	intragenic_variant			0.136	87	15:34781352:G:A	Mut_ID_743	non-coding
15	39881287	THBS1	ENSG00000137801	WGS	TPT-R1	WT-6	splice_donor_variant&intron_variant	c.1773_1773+1insTGCAAAGAAGTGCCTGATGCCTGCTTCAACCACAATGGAGAGCACCGGT		0.13	86	15:39881287:G:GTGCAAAGAAGTGCCTGATGCCTGCTTCAACCACAATGGAGAGCACCGGT	Mut_ID_744	low AF or not recurrent
15	39886641	THBS1	ENSG00000137801	WGS	TPT-R1	WT-6	splice_donor_variant&intron_variant	c.3505_3505+1insATCCCTAATCATCAAATT		0.12	92	15:39886641:G:GATCCCTAATCATCAAATT	Mut_ID_745	low AF or not recurrent
15	39886643	THBS1	ENSG00000137801	WGS	TPT-R1	WT-6	splice_region_variant&intron_variant	c.3505+2_3505+3insTGATTGA		0.12	90	15:39886643:T:TTGATTGA	Mut_ID_746	non-functional
15	44063356	PDIA3	ENSG00000167004	WGS	TPT-R1	WT-6	synonymous_variant	c.1458C>T	p.Asn486Asn	0.152	147	15:44063356:C:T	Mut_ID_747	non-functional
15	44085282	SERF2	ENSG00000140264	WGS	TPT-R1	WT-6	splice_donor_variant&intron_variant	c.34+1_34+2insGAC		0.24	233	15:44085282:G:GGAC	Mut_ID_748	low AF or not recurrent
15	44085283	SERF2	ENSG00000140264	WGS	TPT-R1	WT-6	splice_region_variant&intron_variant	c.34+2_34+3insCGGAGATCATGCAGCAGAAGCAGAAAAAGGCAAACGAGAAGA		0.25	212	15:44085283:T:TCGGAGATCATGCAGCAGAAGCAGAAAAAGGCAAACGAGAAGA	Mut_ID_749	non-functional
15	44719970	CTDSPL2	ENSG00000137770	WGS	TPT-R1	WT-6	splice_donor_variant&intron_variant	c.-25_-25+1insTTTTACATGTGGCACCCATAAAAGATGAGGCTGAGAACACGGAAA		0.063	102	15:44719970:G:GTTTTACATGTGGCACCCATAAAAGATGAGGCTGAGAACACGGAAA	Mut_ID_750	low AF or not recurrent
15	52840866	ARPP19	ENSG00000128989	WGS	TPT-R1	WT-6	downstream_gene_variant	c.*3265C>G		0.176	89	15:52840866:G:C	Mut_ID_751	non-functional
15	54087703	RNU6-449P-RP11-643A5.1		WGS	TPT-R1	WT-6	intergenic_region			0.167	120	15:54087703:T:C	Mut_ID_752	non-coding
15	56461933	RFX7		WGS	TPT-R1	WT-6	intron_variant	c.195+9535G>A		0.133	53	15:56461933:C:T	Mut_ID_753	non-coding
15	56461935	RFX7		WGS	TPT-R1	WT-6	intron_variant	c.195+9533G>A		0.133	36	15:56461935:C:T	Mut_ID_754	non-coding
15	64448345	PPIB	ENSG00000166794	WGS	TPT-R1	WT-6	splice_acceptor_variant&intron_variant	c.529-2_529-1insT		0.171	163	15:64448345:C:CA	Mut_ID_755	low AF or not recurrent
15	64448347	PPIB	ENSG00000166794	WGS	TPT-R1	WT-6	splice_region_variant&intron_variant	c.529-4_529-3insAAGACAGCCTGGCTAGATGGCAAGCATGTGGTGTTTGGCAAAGTTCTAGAGGG		0.182	119	15:64448347:G:GCCCTCTAGAACTTTGCCAAACACCACATGCTTGCCATCTAGCCAGGCTGTCTT	Mut_ID_756	non-functional
15	66787759	SNAPC5	ENSG00000174446	WGS	TPT-R1	WT-6	splice_region_variant&intron_variant	c.91-3_91-2insGCGGTTGAAGGCAGCCCTGCACGACCAGCTGAACCGCCTCA		0.04	120	15:66787759:T:TTGAGGCGGTTCAGCTGGTCGTGCAGGGCTGCCTTCAACCGC	Mut_ID_757	non-functional
15	67430833	RP11-342M21.2		WGS	TPT-R1	WT-6	downstream_gene_variant	c.*4273A>C		0.405	428	15:67430833:T:G	Mut_ID_758	non-functional
15	72150124	MYO9A	ENSG00000066933	WGS	TPT-R1	WT-6	intron_variant	c.6366+1952T>C		0.12	174	15:72150124:A:G	Mut_ID_759	non-coding
15	72318616	MYO9A	ENSG00000066933	WGS	TPT-R1	WT-6	intron_variant	c.998+1455_998+1456insTTTTTTTATTTATT		0.182	36	15:72318616:G:GAATAAATAAAAAAA	Mut_ID_760	non-coding
15	72511453	PKM	ENSG00000067225	WGS	TPT-R1	WT-6	splice_region_variant&intron_variant	c.-13-3_-13-2insGGATCTCTTCGTCTTTGCAGCGTAGCCCGAGTCGGTCAGCGCCGG		0.218	350	15:72511453:T:TCCGGCGCTGACCGACTCGGGCTACGCTGCAAAGACGAAGAGATCC	Mut_ID_761	non-functional
15	74952755	EDC3	ENSG00000179151	WGS	TPT-R1	WT-6	intron_variant	c.485-4350_485-4347delATAT		0.667	60	15:74952755:AATAT:A	Mut_ID_762	non-coding
15	76585043	ETFA	ENSG00000140374	WGS	TPT-R1	WT-6	splice_region_variant&intron_variant	c.187-3_187-2insTACTGCAGCCACACGCCTTGGAGGTGAAGTGTCCTGCTTAGTAGCTGGAACCAAATGTGACA		0.069	124	15:76585043:T:TTGTCACATTTGGTTCCAGCTACTAAGCAGGACACTTCACCTCCAAGGCGTGTGGCTGCAGTA	Mut_ID_763	non-functional
15	78832882	PSMA4	ENSG00000041357	WGS	TPT-R1	WT-6	splice_donor_variant&intron_variant	c.-24+1_-24+2insAACTATATAAAGTTCAGAAAACATGTCTCGAAGATATGACTCCAGGACCACTATATTTTCTCCAGAAGGTCGCTTATACCAAGT		0.182	228	15:78832882:G:GAACTATATAAAGTTCAGAAAACATGTCTCGAAGATATGACTCCAGGACCACTATATTTTCTCCAGAAGGTCGCTTATACCAAGT	Mut_ID_764	low AF or not recurrent
15	89862328	POLG	ENSG00000140521	WGS	TPT-R1	WT-6	frameshift_variant&splice_acceptor_variant&splice_region_variant&intron_variant	c.3104+3_3106del	p.Lys1035fs	0.053	156	15:89862328:GACCTAAGGGACCAGAAACAGAGGGCAGACTTTGTCTTTCAGCATCTCAAAGCTAAAAAACAAAGCATCCAAGCTCTTCTGGGGCAAGCCCAGACCCCTCCCTCCATCCTTAACACAAAGAAGGTTCTT:G	Mut_ID_765	low AF or not recurrent
15	95399928	CTD-2576F9.1		WGS	TPT-R1	WT-6	intragenic_variant			0.176	115	15:95399928:G:A	Mut_ID_766	non-coding
15	95533719	CTD-2576F9.2-RP11-255M2.1		WGS	TPT-R1	WT-6	intergenic_region			0.875	607	15:95533719:G:T	Mut_ID_767	non-coding
15	96881264	NR2F2	ENSG00000185551	WGS	TPT-R1	WT-6	3_prime_UTR_variant	c.*413_*414insAACA		0.158	89	15:96881264:C:CAACA	Mut_ID_768	non-functional
16	721204	RHOT2	ENSG00000140983	WGS	TPT-R1	WT-6	splice_donor_variant&intron_variant	c.869+1_869+2insA		0.129	119	16:721204:G:GA	Mut_ID_769	low AF or not recurrent
16	721205	RHOT2	ENSG00000140983	WGS	TPT-R1	WT-6	splice_region_variant&intron_variant	c.869+2_869+3insCCACGTGCCCCCCGGCTGCAGCACGGAGCTCAACCACCTTGGCTACCAGTTTGTGCAGA		0.129	120	16:721205:T:TCCACGTGCCCCCCGGCTGCAGCACGGAGCTCAACCACCTTGGCTACCAGTTTGTGCAGA	Mut_ID_770	non-functional
16	1370284	UBE2I	ENSG00000103275	WGS	TPT-R1	WT-6	splice_donor_variant&intron_variant	c.333_333+1insATCCTATTAGGAATACAGGAACTTCTAAATGAACCAAATATCCAA		0.097	122	16:1370284:G:GATCCTATTAGGAATACAGGAACTTCTAAATGAACCAAATATCCAA	Mut_ID_771	low AF or not recurrent
16	1374818	UBE2I	ENSG00000103275	WGS	TPT-R1	WT-6	downstream_gene_variant	c.*4158A>G		0.207	216	16:1374818:A:G	Mut_ID_772	non-functional
16	2086880	SLC9A3R2	ENSG00000065054	WGS	TPT-R1	WT-6	frameshift_variant&splice_acceptor_variant&splice_region_variant&intron_variant	c.748+3_750delGGGCCACGGCCCAGGGCACAGGGTGGGTGCGGTGTGGTGGCTGAGCAGCCACTGACACGCTGTCCCCACAGGT	p.Gly250fs	0.122	101	16:2086880:AAGGTGGGCCACGGCCCAGGGCACAGGGTGGGTGCGGTGTGGTGGCTGAGCAGCCACTGACACGCTGTCCCCAC:A	Mut_ID_773	low AF or not recurrent
16	2204926	TRAF7	ENSG00000131653	WGS	TPT-R1	WT-6	upstream_gene_variant	c.-8996_-8995insCAGGTAGCTGAGGGCCTGAGATTCGGGAAGAAACCTTT		0.207	155	16:2204926:G:GCAGGTAGCTGAGGGCCTGAGATTCGGGAAGAAACCTTT	Mut_ID_774	non-functional
16	3071321	CLDN6	ENSG00000184697	WGS	TPT-R1	WT-6	upstream_gene_variant	c.-5300_-5299insGAGCGCCCCCAAGGATGGGCCAAAGCAGCCGGAAGGGGGCAGGAGGTGCTGCAGCG		0.257	295	16:3071321:G:GCGCTGCAGCACCTCCTGCCCCCTTCCGGCTGCTTTGGCCCATCCTTGGGGGCGCTC	Mut_ID_775	non-functional
16	3071690	TNFRSF12A	ENSG00000006327	WGS	TPT-R1	WT-6	splice_acceptor_variant&splice_donor_variant&splice_region_variant&intron_variant	c.497+1_498-1delGTAAGTGTGCCCTGGCCTGCCCAGCCCTGTCAGCACTCGACCTTTTCTCTGCTGCTGACGACCCCACCTCTTATCTTGCAG		0.13	168	16:3071690:AGTAAGTGTGCCCTGGCCTGCCCAGCCCTGTCAGCACTCGACCTTTTCTCTGCTGCTGACGACCCCACCTCTTATCTTGCAG:A	Mut_ID_776	low AF or not recurrent
16	4044278	ADCY9	ENSG00000162104	WGS	TPT-R1	WT-6	intron_variant	c.1885-767G>T		0.2	112	16:4044278:C:A	Mut_ID_777	non-coding
16	10018293	GRIN2A	ENSG00000183454	WGS	TPT-R1	WT-6	intron_variant	c.1007+13523G>T		0.143	116	16:10018293:C:A	Mut_ID_778	non-coding
16	15037739	NPIPA1	ENSG00000183426	WGS	TPT-R1	WT-6	intron_variant	c.193-1692C>A		0.306	357	16:15037739:C:A	Mut_ID_779	non-coding
16	18357438	CTA-481E9.3-NPIPA8		WGS	TPT-R1	WT-6	intergenic_region			0.1	60	16:18357438:C:CATACACACACATATATGTGTGTGTACATATACATGTGTGTATAT	Mut_ID_780	non-coding
16	18809366	RP11-1035H13.3		WGS	TPT-R1	WT-6	splice_acceptor_variant&intron_variant	c.171-1_171insTCCTCCGATGGGAAAGAGCCTGGTTTCCACCTGCCATCATGGGTGTGGTTTCTTTGGTGTTTCT		0.24	176	16:18809366:C:CAGAAACACCAAAGAAACCACACCCATGATGGCAGGTGGAAACCAGGCTCTTTCCCATCGGAGGA	Mut_ID_781	low AF or not recurrent
16	18848767	SMG1	ENSG00000157106	WGS	TPT-R1	WT-6	splice_region_variant&intron_variant	c.7414-3_7414-2insCCGCAGCCTGTTTTCTTCTAGAGTAGCTGAGATTA		0.1	94	16:18848767:T:TTAATCTCAGCTACTCTAGAAGAAAACAGGCTGCGG	Mut_ID_782	non-functional
16	30078686	ALDOA	ENSG00000149925	WGS	TPT-R1	WT-6	frameshift_variant&splice_acceptor_variant&splice_donor_variant&splice_region_variant&intron_variant	c.274+2_275delTGCGGGCAGGAGACAGAATGGGTGGAGGGTGCAGGGTTGGGAGTGGCAGGCTGATCCCCTAATTCCCATGTGACACTCCCAGG	p.Ser93fs	0.189	210	16:30078686:TGGTGCGGGCAGGAGACAGAATGGGTGGAGGGTGCAGGGTTGGGAGTGGCAGGCTGATCCCCTAATTCCCATGTGACACTCCCA:T	Mut_ID_783	low AF or not recurrent
16	30937252	FBXL19	ENSG00000099364	WGS	TPT-R1	WT-6	splice_donor_variant&intron_variant	c.237_237+1insCCCGTGCTCCCACACACAGCTGTGTGCCTCTTGTGTGGGGAGGCTGGGAAGGAGGACACG		0.103	74	16:30937252:C:CCCCGTGCTCCCACACACAGCTGTGTGCCTCTTGTGTGGGGAGGCTGGGAAGGAGGACACG	Mut_ID_784	low AF or not recurrent
16	32428169	RP11-626K17.5		WGS	TPT-R1	WT-6	intragenic_variant			0.073	110	16:32428169:C:A	Mut_ID_785	non-coding
16	33053780	RP11-19N8.2-RP11-19N8.4		WGS	TPT-R1	WT-6	intergenic_region			0.333	85	16:33053780:C:T	Mut_ID_786	non-coding
16	33053781	RP11-19N8.2-RP11-19N8.4		WGS	TPT-R1	WT-6	intergenic_region			0.333	115	16:33053781:A:G	Mut_ID_787	non-coding
16	33368416	RP11-23E10.4		WGS	TPT-R1	WT-6	intragenic_variant			0.107	88	16:33368416:AAGAGGGGAGGGGAAAGGAATGGAGG:A	Mut_ID_788	non-coding
16	33811549	RP11-598D12.3-RP11-598D12.1		WGS	TPT-R1	WT-6	intergenic_region			0.25	86	16:33811549:T:C	Mut_ID_789	non-coding
16	34404430	UBE2MP1	ENSG00000261461	WGS	TPT-R1	WT-6	intragenic_variant			0.227	181	16:34404430:A:G	Mut_ID_790	non-coding
16	54320122	IRX3	ENSG00000177508	WGS	TPT-R1	WT-6	5_prime_UTR_variant	c.-172_-161delCGTCGCCGCCGC		0.12	87	16:54320122:CGCGGCGGCGACG:C	Mut_ID_791	non-functional
16	54406697	RP11-434E6.2-AC079412.1		WGS	TPT-R1	WT-6	intergenic_region			1	328	16:54406697:C:G	Mut_ID_792	non-coding
16	61089724	RP11-51O6.1		WGS	TPT-R1	WT-6	intragenic_variant			0.206	208	16:61089724:C:T	Mut_ID_793	non-coding
16	63998682	RP11-21L1.1-RP11-744D14.2		WGS	TPT-R1	WT-6	intergenic_region			0.217	150	16:63998682:G:A	Mut_ID_794	non-coding
16	66586697	CKLF	ENSG00000217555	WGS	TPT-R1	WT-6	splice_donor_variant&intron_variant	c.78+1_78+2insCACTAACTGTGACATCTATGACCTTTTTTATCATCGCACAAGCCCCTGAACCATATATTGTTATCAC		0.143	87	16:66586697:G:GCACTAACTGTGACATCTATGACCTTTTTTATCATCGCACAAGCCCCTGAACCATATATTGTTATCAC	Mut_ID_795	low AF or not recurrent
16	68578973	ZFP90		WGS	TPT-R1	WT-6	intron_variant	c.33+5245G>T		0.136	87	16:68578973:G:T	Mut_ID_796	non-coding
16	69748983	NQO1	ENSG00000181019	WGS	TPT-R1	WT-6	splice_region_variant&intron_variant	c.304-4_304-3insAAGAAGGCCATCTGAGCCCAGATATTGTGGCTGAACAAAAGAAGCTGGAAGCCGCAGACCTTGTGATATTC		0.412	419	16:69748983:G:GGAATATCACAAGGTCTGCGGCTTCCAGCTTCTTTTGTTCAGCCACAATATCTGGGCTCAGATGGCCTTCTT	Mut_ID_797	non-functional
16	69752439	NQO1	ENSG00000181019	WGS	TPT-R1	WT-6	splice_acceptor_variant&intron_variant	c.8-2A>C		0.229	264	16:69752439:T:G	Mut_ID_798	low AF or not recurrent
16	69752440	NQO1	ENSG00000181019	WGS	TPT-R1	WT-6	splice_region_variant&intron_variant	c.8-4_8-3insCCAGGGTCGCCCCGGCAACCACGAGCCCAGCCAATCAGCGCCCCGGACTGCACCAGAGCCATGG		0.242	298	16:69752440:A:ACCATGGCTCTGGTGCAGTCCGGGGCGCTGATTGGCTGGGCTCGTGGTTGCCGGGGCGACCCTGG	Mut_ID_799	non-functional
16	70235943	AC009060.1		WGS	TPT-R1	WT-6	downstream_gene_variant	c.*3360G>C		0.231	86	16:70235943:C:G	Mut_ID_800	non-functional
16	70588502	SF3B3	ENSG00000189091	WGS	TPT-R1	WT-6	splice_region_variant&intron_variant	c.1554+2_1554+3insCTATCCAGATGGCATTCGGCACATAC		0.125	88	16:70588502:T:TCTATCCAGATGGCATTCGGCACATAC	Mut_ID_801	non-functional
16	81064163	CENPN	ENSG00000166451	WGS	TPT-R1	WT-6	intron_variant	c.938-2012A>G		0.143	117	16:81064163:A:G	Mut_ID_802	non-coding
16	83360209	CDH13		WGS	TPT-R1	WT-6	intron_variant	c.778-18258G>T		0.833	421	16:83360209:G:T	Mut_ID_803	non-coding
16	84599404	COTL1	ENSG00000103187	WGS	TPT-R1	WT-6	3_prime_UTR_variant	c.*1047T>A		0.156	237	16:84599404:A:T	Mut_ID_804	non-functional
16	84599530	COTL1	ENSG00000103187	WGS	TPT-R1	WT-6	3_prime_UTR_variant	c.*921T>C		0.15	269	16:84599530:A:G	Mut_ID_805	non-functional
16	84600347	COTL1	ENSG00000103187	WGS	TPT-R1	WT-6	3_prime_UTR_variant	c.*104A>G		0.161	206	16:84600347:T:C	Mut_ID_806	non-functional
16	85839470	COX4I1	ENSG00000131143	WGS	TPT-R1	WT-6	splice_donor_variant&intron_variant	c.373_373+1insTGTACGGCCCCCTCCCGCAAAGCTTT		0.25	134	16:85839470:G:GTGTACGGCCCCCTCCCGCAAAGCTTT	Mut_ID_807	low AF or not recurrent
16	88312781	LA16c-444G7.1		WGS	TPT-R1	WT-6	intragenic_variant			0.188	86	16:88312781:T:G	Mut_ID_808	non-coding
16	88709980	IL17C	ENSG00000124391	WGS	TPT-R1	WT-6	downstream_gene_variant	c.*3500_*3501insAGTAGGTAGATGCCGCTCGCAATGGCCAGGCAGGCGGTCCCAAGGATGG		0.154	60	16:88709980:C:CAGTAGGTAGATGCCGCTCGCAATGGCCAGGCAGGCGGTCCCAAGGATGG	Mut_ID_809	non-functional
16	88782262	PIEZO1	ENSG00000103335	WGS	TPT-R1	WT-6	splice_acceptor_variant&splice_donor_variant&splice_region_variant&intron_variant	c.7316+1_7317-1delGTGAGTGAGTGGCTGGGGGGGCACCCCGCAGCTCGGGGGGCTCCGGGCGGCCCCAGGACTCACCAGCTTCCCCCGCAG		0.146	89	16:88782262:GCTGCGGGGGAAGCTGGTGAGTCCTGGGGCCGCCCGGAGCCCCCCGAGCTGCGGGGTGCCCCCCCAGCCACTCACTCAC:G	Mut_ID_810	low AF or not recurrent
16	88782527	PIEZO1	ENSG00000103335	WGS	TPT-R1	WT-6	splice_acceptor_variant&splice_donor_variant&splice_region_variant&intron_variant	c.7129+1_7130-1delGTGAGTATGGGCGTGGGGGTTGGGGGAGGCTAGAGAGGGGTGACCTGCGGCCTCAACGATCTTCTCCCTCCATCCCAG		0.139	144	16:88782527:TCTGGGATGGAGGGAGAAGATCGTTGAGGCCGCAGGTCACCCCTCTCTAGCCTCCCCCAACCCCCACGCCCATACTCAC:T	Mut_ID_811	low AF or not recurrent
16	88782684	PIEZO1	ENSG00000103335	WGS	TPT-R1	WT-6	frameshift_variant&splice_acceptor_variant&splice_donor_variant&splice_region_variant&intron_variant	c.7049+2_7050delTGAGTGAAGGGCCCGGGTGGTGGGCAGGAGGGCTGTGCCAGGTTGGCTGGGCCAGGCCTGACCTGCCAGCACCTCCCTGCAGG	p.Val2351fs	0.122	142	16:88782684:CCCTGCAGGGAGGTGCTGGCAGGTCAGGCCTGGCCCAGCCAACCTGGCACAGCCCTCCTGCCCACCACCCGGGCCCTTCACTCA:C	Mut_ID_812	low AF or not recurrent
16	88782890	PIEZO1	ENSG00000103335	WGS	TPT-R1	WT-6	frameshift_variant&splice_acceptor_variant&splice_donor_variant&splice_region_variant&intron_variant	c.6926+2_6927delTTCGTCCTGGACTTGGGGCAGTGCCTGGGTGGGTGGACCCACTACAGTGGGTCACGCTGTGTTCCCACCCCCAGG	p.Asp2310fs	0.167	152	16:88782890:CCCTGGGGGTGGGAACACAGCGTGACCCACTGTAGTGGGTCCACCCACCCAGGCACTGCCCCAAGTCCAGGACGAA:C	Mut_ID_813	low AF or not recurrent
16	88783139	PIEZO1	ENSG00000103335	WGS	TPT-R1	WT-6	splice_acceptor_variant&splice_donor_variant&splice_region_variant&intron_variant	c.6753+1_6754-1delGTAAGTGGCCTCTGCCCTGTGAAAGCTGGTGTGGGGAGGCGGCTGCAGTCACTGAGGGTGTCACTTGTACCCAG		0.162	178	16:88783139:GCTGGGTACAAGTGACACCCTCAGTGACTGCAGCCGCCTCCCCACACCAGCTTTCACAGGGCAGAGGCCACTTAC:G	Mut_ID_814	low AF or not recurrent
16	88786939	PIEZO1	ENSG00000103335	WGS	TPT-R1	WT-6	frameshift_variant&splice_acceptor_variant&splice_donor_variant&splice_region_variant&intron_variant	c.5801+2_5802delTGAGTGATGGCGGCCGGGGGCAGCTGGGGAGTGGGGGTGGGGAGGCGGGTACTGGGCCCAGGCTGAGCGCCCCCTTCCGCAGG	p.Ala1935fs	0.276	267	16:88786939:CCCTGCGGAAGGGGGCGCTCAGCCTGGGCCCAGTACCCGCCTCCCCACCCCCACTCCCCAGCTGCCCCCGGCCGCCATCACTCA:C	Mut_ID_815	low AF or not recurrent
16	88788134	PIEZO1	ENSG00000103335	WGS	TPT-R1	WT-6	splice_acceptor_variant&splice_donor_variant&splice_region_variant&intron_variant	c.5214+1_5215-1delGTGGGCCGAGGCCGCGGGGGAGGGGGCGCCCGGCCCACCGCGCCGTGACCCTCCCCGCGTGCTGAGCCCCCTCCCCCACAG		0.149	191	16:88788134:TCTGTGGGGGAGGGGGCTCAGCACGCGGGGAGGGTCACGGCGCGGTGGGCCGGGCGCCCCCTCCCCCGCGGCCTCGGCCCAC:T	Mut_ID_816	low AF or not recurrent
16	88793051	PIEZO1	ENSG00000103335	WGS	TPT-R1	WT-6	splice_acceptor_variant&splice_donor_variant&splice_region_variant&intron_variant	c.3699+1_3700-1delGTGAGCCTCCGGCCCCCCCGCACCCACCGCCCTGGGGCCCCGCTGGCCCCGCTGACCCTGCTCTCCCCCAG		0.2	121	16:88793051:GCTGGGGGAGAGCAGGGTCAGCGGGGCCAGCGGGGCCCCAGGGCGGTGGGTGCGGGGGGGCCGGAGGCTCAC:G	Mut_ID_817	low AF or not recurrent
16	88793599	PIEZO1	ENSG00000103335	WGS	TPT-R1	WT-6	frameshift_variant&splice_region_variant	c.3302_3303insGCCCCCAACTCCACCAACCTCATCAG	p.Ser1101fs	0.133	58	16:88793599:G:GCTGATGAGGTTGGTGGAGTTGGGGGC	Mut_ID_818	low AF or not recurrent
16	88801461	PIEZO1	ENSG00000103335	WGS	TPT-R1	WT-6	splice_acceptor_variant&splice_donor_variant&splice_region_variant&intron_variant	c.1669+1_1670-1delGTGAGTGGTGGGCCAGAGGCGGGGGTTGCCCTCCTGCCTGCCCGCCCTGATGCCATCGCCTGCCCCTGGCTTGGCCCACAG		0.115	170	16:88801461:TCTGTGGGCCAAGCCAGGGGCAGGCGATGGCATCAGGGCGGGCAGGCAGGAGGGCAACCCCCGCCTCTGGCCCACCACTCAC:T	Mut_ID_819	low AF or not recurrent
16	89357239	ANKRD11		WGS	TPT-R1	WT-6	splice_region_variant&intron_variant	c.398-4_398-3insAGCGCCAGCAGGTGGCCCTTCTCATGCAGATGACGGCCGAGGAGTCTGCCAACAGCC		0.111	90	16:89357239:G:GGGCTGTTGGCAGACTCCTCGGCCGTCATCTGCATGAGAAGGGCCACCTGCTGGCGCT	Mut_ID_820	non-functional
17	663478	GLOD4	ENSG00000167699	WGS	TPT-R1	WT-6	splice_acceptor_variant&intron_variant	c.877-1_877insAAGCATTTCGAGAACTTTCTAAGATGGATCCAGAGGGAAGCAAATTGTTGGATGAT		0.13	118	17:663478:C:CATCATCCAACAATTTGCTTCCCTCTGGATCCATCTTAGAAAGTTCTCGAAATGCTT	Mut_ID_821	low AF or not recurrent
17	1373627	MYO1C	ENSG00000197879	WGS	TPT-R1	WT-6	frameshift_variant&splice_acceptor_variant&splice_donor_variant&splice_region_variant&intron_variant	c.2366+2_2367delTGAGCGCCAGGGTGCCTTGTGGGGGCTGCAGAGCAGGGCGTGGGGGGTGGTTCACCGCCAGGCCCCTCACCCCCAACCCTGTCTGGCCCCCCACCCCAGG	p.Leu790fs	0.185	299	17:1373627:GCCTGGGGTGGGGGGCCAGACAGGGTTGGGGGTGAGGGGCCTGGCGGTGAACCACCCCCCACGCCCTGCTCTGCAGCCCCCACAAGGCACCCTGGCGCTCA:G	Mut_ID_822	low AF or not recurrent
17	1383918	MYO1C	ENSG00000197879	WGS	TPT-R1	WT-6	frameshift_variant&splice_acceptor_variant&splice_donor_variant&splice_region_variant&intron_variant	c.807+2_808delTGAGTGGCTGGCAGGGAGGGCAGGTGCCACCCAGGGATCTGGTGCCAGGGCTGGCAACCCAGCTGTGCCCTTCCTCCAGG	p.Gly270fs	0.171	161	17:1383918:CCCTGGAGGAAGGGCACAGCTGGGTTGCCAGCCCTGGCACCAGATCCCTGGGTGGCACCTGCCCTCCCTGCCAGCCACTCA:C	Mut_ID_823	low AF or not recurrent
17	1580989	PRPF8	ENSG00000174231	WGS	TPT-R1	WT-6	splice_acceptor_variant&intron_variant	c.1855-2_1855-1insCAAGCTGATGCGACAGATTCGCATGTGCAAGGACCTGAAGCATCTCATCTATTATCGTTTCAACAC		0.15	114	17:1580989:C:CGTGTTGAAACGATAATAGATGAGATGCTTCAGGTCCTTGCACATGCGAATCTGTCGCATCAGCTTG	Mut_ID_824	low AF or not recurrent
17	7144782	GABARAP	ENSG00000170296	WGS	TPT-R1	WT-6	splice_region_variant&intron_variant	c.170-4_170-3insAAAAGGCTCCCAAAGCTCGGATAGGAGACCTGGACAAAAAGAAATACCTGGTGCCTTCTGATCTCA		0.243	284	17:7144782:G:GTGAGATCAGAAGGCACCAGGTATTTCTTTTTGTCCAGGTCTCCTATCCGAGCTTTGGGAGCCTTTT	Mut_ID_825	non-functional
17	7465581	SENP3		WGS	TPT-R1	WT-6	splice_donor_variant&intron_variant	c.-12+1_-12+2insGTACTGGAAGA		0.118	39	17:7465581:G:GGTACTGGAAGA	Mut_ID_826	low AF or not recurrent
17	7530546	SAT2	ENSG00000141504	WGS	TPT-R1	WT-6	splice_region_variant&intron_variant	c.119-3_119-2insTGATTCGGGTGAAGACTGCAGGCCGGAGCTAGCCGAATTCGAAAAACTCTCGGATCAGGTGAAGATCAGTGAAGA		0.154	178	17:7530546:T:TTCTTCACTGATCTTCACCTGATCCGAGAGTTTTTCGAATTCGGCTAGCTCCGGCCTGCAGTCTTCACCCGAATCA	Mut_ID_827	non-functional
17	10414754	MYH1	ENSG00000109061	WGS	TPT-R1	WT-6	intron_variant	c.1416+402G>T		0.824	416	17:10414754:C:A	Mut_ID_828	non-coding
17	11621070	DNAH9	ENSG00000007174	WGS	TPT-R1	WT-6	intron_variant	c.5553-1581G>T		0.95	550	17:11621070:G:T	Mut_ID_829	non-coding
17	16047011	NCOR1	ENSG00000141027	WGS	TPT-R1	WT-6	splice_acceptor_variant&intron_variant	c.1083-2_1083-1insAGCAGTTTCCAGAAATTCGAAAACAAAGAGAACAGCAAGAAAGATTTCAGC		0.143	73	17:16047011:C:CGCTGAAATCTTTCTTGCTGTTCTCTTTGTTTTCGAATTTCTGGAAACTGCT	Mut_ID_830	low AF or not recurrent
17	16284500	UBB	ENSG00000170315	WGS	TPT-R1	WT-6	splice_region_variant&intron_variant	c.-7+2_-7+3insCAAAATGCAGATCTTCGTGAAAACCCTTACCGGCAAGACCATCACCCTTGAGGTGGAGCCCAGTGAC		0.294	138	17:16284500:T:TCAAAATGCAGATCTTCGTGAAAACCCTTACCGGCAAGACCATCACCCTTGAGGTGGAGCCCAGTGAC	Mut_ID_831	non-functional
17	16343569	TRPV2	ENSG00000187688	WGS	TPT-R1	WT-6	downstream_gene_variant	c.*3366_*3367insTTTGAGAACAGAGTGCTGTTTTAGAGCTGGCAGCAGCATCTCAGCCCAAGAGAAGGTTATATTCCCAGAGGATGTCAGTCCC		0.147	144	17:16343569:T:TTTTGAGAACAGAGTGCTGTTTTAGAGCTGGCAGCAGCATCTCAGCCCAAGAGAAGGTTATATTCCCAGAGGATGTCAGTCCC	Mut_ID_832	non-functional
17	17286991	RPL13P12	ENSG00000215030	WGS	TPT-R1	WT-6	intragenic_variant			0.485	448	17:17286991:C:G	Mut_ID_833	non-coding
17	17287323	RPL13P12	ENSG00000215030	WGS	TPT-R1	WT-6	intragenic_variant			0.269	201	17:17287323:T:C	Mut_ID_834	non-coding
17	19898166	AKAP10-RP11-209D14.2		WGS	TPT-R1	WT-6	intergenic_region			0.235	92	17:19898166:C:A	Mut_ID_835	non-coding
17	26969097	KIAA0100	ENSG00000007202	WGS	TPT-R1	WT-6	splice_acceptor_variant&intron_variant	c.577-2_577-1insAAGTTCTAAAGAGTGGTCAGCT		0.097	86	17:26969097:C:CAGCTGACCACTCTTTAGAACTT	Mut_ID_836	low AF or not recurrent
17	28413170	EFCAB5	ENSG00000176927	WGS	TPT-R1	WT-6	intron_variant	c.3580-901delT		0.882	456	17:28413170:AT:A	Mut_ID_837	non-coding
17	32583911	CCL2	ENSG00000108691	WGS	TPT-R1	WT-6	3_prime_UTR_variant	c.*65C>T		0.136	93	17:32583911:C:T	Mut_ID_838	non-functional
17	32823585	AC011193.1-C17orf102		WGS	TPT-R1	WT-6	intergenic_region			0.905	564	17:32823585:TG:T	Mut_ID_839	non-coding
17	34172042	TAF15		WGS	TPT-R1	WT-6	splice_donor_variant&intron_variant	c.1739_1739+1insAAACGACTACAGAAATGATCAGCGCAACCGACCATACTGAT		0.222	171	17:34172042:G:GAAACGACTACAGAAATGATCAGCGCAACCGACCATACTGAT	Mut_ID_840	low AF or not recurrent
17	39912148	JUP	ENSG00000173801	WGS	TPT-R1	WT-6	splice_acceptor_variant&intron_variant	c.2087-2_2087-1insACTCCCTCTTCAAGCATGACCCGGCTGCCTGGGAGGCTGCCCAGAGCATGATTCCCATCAATGAGCCCTATGGAGAT		0.163	187	17:39912148:C:CATCTCCATAGGGCTCATTGATGGGAATCATGCTCTGGGCAGCCTCCCAGGCAGCCGGGTCATGCTTGAAGAGGGAGT	Mut_ID_841	low AF or not recurrent
17	40061914	ACLY	ENSG00000131473	WGS	TPT-R1	WT-6	splice_region_variant&intron_variant	c.867-4_867-3insTGGCCGGGGGTGGCGCCTCTGTCGTGTA		0.138	95	17:40061914:G:GTACACGACAGAGGCGCCACCCCCGGCCA	Mut_ID_842	non-functional
17	40280401	CTD-2132N18.3		WGS	TPT-R1	WT-6	splice_acceptor_variant&intron_variant	c.319-1_319insTACTATCGGGGGGCCCAGGCTGCCATCGTGGTCTATGACATCACCAACACA		0.174	120	17:40280401:C:CTGTGTTGGTGATGTCATAGACCACGATGGCAGCCTGGGCCCCCCGATAGTA	Mut_ID_843	low AF or not recurrent
17	40280820	CTD-2132N18.3		WGS	TPT-R1	WT-6	splice_region_variant&intron_variant	c.167-3_167-2insCGCTTTGTCAAGGGACAGTTTCACGAGTACCAGGAGAGCACAATTGG		0.148	145	17:40280820:T:TCCAATTGTGCTCTCCTGGTACTCGTGAAACTGTCCCTTGACAAAGCG	Mut_ID_844	non-functional
17	40985692	PSME3	ENSG00000131467	WGS	TPT-R1	WT-6	splice_region_variant&intron_variant	c.42+2_42+3insTGATTCTTTCAGGGAGCGGATCACAAGTGAGGCAGA		0.086	88	17:40985692:T:TTGATTCTTTCAGGGAGCGGATCACAAGTGAGGCAGA	Mut_ID_845	non-functional
17	41168566	VAT1	ENSG00000108828	WGS	TPT-R1	WT-6	splice_acceptor_variant&intron_variant	c.857-2_857-1insAAGTCGTCACCTAT		0.133	58	17:41168566:C:CATAGGTGACGACTT	Mut_ID_846	low AF or not recurrent
17	41169946	VAT1	ENSG00000108828	WGS	TPT-R1	WT-6	frameshift_variant&splice_acceptor_variant&splice_donor_variant&splice_region_variant&intron_variant	c.766+2_767del	p.Gly256fs	0.125	84	17:41169946:TCCTGTCATAGAGTAGGGGAACCCAAGAACAACATTAGGATCCACAGATCTGGAGCTCCCCTCCCTGTCCTGTGCCTCCCTACCCCCTCCCATATTATGCCCCCCA:T	Mut_ID_847	low AF or not recurrent
17	42397483	SLC25A39	ENSG00000013306	WGS	TPT-R1	WT-6	frameshift_variant&splice_acceptor_variant&splice_donor_variant&splice_region_variant&intron_variant	c.964+2_965delTCAGTGTGTGGGTGTCGGGGGTGGGGGCATGGCGGACCTGCGACCTGACCCCTGACACGGGCCTCCTTTCCACTGCAGG	p.Gly322fs	0.26	384	17:42397483:GCCTGCAGTGGAAAGGAGGCCCGTGTCAGGGGTCAGGTCGCAGGTCCGCCATGCCCCCACCCCCGACACCCACACACTGA:G	Mut_ID_848	low AF or not recurrent
17	42397644	SLC25A39	ENSG00000013306	WGS	TPT-R1	WT-6	splice_acceptor_variant&splice_donor_variant&splice_region_variant&intron_variant	c.883+1_884-1delGTGAGGGCCCAGATTGCCGTGGCAGGGGACAGGTGGGGTCCTGAATGGGGTCTCACTGAGCCGGCCTCGCGTTTGCAG		0.105	119	17:42397644:ACTGCAAACGCGAGGCCGGCTCAGTGAGACCCCATTCAGGACCCCACCTGTCCCCTGCCACGGCAATCTGGGCCCTCAC:A	Mut_ID_849	low AF or not recurrent
17	42426671	GRN	ENSG00000030582	WGS	TPT-R1	WT-6	splice_donor_variant&intron_variant	c.138+1_138+2insACAAATGGCCCACAACAC		0.182	95	17:42426671:G:GACAAATGGCCCACAACAC	Mut_ID_850	low AF or not recurrent
17	42429935	GRN	ENSG00000030582	WGS	TPT-R1	WT-6	frameshift_variant&splice_acceptor_variant&splice_donor_variant&splice_region_variant&intron_variant	c.1644+2_1645delTCAGTGCCAACCCCCATCCTGGGGCTGGGTATGGCCAGGGACCAGGTCCCACCTCGTCCAACCCTCTCGCCCCCCTCTGACCATCCAGG	p.Gly549fs	0.261	201	17:42429935:GCCAGGTCAGTGCCAACCCCCATCCTGGGGCTGGGTATGGCCAGGGACCAGGTCCCACCTCGTCCAACCCTCTCGCCCCCCTCTGACCAT:G	Mut_ID_851	low AF or not recurrent
17	45755553	KPNB1	ENSG00000108424	WGS	TPT-R1	WT-6	splice_acceptor_variant&splice_donor_variant&splice_region_variant&intron_variant	c.2247+1_2248-1del		0.185	304	17:45755553:AAGGTAAGCTTAAAGCTATCTTGGCTGTTCTTTAAGTCTAGCTCTAATTGGAGGGACTATTGACAAACATGCAGCTAAAAGTGATCAGTGTGATGTAGGTTCTGTTCTTTGTGTCTTAC:A	Mut_ID_852	low AF or not recurrent
17	45755779	KPNB1	ENSG00000108424	WGS	TPT-R1	WT-6	splice_donor_variant&intron_variant	c.2353_2353+1insCGGAT		0.121	146	17:45755779:C:CCGGAT	Mut_ID_853	low AF or not recurrent
17	47006066	UBE2Z	ENSG00000159202	WGS	TPT-R1	WT-6	3_prime_UTR_variant	c.*1571_*1573dupTGA		0.2	281	17:47006066:T:TTGA	Mut_ID_854	non-functional
17	47865994	KAT7	ENSG00000136504	WGS	TPT-R1	WT-6	5_prime_UTR_variant	c.-203A>C		0.24	142	17:47865994:A:C	Mut_ID_855	non-functional
17	48008119	RP11-304F15.6		WGS	TPT-R1	WT-6	intragenic_variant			0.133	116	17:48008119:C:A	Mut_ID_856	non-coding
17	51014197	AC102948.2-C17orf112		WGS	TPT-R1	WT-6	intergenic_region			0.238	171	17:51014197:C:G	Mut_ID_857	non-coding
17	51320420	RP11-750B16.1-RP11-146P2.1		WGS	TPT-R1	WT-6	intergenic_region			0.3	83	17:51320420:G:T	Mut_ID_858	non-coding
17	57725027	CLTC	ENSG00000141367	WGS	TPT-R1	WT-6	splice_donor_variant&intron_variant	c.519_519+1insCAAAATCGTGTGGTGGGAGCTATGCAGCTATATTCTGTAGATAGGAAAGTGTCTCA		0.129	113	17:57725027:G:GCAAAATCGTGTGGTGGGAGCTATGCAGCTATATTCTGTAGATAGGAAAGTGTCTCA	Mut_ID_859	low AF or not recurrent
17	57915424	VMP1	ENSG00000062716	WGS	TPT-R1	WT-6	intron_variant	c.975-232T>G		0.121	138	17:57915424:T:G	Mut_ID_860	non-coding
17	57917342	VMP1	ENSG00000062716	WGS	TPT-R1	WT-6	3_prime_UTR_variant	c.*70C>T		0.333	445	17:57917342:C:T	Mut_ID_861	non-functional
17	58497819	C17orf64	ENSG00000141371	WGS	TPT-R1	WT-6	upstream_gene_variant	c.-2135G>A		0.12	104	17:58497819:G:A	Mut_ID_862	non-functional
17	61899002	FTSJ3	ENSG00000108592	WGS	TPT-R1	WT-6	frameshift_variant&splice_acceptor_variant&splice_donor_variant&splice_region_variant&intron_variant	c.1596+2_1597delTAAGGAGAGGCCGGGGGCAAGACTGCGGGGAGATGAGTCTTCCTTGGGAGAAGGGCAGCTGATGTTCTCCTATCACAGG	p.Gly533fs	0.135	137	17:61899002:CCCTGTGATAGGAGAACATCAGCTGCCCTTCTCCCAAGGAAGACTCATCTCCCCGCAGTCTTGCCCCCGGCCTCTCCTTA:C	Mut_ID_863	low AF or not recurrent
17	61907312	PSMC5	ENSG00000087191	WGS	TPT-R1	WT-6	splice_region_variant&intron_variant	c.264+3_264+4insCATCCTGAAGGTAAATTTGTTGTAGACGTGG		0.143	87	17:61907312:A:ACATCCTGAAGGTAAATTTGTTGTAGACGTGG	Mut_ID_864	non-functional
17	61908783	PSMC5	ENSG00000087191	WGS	TPT-R1	WT-6	frameshift_variant&splice_acceptor_variant&splice_donor_variant&splice_region_variant&intron_variant	c.969+2_970delTTTGTGATGGACACTGTGCAAAGTGGCTCTGGCTGTGGGGGTGGGGTGTGGGGCTCAGGCTTTTCCTTGCCATCTCCAGG	p.Ala324fs	0.146	171	17:61908783:GAGGTTTGTGATGGACACTGTGCAAAGTGGCTCTGGCTGTGGGGGTGGGGTGTGGGGCTCAGGCTTTTCCTTGCCATCTCC:G	Mut_ID_865	low AF or not recurrent
17	62500961	DDX5	ENSG00000108654	WGS	TPT-R1	WT-6	splice_acceptor_variant&intron_variant	c.45-2_45-1insTGTCGGGTTATTCGAGTGACCGAGACCGCGGCCGGGACCGAG		0.143	86	17:62500961:C:CCTCGGTCCCGGCCGCGGTCTCGGTCACTCGAATAACCCGACA	Mut_ID_866	low AF or not recurrent
17	72200097	RPL38	ENSG00000172809	WGS	TPT-R1	WT-6	splice_donor_variant&intron_variant	c.3_3+1insCCTCGGAAAATTGAGGAAATCAA		0.143	57	17:72200097:G:GCCTCGGAAAATTGAGGAAATCAA	Mut_ID_867	low AF or not recurrent
17	76168219	SYNGR2	ENSG00000108639	WGS	TPT-R1	WT-6	3_prime_UTR_variant	c.*138C>T		0.192	213	17:76168219:C:T	Mut_ID_868	non-functional
17	76988785	CANT1	ENSG00000171302	WGS	TPT-R1	WT-6	3_prime_UTR_variant	c.*847C>T		0.158	114	17:76988785:G:A	Mut_ID_869	non-functional
17	79326550	TMEM105-RP11-1055B8.2		WGS	TPT-R1	WT-6	intergenic_region			0.286	44	17:79326550:T:C	Mut_ID_870	non-coding
17	79478131	ACTG1	ENSG00000184009	WGS	TPT-R1	WT-6	splice_acceptor_variant&splice_region_variant&disruptive_inframe_deletion&intron_variant	c.802+4_805delGGTGTTGTGAGCTAAAGGTTTCTACTCTTACATCCTCGGTGACACAGCATCACTAAGGGAGGGCTCTGTCCCCTAGGTA	p.Gly268_Met269delinsVal	0.267	506	17:79478131:ATACCTAGGGGACAGAGCCCTCCCTTAGTGATGCTGTGTCACCGAGGATGTAAGAGTAGAAACCTTTAGCTCACAACACC:A	Mut_ID_871	low AF or not recurrent
17	79801288	P4HB	ENSG00000185624	WGS	TPT-R1	WT-6	3_prime_UTR_variant	c.*600G>T		0.188	195	17:79801288:C:A	Mut_ID_872	non-functional
17	79817263	P4HB	ENSG00000185624	WGS	TPT-R1	WT-6	splice_acceptor_variant&intron_variant	c.146-1_146insCGGAAAAGCAACTTCGCGGAGGCGCTGGCGGCCCACAAGTACCTGCTGGTGGAGTTCT		0.258	253	17:79817263:T:TAGAACTCCACCAGCAGGTACTTGTGGGCCGCCAGCGCCTCCGCGAAGTTGCTTTTCCG	Mut_ID_873	low AF or not recurrent
17	79977095	STRA13		WGS	TPT-R1	WT-6	splice_acceptor_variant&splice_donor_variant&splice_region_variant&intron_variant	c.362+1_363-1delGTGCGTGAGCGTGGGTCGGGGCGCAAGTGGGGGTGCCCGGCTGGCTGGCCCTAAGTGCTTCTCTTCCCCACAG		0.068	120	17:79977095:GCTGTGGGGAAGAGAAGCACTTAGGGCCAGCCAGCCGGGCACCCCCACTTGCGCCCCGACCCACGCTCACGCAC:G	Mut_ID_874	low AF or not recurrent
17	80014848	GPS1		WGS	TPT-R1	WT-6	splice_acceptor_variant&splice_donor_variant&splice_region_variant&intron_variant	c.1509+1_1510-1delGTGGGCTGGCTTGAGGGGGGGCAGGCGCACGGCGTGTGGGGCCTGGTGGCTGTGAGCTGCTCCTTGTCTCCCCTGCAG		0.118	144	17:80014848:AAGGTGGGCTGGCTTGAGGGGGGGCAGGCGCACGGCGTGTGGGGCCTGGTGGCTGTGAGCTGCTCCTTGTCTCCCCTGC:A	Mut_ID_875	low AF or not recurrent
17	80041766	FASN	ENSG00000169710	WGS	TPT-R1	WT-6	frameshift_variant&splice_acceptor_variant&splice_donor_variant&splice_region_variant&intron_variant	c.5098+2_5099delTAAGGCCCCGCCCCCGGTGCCTCCCGCTGCCCTCCTGGCCCCGCCGCCCTGGCTCACCAGCCGCGCTTCCTCTCTTCACCAGG	p.Ser1701fs	0.161	256	17:80041766:CCCTGGTGAAGAGAGGAAGCGCGGCTGGTGAGCCAGGGCGGCGGGGCCAGGAGGGCAGCGGGAGGCACCGGGGGCGGGGCCTTA:C	Mut_ID_876	low AF or not recurrent
17	80043749	FASN	ENSG00000169710	WGS	TPT-R1	WT-6	splice_region_variant&intron_variant	c.3733-3_3733-2insTGAAGATGAAGGTGGTGG		0.12	88	17:80043749:T:TCCACCACCTTCATCTTCA	Mut_ID_877	non-functional
17	80045129	FASN	ENSG00000169710	WGS	TPT-R1	WT-6	splice_acceptor_variant&splice_donor_variant&splice_region_variant&intron_variant	c.3223+1_3224-1delGTAGCCCCGCCCCAGCCCCAGCCCAGTGCCCCCACCCAAGTATGCCGCACTCACCCAGCCTGTCCCCACAG		0.158	232	17:80045129:ACTGTGGGGACAGGCTGGGTGAGTGCGGCATACTTGGGTGGGGGCACTGGGCTGGGGCTGGGGCGGGGCTAC:A	Mut_ID_878	low AF or not recurrent
17	80050687	FASN	ENSG00000169710	WGS	TPT-R1	WT-6	frameshift_variant&splice_acceptor_variant&splice_donor_variant&splice_region_variant&intron_variant	c.778+2_779delTGGGCTCTGCCGGGGTTCCGGGGTGCTGGGGGGCAGGTGGGAGCCGGGGCTGGGGCTGCAGCACTGAGCCGAGCCCTCCGCAGG	p.Gly260fs	0.22	203	17:80050687:GCCTGCGGAGGGCTCGGCTCAGTGCTGCAGCCCCAGCCCCGGCTCCCACCTGCCCCCCAGCACCCCGGAACCCCGGCAGAGCCCA:G	Mut_ID_879	low AF or not recurrent
17	80573272	WDR45B	ENSG00000141580	WGS	TPT-R1	WT-6	3_prime_UTR_variant	c.*523T>C		0.265	272	17:80573272:A:G	Mut_ID_880	non-functional
18	1446358	LINC00470-RP11-476K15.1		WGS	TPT-R1	WT-6	intergenic_region			0.133	119	18:1446358:T:G	Mut_ID_881	non-coding
18	3256112	MYL12A	ENSG00000101608	WGS	TPT-R1	WT-6	3_prime_UTR_variant	c.*196A>G		0.138	111	18:3256112:A:G	Mut_ID_882	non-functional
18	3450998	TGIF1	ENSG00000177426	WGS	TPT-R1	WT-6	upstream_gene_variant	c.-980A>C		0.118	56	18:3450998:A:C	Mut_ID_883	non-functional
18	3450999	TGIF1	ENSG00000177426	WGS	TPT-R1	WT-6	upstream_gene_variant	c.-979G>C		0.118	56	18:3450999:G:C	Mut_ID_884	non-functional
18	13465817	LDLRAD4	ENSG00000168675	WGS	TPT-R1	WT-6	intron_variant	c.181+27434G>A		0.211	115	18:13465817:G:A	Mut_ID_885	non-coding
18	33709217	SLC39A6		WGS	TPT-R1	WT-6	5_prime_UTR_variant	c.-150C>T		0.15	119	18:33709217:G:A	Mut_ID_886	non-functional
18	50001224	DCC	ENSG00000187323	WGS	TPT-R1	WT-6	intron_variant	c.91+133976G>T		0.217	132	18:50001224:G:T	Mut_ID_887	non-coding
18	55274901	NARS	ENSG00000134440	WGS	TPT-R1	WT-6	splice_region_variant&intron_variant	c.580-5_580-4insTGCAGTGTATGGAATGCTAAATCTTACCCCAAAGGGCAA		0.174	139	18:55274901:C:CTTGCCCTTTGGGGTAAGATTTAGCATTCCATACACTGCA	Mut_ID_888	non-functional
18	64185114	CDH19	ENSG00000071991	WGS	TPT-R1	WT-6	intron_variant	c.1459-6193delA		0.448	378	18:64185114:AT:A	Mut_ID_889	non-coding
18	65748410	RP11-659F24.1-RP11-526H11.1		WGS	TPT-R1	WT-6	intergenic_region			0.15	149	18:65748410:T:A	Mut_ID_890	non-coding
18	66382390	TMX3		WGS	TPT-R1	WT-6	5_prime_UTR_variant	c.-192_-173delCTCGCATGCGCCGCACTCCC		0.118	46	18:66382390:CGGGAGTGCGGCGCATGCGAG:C	Mut_ID_891	non-functional
18	75511058	RP11-63N3.2-RNA5SP461		WGS	TPT-R1	WT-6	intergenic_region			0.174	116	18:75511058:G:T	Mut_ID_892	non-coding
19	804938	PTBP1	ENSG00000011304	WGS	TPT-R1	WT-6	splice_acceptor_variant&splice_donor_variant&splice_region_variant&intron_variant	c.717+1_718-1delGTGAGTGGGGCTCCCGGGACGGCGCCCGCCCTGGCCCTGGCCCGGCGACGTCTCACGGTCCCTCTCCCCTCAG		0.135	216	19:804938:TGGTGAGTGGGGCTCCCGGGACGGCGCCCGCCCTGGCCCTGGCCCGGCGACGTCTCACGGTCCCTCTCCCCTCA:T	Mut_ID_893	low AF or not recurrent
19	1105278	GPX4		WGS	TPT-R1	WT-6	frameshift_variant&splice_acceptor_variant&splice_donor_variant&splice_region_variant&intron_variant	c.149+2_150delTGGGCGCTCGCCTGGGGTGGGGCGCGGGGTCGGGCCCTGGGAGGGGGCCGTGTTCTTCTGCGCTGACGCCGCCGATCCTCGCAGG	p.Gly51fs	0.317	376	19:1105278:CGGTGGGCGCTCGCCTGGGGTGGGGCGCGGGGTCGGGCCCTGGGAGGGGGCCGTGTTCTTCTGCGCTGACGCCGCCGATCCTCGCA:C	Mut_ID_894	low AF or not recurrent
19	1106457	GPX4		WGS	TPT-R1	WT-6	frameshift_variant&splice_acceptor_variant&splice_region_variant&intron_variant	c.553+3_555delAGGTCCTCTCTAGGGAGCCCGCTTGAGGCTCGGGGGCTTGGGAGGTAGCTGCCCTAACCCAGCTTTCCTCCCCGACAGGT	p.Asp186fs	0.167	148	19:1106457:TGGTAGGTCCTCTCTAGGGAGCCCGCTTGAGGCTCGGGGGCTTGGGAGGTAGCTGCCCTAACCCAGCTTTCCTCCCCGACA:T	Mut_ID_895	low AF or not recurrent
19	1108702	SBNO2		WGS	TPT-R1	WT-6	frameshift_variant&splice_acceptor_variant&splice_donor_variant&splice_region_variant&intron_variant	c.3616+2_3617delTGAGTGGGCGGCGGGCGCCCCGGGAAGGCCCGAGCCCCCAGCGCCGGCCCTGACCCCGACGCTCTGCCCGCAGG	p.Gly1206fs	0.129	93	19:1108702:GCCTGCGGGCAGAGCGTCGGGGTCAGGGCCGGCGCTGGGGGCTCGGGCCTTCCCGGGGCGCCCGCCGCCCACTCA:G	Mut_ID_896	low AF or not recurrent
19	1257190	MIDN	ENSG00000167470	WGS	TPT-R1	WT-6	synonymous_variant	c.1326C>T	p.Ser442Ser	0.158	91	19:1257190:C:T	Mut_ID_897	non-functional
19	1328002	MUM1		WGS	TPT-R1	WT-6	intragenic_variant			0.231	87	19:1328002:C:T	Mut_ID_898	non-coding
19	1599560	UQCR11	ENSG00000127540	WGS	TPT-R1	WT-6	splice_acceptor_variant&intron_variant	c.51-2_51-1insCT		0.182	192	19:1599560:C:CAG	Mut_ID_899	low AF or not recurrent
19	1599561	UQCR11	ENSG00000127540	WGS	TPT-R1	WT-6	splice_region_variant&intron_variant	c.51-3_51-2insGACTCCGCCGCGATGGTGACCCGGTTCCTGGGCCCACGCTACCGGGAGCTGGTCAAGA		0.182	204	19:1599561:T:TTCTTGACCAGCTCCCGGTAGCGTGGGCCCAGGAACCGGGTCACCATCGCGGCGGAGTC	Mut_ID_900	non-functional
19	3978172	EEF2	ENSG00000167658	WGS	TPT-R1	WT-6	splice_region_variant&intron_variant	c.1714-3_1714-2insTGGAGATCTGCCTGAAGGACCTGGAGGAGGACCACGCCTGCATCCCCATCA		0.12	93	19:3978172:T:TTGATGGGGATGCAGGCGTGGTCCTCCTCCAGGTCCTTCAGGCAGATCTCCA	Mut_ID_901	non-functional
19	4028844	PIAS4		WGS	TPT-R1	WT-6	splice_acceptor_variant&splice_donor_variant&splice_region_variant&intron_variant	c.801+1_802-1delGTGAGTGCGTGCCCGGGTGCCCACCCTGCCCCCCAACCCCGGCCCCGTCCTGCCAGCCCTGACCCCTTCCTTCTGTCCCCAG		0.222	84	19:4028844:AAGGTGAGTGCGTGCCCGGGTGCCCACCCTGCCCCCCAACCCCGGCCCCGTCCTGCCAGCCCTGACCCCTTCCTTCTGTCCCC:A	Mut_ID_902	low AF or not recurrent
19	5856587	AC024592.9		WGS	TPT-R1	WT-6	intragenic_variant			0.128	146	19:5856587:C:A	Mut_ID_903	non-coding
19	5894865	FUT5	ENSG00000130383	WGS	TPT-R1	WT-6	intron_variant	c.-172+1598_-172+1599insGTGGCTGCGCCGGAGGCCTGACTCTGGGAGCACGCA		0.115	71	19:5894865:G:GTGCGTGCTCCCAGAGTCAGGCCTCCGGCGCAGCCAC	Mut_ID_904	non-coding
19	6381053	GTF2F1	ENSG00000125651	WGS	TPT-R1	WT-6	splice_acceptor_variant&splice_donor_variant&splice_region_variant&intron_variant	c.1092+1_1093-1delGTAAGGCCCAGCCCGGTGGCGGGGGAGGCCTGGGCGTCTGTTTGCAGACTCACCCACCTCCCAACCCTGACCTCTGCAG		0.133	149	19:6381053:TCTGCAGAGGTCAGGGTTGGGAGGTGGGTGAGTCTGCAAACAGACGCCCAGGCCTCCCCCGCCACCGGGCTGGGCCTTAC:T	Mut_ID_905	low AF or not recurrent
19	10260336	DNMT1		WGS	TPT-R1	WT-6	splice_region_variant&intron_variant	c.2382-3C>A		0.118	54	19:10260336:G:T	Mut_ID_906	non-functional
19	10260337	DNMT1		WGS	TPT-R1	WT-6	splice_region_variant&intron_variant	c.2382-5_2382-4insGTATCTAG		0.118	50	19:10260337:G:GCTAGATAC	Mut_ID_907	non-functional
19	10395208	ICAM1	ENSG00000090339	WGS	TPT-R1	WT-6	missense_variant	c.1055C>T	p.Pro352Leu	0.154	148	19:10395208:C:T	Mut_ID_908	low AF or not recurrent
19	10782212	ILF3	ENSG00000129351	WGS	TPT-R1	WT-6	splice_donor_variant&intron_variant	c.411+1_411+2insC		0.172	176	19:10782212:G:GC	Mut_ID_909	low AF or not recurrent
19	10782213	ILF3	ENSG00000129351	WGS	TPT-R1	WT-6	splice_region_variant&intron_variant	c.411+2_411+3insGTAACAGAAGACAAGTACGAAATACTGCAATCTGTCGACGATGCTGCGATTGTGATAAAAAACACAA		0.167	173	19:10782213:T:TGTAACAGAAGACAAGTACGAAATACTGCAATCTGTCGACGATGCTGCGATTGTGATAAAAAACACAA	Mut_ID_910	non-functional
19	10794464	ILF3	ENSG00000129351	WGS	TPT-R1	WT-6	frameshift_variant&splice_acceptor_variant&splice_region_variant&intron_variant	c.2017+3_2019del	p.Ala674fs	0.115	199	19:10794464:CGGTAAGGGCCCTCATACTGCACTGTCCCCGCCTTCCCCACGTGCATGCTCTGGGAACAAATGTGTGGGGCTCCTGGGGTGGGCCGGAGACACTGCTGGACCCCGGTAACCCTGTCTTTCCCTTTCCA:C	Mut_ID_911	low AF or not recurrent
19	11221447	LDLR	ENSG00000130164	WGS	TPT-R1	WT-6	splice_donor_variant&intron_variant	c.1060_1060+1insATATCGATGA		0.118	59	19:11221447:G:GATATCGATGA	Mut_ID_912	low AF or not recurrent
19	11221449	LDLR	ENSG00000130164	WGS	TPT-R1	WT-6	splice_region_variant&intron_variant	c.1060+3_1060+4insTCAGG		0.118	59	19:11221449:T:TGTCAG	Mut_ID_913	non-functional
19	12856337	ASNA1		WGS	TPT-R1	WT-6	frameshift_variant&splice_acceptor_variant&splice_donor_variant&splice_region_variant&intron_variant	c.458+2_459delTCAGGCCCAGCCAGCAGGGGTGGGGGCTGCCTGGGGAAGGGGAAGAGCGGACACAGAGGGCCTGACCCCTGTCTCCCCTCAGG	p.Arg153fs	0.163	303	19:12856337:GAGGTCAGGCCCAGCCAGCAGGGGTGGGGGCTGCCTGGGGAAGGGGAAGAGCGGACACAGAGGGCCTGACCCCTGTCTCCCCTC:G	Mut_ID_914	low AF or not recurrent
19	12903059	JUNB		WGS	TPT-R1	WT-6	synonymous_variant	c.474C>A	p.Ser158Ser	0.448	480	19:12903059:C:A	Mut_ID_915	non-functional
19	13041152	FARSA	ENSG00000179115	WGS	TPT-R1	WT-6	splice_acceptor_variant&splice_region_variant&conservative_inframe_deletion&intron_variant	c.504+4_507delCGTTCCTGCGGGCTGGTCAGGGGGCAGGTGGACGGGCACATGGGCCCCTGGCCCTCATACCCCTCACACTCCTTATCCTGGCAGGTG	p.Val169_Asp170del	0.15	116	19:13041152:CCACCTGCCAGGATAAGGAGTGTGAGGGGTATGAGGGCCAGGGGCCCATGTGCCCGTCCACCTGCCCCCTGACCAGCCCGCAGGAACG:C	Mut_ID_916	low AF or not recurrent
19	13051466	CALR	ENSG00000179218	WGS	TPT-R1	WT-6	frameshift_variant&splice_acceptor_variant&splice_donor_variant&splice_region_variant&intron_variant	c.816+2_817delTGAGTTTGGGGCTCTGAGCAGGGCTGGGGCTCACAGTGGGGAGTGCACCAACCTTACTCACCCTTCGGTTTCCTTCTCCCTTCTGCAGG	p.Gly273fs	0.333	693	19:13051466:AAGGTGAGTTTGGGGCTCTGAGCAGGGCTGGGGCTCACAGTGGGGAGTGCACCAACCTTACTCACCCTTCGGTTTCCTTCTCCCTTCTGC:A	Mut_ID_917	low AF or not recurrent
19	13054441	CALR	ENSG00000179218	WGS	TPT-R1	WT-6	frameshift_variant&splice_acceptor_variant&splice_donor_variant&splice_region_variant&intron_variant	c.1053+2_1054delTGAGGCCTGGTCCTGGTCCTGATGTCGGGGGCGGGCAGGGCTGGCAGGGGGCAAGGCCCTGAGGTGTGTGCTCTGCCTGCAGG	p.Ala352fs	0.409	502	19:13054441:AAGGTGAGGCCTGGTCCTGGTCCTGATGTCGGGGGCGGGCAGGGCTGGCAGGGGGCAAGGCCCTGAGGTGTGTGCTCTGCCTGC:A	Mut_ID_918	low AF or not recurrent
19	14674909	TECR	ENSG00000099797	WGS	TPT-R1	WT-6	splice_acceptor_variant&splice_donor_variant&splice_region_variant&intron_variant	c.428+1_429-1delGTAAGTGGGGCAGGTGGGAGGAGGGTAGGGGAAGGCAGAAGACCTGCCGGACCAGCCCCAGCTGAGCCTGCTCCCCCCGACCAG		0.167	117	19:14674909:AGTAAGTGGGGCAGGTGGGAGGAGGGTAGGGGAAGGCAGAAGACCTGCCGGACCAGCCCCAGCTGAGCCTGCTCCCCCCGACCAG:A	Mut_ID_919	low AF or not recurrent
19	14903148	AC005255.3		WGS	TPT-R1	WT-6	intragenic_variant			0.143	177	19:14903148:A:T	Mut_ID_920	non-coding
19	15511675	AKAP8L	ENSG00000011243	WGS	TPT-R1	WT-6	splice_acceptor_variant&splice_donor_variant&splice_region_variant&intron_variant	c.913+1_914-1delGTGAGCCCACTAGGTGGTACTGGGCGGCTGCCCCCTGCCTCTGGGAACTCCTGGGTTGAGCTTACCTCCTTTTCCCTTTCAG		0.083	84	19:15511675:TCTGAAAGGGAAAAGGAGGTAAGCTCAACCCAGGAGTTCCCAGAGGCAGGGGGCAGCCGCCCAGTACCACCTAGTGGGCTCAC:T	Mut_ID_921	low AF or not recurrent
19	15514527	AKAP8L	ENSG00000011243	WGS	TPT-R1	WT-6	splice_acceptor_variant&intron_variant	c.122-2_122-1insAATAGA		0.125	59	19:15514527:C:CTCTATT	Mut_ID_922	low AF or not recurrent
19	15514529	AKAP8L	ENSG00000011243	WGS	TPT-R1	WT-6	splice_region_variant&intron_variant	c.122-4_122-3insTGATTATGGATATGGAACTTGGAACTCTGGGA		0.125	59	19:15514529:G:GTCCCAGAGTTCCAAGTTCCATATCCATAATCA	Mut_ID_923	non-functional
19	16318962	AP1M1	ENSG00000072958	WGS	TPT-R1	WT-6	splice_region_variant&intron_variant	c.398+2_398+3insACATCACTCAGGAAG		0.118	55	19:16318962:T:TACATCACTCAGGAAG	Mut_ID_924	non-functional
19	17415847	ABHD8	ENSG00000127220	WGS	TPT-R1	WT-6	upstream_gene_variant	c.-3425_-3423dupTCC		0.3	48	19:17415847:T:TGGA	Mut_ID_925	non-functional
19	17449553	GTPBP3	ENSG00000130299	WGS	TPT-R1	WT-6	splice_region_variant&intron_variant	c.591+3_591+4insCGTGGAGGCCTATATCGATTTCGGCGAGGATGACAACCTGGAGG		0.083	60	19:17449553:A:ACGTGGAGGCCTATATCGATTTCGGCGAGGATGACAACCTGGAGG	Mut_ID_926	non-functional
19	18141717	CTB-52I2.4		WGS	TPT-R1	WT-6	intragenic_variant			0.15	132	19:18141717:T:C	Mut_ID_927	non-coding
19	18286029	IFI30	ENSG00000216490	WGS	TPT-R1	WT-6	frameshift_variant&splice_acceptor_variant&splice_donor_variant&splice_region_variant&intron_variant	c.315+2_316delTGTGTGGGCGCTGGGGAAACTGAGGCACGTGGGCAGGGGAGCAGGGGACCCAGCCTACCAGCAGGCTCTCACCCTGCTGCCTTGCAGG	p.Glu106fs	0.119	118	19:18286029:ACAGGTGTGTGGGCGCTGGGGAAACTGAGGCACGTGGGCAGGGGAGCAGGGGACCCAGCCTACCAGCAGGCTCTCACCCTGCTGCCTTG:A	Mut_ID_928	low AF or not recurrent
19	18286507	PIK3R2	ENSG00000105647	WGS	TPT-R1	WT-6	splice_donor_variant&intron_variant	c.*1919_*1919+1insTGCCTGCAGCTCTAC		0.174	118	19:18286507:A:ATGCCTGCAGCTCTAC	Mut_ID_929	low AF or not recurrent
19	18685782	UBA52	ENSG00000221983	WGS	TPT-R1	WT-6	disruptive_inframe_deletion	c.242_325delATGTGTGCTCCGATGCTTGGGGGGCTGTGGGGGCTGCCGGAGTCGGGGTATGCCCTCACCCACCCCTCCTGTCTCTGTGCAGGT	p.Tyr81_Arg108del	0.268	368	19:18685782:AGTATGTGTGCTCCGATGCTTGGGGGGCTGTGGGGGCTGCCGGAGTCGGGGTATGCCCTCACCCACCCCTCCTGTCTCTGTGCAG:A	Mut_ID_930	low AF or not recurrent
19	18685964	UBA52	ENSG00000221983	WGS	TPT-R1	WT-6	3_prime_UTR_variant	c.*4G>T		0.189	288	19:18685964:G:T	Mut_ID_931	non-functional
19	18794638	CRTC1	ENSG00000105662	WGS	TPT-R1	WT-6	splice_donor_variant&intron_variant	c.126_126+1insCTCCAGCTCCAGAAATCCCAGTACCT		0.214	90	19:18794638:G:GCTCCAGCTCCAGAAATCCCAGTACCT	Mut_ID_932	low AF or not recurrent
19	19049692	HOMER3	ENSG00000051128	WGS	TPT-R1	WT-6	frameshift_variant&splice_acceptor_variant&splice_donor_variant&splice_region_variant&intron_variant	c.14+2_15delTGAGCTCCCACCTCCCCCAGCCTGGCCCTGAGCTTTCTAAGTGGGGGTGCCTGGCCCCCACCAAACACCCTCTCCCCACGCAGG	p.Glu6fs	0.138	75	19:19049692:CCCTGCGTGGGGAGAGGGTGTTTGGTGGGGGCCAGGCACCCCCACTTAGAAAGCTCAGGGCCAGGCTGGGGGAGGTGGGAGCTCA:C	Mut_ID_933	low AF or not recurrent
19	19627142	NDUFA13	ENSG00000186010	WGS	TPT-R1	WT-6	splice_donor_variant&intron_variant	c.343+1_343+2insCTACAGCATGCTGGCCATAGGGATTGGAACCCTGA		0.167	109	19:19627142:G:GCTACAGCATGCTGGCCATAGGGATTGGAACCCTGA	Mut_ID_934	low AF or not recurrent
19	19627144	NDUFA13	ENSG00000186010	WGS	TPT-R1	WT-6	splice_region_variant&intron_variant	c.343+3_343+4insTACGGGCACTGGAGCATAATG		0.167	82	19:19627144:C:CTACGGGCACTGGAGCATAATG	Mut_ID_935	non-functional
19	19758336	ATP13A1	ENSG00000105726	WGS	TPT-R1	WT-6	frameshift_variant&splice_acceptor_variant&splice_donor_variant&splice_region_variant&intron_variant	c.2793+2_2794delTGAGTCCCAAGAGGGGAGGTGCTGCACCCCATCCTGGCCAGGGCTGACAGCCTGCTGTCTACCCTGCAGG	p.Asp932fs	0.143	98	19:19758336:TCCTGCAGGGTAGACAGCAGGCTGTCAGCCCTGGCCAGGATGGGGTGCAGCACCTCCCCTCTTGGGACTCA:T	Mut_ID_936	low AF or not recurrent
19	20236115	ZNF90	ENSG00000213988	WGS	TPT-R1	WT-6	intragenic_variant			0.2	145	19:20236115:C:T	Mut_ID_937	non-coding
19	34859607	GPI	ENSG00000105220	WGS	TPT-R1	WT-6	splice_donor_variant&intron_variant	c.447_447+1insC		0.111	69	19:34859607:G:GC	Mut_ID_938	low AF or not recurrent
19	34859609	GPI	ENSG00000105220	WGS	TPT-R1	WT-6	splice_region_variant&intron_variant	c.447+2_447+3insGTCCGGAGCGGTGACTGG		0.115	90	19:34859609:T:TGTCCGGAGCGGTGACTGG	Mut_ID_939	non-functional
19	36038142	TMEM147	ENSG00000105677	WGS	TPT-R1	WT-6	frameshift_variant&splice_acceptor_variant&splice_donor_variant&splice_region_variant&intron_variant	c.551+2_552delTGAGTTGGGTGGGGTTTAGGGCTGGGTCCAAAGTGGGGTGGGTTATCTAGTCTCCCTTCCTTATTGTGACATTTTCCTGCAGG	p.Thr185fs	0.079	118	19:36038142:AGTGAGTTGGGTGGGGTTTAGGGCTGGGTCCAAAGTGGGGTGGGTTATCTAGTCTCCCTTCCTTATTGTGACATTTTCCTGCAG:A	Mut_ID_940	low AF or not recurrent
19	37159684	ZNF461		WGS	TPT-R1	WT-6	upstream_gene_variant	c.-4076C>A		0.188	85	19:37159684:G:T	Mut_ID_941	non-functional
19	38193188	CTD-2528L19.4		WGS	TPT-R1	WT-6	intron_variant	c.236-2406_236-2393dupTTTTTTTTTTTTTT		0.25	69	19:38193188:C:CAAAAAAAAAAAAAA	Mut_ID_942	non-coding
19	39955692	SUPT5H	ENSG00000196235	WGS	TPT-R1	WT-6	splice_region_variant&intron_variant	c.876+3_876+4insGACTACGTGGAGCCCAGCCAGAACACCATCTCCCTGAAGATGAT		0.111	64	19:39955692:G:GGACTACGTGGAGCCCAGCCAGAACACCATCTCCCTGAAGATGAT	Mut_ID_943	non-functional
19	39963567	SUPT5H	ENSG00000196235	WGS	TPT-R1	WT-6	frameshift_variant&splice_acceptor_variant&splice_donor_variant&splice_region_variant&intron_variant	c.2155+2_2156delTGACCTGCGAGGCCTGTGGAGGCCTGGGGAGGGGCATGGTGAAGGAGAGCCTGCCCAGCCTGACCTCCTGTCCCCCTGCAGG	p.Gly719fs	0.25	233	19:39963567:AAGGTGACCTGCGAGGCCTGTGGAGGCCTGGGGAGGGGCATGGTGAAGGAGAGCCTGCCCAGCCTGACCTCCTGTCCCCCTGC:A	Mut_ID_944	low AF or not recurrent
19	40330964	FBL	ENSG00000105202	WGS	TPT-R1	WT-6	splice_acceptor_variant&splice_region_variant&disruptive_inframe_deletion&intron_variant	c.283+4_286delAGTGAGGAAGGCAGGGAGCCGGCTGAGCTTCGGGGCAGGGAGAGGCTGGGGGTCCTCACCCCTGCTCTGATCCCCTCACCCAGGTG	p.Gly95del	0.159	229	19:40330964:ACACCTGGGTGAGGGGATCAGAGCAGGGGTGAGGACCCCCAGCCTCTCCCTGCCCCGAAGCTCAGCCGGCTCCCTGCCTTCCTCACT:A	Mut_ID_945	low AF or not recurrent
19	41762516	AXL	ENSG00000167601	WGS	TPT-R1	WT-6	splice_donor_variant&intron_variant	c.2196_2196+1insTGGTCCTTCGGGGTGACAATGTGGGAGATTGCCACAAGAGGCCAAACCCCATATCC		0.222	142	19:41762516:G:GTGGTCCTTCGGGGTGACAATGTGGGAGATTGCCACAAGAGGCCAAACCCCATATCC	Mut_ID_946	low AF or not recurrent
19	41782203	HNRNPUL1	ENSG00000105323	WGS	TPT-R1	WT-6	splice_donor_variant&intron_variant	c.786_786+1insATCAATGAGGAAATCTCC		0.154	118	19:41782203:G:GATCAATGAGGAAATCTCC	Mut_ID_947	low AF or not recurrent
19	44583767	ZNF223	ENSG00000178386	WGS	TPT-R1	WT-6	intron_variant	c.*62-1401C>A		0.214	91	19:44583767:C:A	Mut_ID_948	non-coding
19	46273462	DMPK	ENSG00000104936	WGS	TPT-R1	WT-6	3_prime_UTR_variant	c.*239_*283delCTGCTGCTGCTGCTGCTGCTGCTGCTGCTGCTGCTGCTGCTGCTG		0.364	60	19:46273462:CCAGCAGCAGCAGCAGCAGCAGCAGCAGCAGCAGCAGCAGCAGCAG:C	Mut_ID_949	non-functional
19	49119461	RPL18	ENSG00000063177	WGS	TPT-R1	WT-6	splice_region_variant&intron_variant	c.301-3_301-2insGTGGTTGTGGGGACCATAACTGATGATGTGCGGGTTCAGGAGGTACCCAAACTGA		0.154	118	19:49119461:T:TTCAGTTTGGGTACCTCCTGAACCCGCACATCATCAGTTATGGTCCCCACAACCAC	Mut_ID_950	non-functional
19	50223310	CTB-33G10.1		WGS	TPT-R1	WT-6	intragenic_variant			0.441	331	19:50223310:T:C	Mut_ID_951	non-coding
19	50880084	NR1H2		WGS	TPT-R1	WT-6	splice_donor_variant&intron_variant	c.-20+1_-20+2insC		0.188	117	19:50880084:G:GC	Mut_ID_952	low AF or not recurrent
19	50880086	NR1H2		WGS	TPT-R1	WT-6	splice_region_variant&intron_variant	c.-20+4_-20+5insTCCGTGACCCCACCATGTCCTCTCCTACCACGAGTTCC		0.188	89	19:50880086:G:GCTCCGTGACCCCACCATGTCCTCTCCTACCACGAGTTC	Mut_ID_953	non-functional
19	51857564	ETFB	ENSG00000105379	WGS	TPT-R1	WT-6	frameshift_variant	c.328_329insGTGA	p.Gln110fs	0.136	120	19:51857564:T:TTCAC	Mut_ID_954	low AF or not recurrent
19	51857565	ETFB	ENSG00000105379	WGS	TPT-R1	WT-6	frameshift_variant	c.327_328insAAGATGGCGGAGCTGCGCGTGCTCGTAGCTGTCAAGAGGGTCATCGACTACGC	p.Gln110fs	0.136	112	19:51857565:G:GGCGTAGTCGATGACCCTCTTGACAGCTACGAGCACGCGCAGCTCCGCCATCTT	Mut_ID_955	low AF or not recurrent
19	52618500	ZNF616		WGS	TPT-R1	WT-6	synonymous_variant	c.1917G>T	p.Gly639Gly	0.12	90	19:52618500:C:A	Mut_ID_956	non-functional
19	57253619	AC006115.3		WGS	TPT-R1	WT-6	intragenic_variant			0.5	30	19:57253619:C:CTTT	Mut_ID_957	non-coding
19	59058878	TRIM28		WGS	TPT-R1	WT-6	frameshift_variant&splice_acceptor_variant&splice_region_variant&intron_variant	c.722+3_724delGAGTCCCAAGGCATAGTGGTTGGGTGGGTGGGTGCCACCCCTTCCGTAGCTTAGTGCTCAGGAACACATCTGTCTGCTCTCAGGT	p.Tyr242fs	0.091	215	19:59058878:AGTGAGTCCCAAGGCATAGTGGTTGGGTGGGTGGGTGCCACCCCTTCCGTAGCTTAGTGCTCAGGAACACATCTGTCTGCTCTCAG:A	Mut_ID_958	low AF or not recurrent
19	59061016	TRIM28		WGS	TPT-R1	WT-6	frameshift_variant&splice_acceptor_variant&splice_donor_variant&splice_region_variant&intron_variant	c.1982+2_1983delTGAGTGTGAGGCTGGTGGGGGTCAAGTCTGGGTGTTGGGCTGTCTGGACAGGATCATGTGCAGACCCTTATTTTCTTCACCCTAGG	p.Glu662fs	0.143	239	19:59061016:GGGTGAGTGTGAGGCTGGTGGGGGTCAAGTCTGGGTGTTGGGCTGTCTGGACAGGATCATGTGCAGACCCTTATTTTCTTCACCCTA:G	Mut_ID_959	low AF or not recurrent
20	2073293	RPL7P2-STK35		WGS	TPT-R1	WT-6	intergenic_region			0.235	177	20:2073293:TA:T	Mut_ID_960	non-coding
20	2073295	RPL7P2-STK35		WGS	TPT-R1	WT-6	intergenic_region			0.235	179	20:2073295:TA:T	Mut_ID_961	non-coding
20	2635222	NOP56	ENSG00000101361	WGS	TPT-R1	WT-6	splice_donor_variant&intron_variant	c.370+1_370+2insAGTTCGTC		0.111	88	20:2635222:G:GAGTTCGTC	Mut_ID_962	low AF or not recurrent
20	2635224	NOP56	ENSG00000101361	WGS	TPT-R1	WT-6	splice_region_variant&intron_variant	c.370+3_370+4insCACTTCCACAATCTGGTGA		0.115	59	20:2635224:G:GCACTTCCACAATCTGGTGA	Mut_ID_963	non-functional
20	2641882	NOP56	ENSG00000101361	WGS	TPT-R1	WT-6	downstream_gene_variant	c.*2942G>T		0.136	91	20:2641882:G:T	Mut_ID_964	non-functional
20	5169833	CDS2	ENSG00000101290	WGS	TPT-R1	WT-6	splice_donor_variant&intron_variant	c.1101+1_1101+2insACTTTGCCAA		0.125	60	20:5169833:G:GACTTTGCCAA	Mut_ID_965	low AF or not recurrent
20	10401408	MKKS	ENSG00000125863	WGS	TPT-R1	WT-6	splice_region_variant&intron_variant	c.-648-3_-648-2insGCGC		0.321	263	20:10401408:T:TGCGC	Mut_ID_966	non-functional
20	10401409	MKKS	ENSG00000125863	WGS	TPT-R1	WT-6	splice_region_variant&intron_variant	c.-648-4_-648-3insGGGGCCTCTGGCGGTGGCGGCCTGGGGCGGCGCGACGGCTGG		0.321	173	20:10401409:A:ACCAGCCGTCGCGCCGCCCCAGGCCGCCACCGCCAGAGGCCCC	Mut_ID_967	non-functional
20	11619469	PGAM3P-RP11-268G13.1		WGS	TPT-R1	WT-6	intergenic_region			0.231	0	20:11619469:T:TAAAAAAAAAAAAAAAAAAAAATAAAAAAAAAAAAAAAAAAAAAAAAAAAAAAAAAAAAAAAAAAAAAAAAAAAAAAATA	Mut_ID_968	non-coding
20	11906153	BTBD3	ENSG00000132640	WGS	TPT-R1	WT-6	3_prime_UTR_variant	c.*1839A>T		0.138	119	20:11906153:A:T	Mut_ID_969	non-functional
20	12737674	PA2G4P2-RP5-1069C8.2		WGS	TPT-R1	WT-6	intergenic_region			0.5	90	20:12737674:G:A	Mut_ID_970	non-coding
20	14432064	MACROD2	ENSG00000172264	WGS	TPT-R1	WT-6	intron_variant	c.272-42061C>A		0.214	88	20:14432064:C:A	Mut_ID_971	non-coding
20	22935946	CYB5P4-RP11-189G24.2		WGS	TPT-R1	WT-6	intergenic_region			0.154	118	20:22935946:GA:G	Mut_ID_972	non-coding
20	25887935	FAM182B-CFTRP1		WGS	TPT-R1	WT-6	intergenic_region			0.194	166	20:25887935:A:G	Mut_ID_973	non-coding
20	31218040	RP11-410N8.4-C20orf203		WGS	TPT-R1	WT-6	intergenic_region			0.125	90	20:31218040:G:T	Mut_ID_974	non-coding
20	31674627	BPIFB4	ENSG00000186191	WGS	TPT-R1	WT-6	intron_variant	c.926+657C>A		0.167	115	20:31674627:C:A	Mut_ID_975	non-coding
20	33867551	EIF6	ENSG00000242372	WGS	TPT-R1	WT-6	splice_acceptor_variant&intron_variant	c.547-2_547-1insTCCCAAGACTTCAATTGAAGACCAGGATGAGCTGTCCTCTCTTCTTCAAGTCCCCCTTGT		0.156	136	20:33867551:C:CACAAGGGGGACTTGAAGAAGAGAGGACAGCTCATCCTGGTCTTCAATTGAAGTCTTGGGA	Mut_ID_976	low AF or not recurrent
20	35807774	MROH8	ENSG00000101353	WGS	TPT-R1	WT-6	frameshift_variant&stop_gained	c.186_187insTGGCTATGATTGTCAGGGCCAACAGGAAGACAGTGCTTGA	p.Thr63fs	0.136	88	20:35807774:T:TTCAAGCACTGTCTTCCTGTTGGCCCTGACAATCATAGCCA	Mut_ID_977	low AF or not recurrent
20	39657740	TOP1	ENSG00000198900	WGS	TPT-R1	WT-6	splice_donor_variant&intron_variant	c.33_33+1insATCGAAGCGGATTTCCGATTGAATGATTCTCATAAACACAAAGATAAACACAAAGATCGA		0.136	88	20:39657740:G:GATCGAAGCGGATTTCCGATTGAATGATTCTCATAAACACAAAGATAAACACAAAGATCGA	Mut_ID_978	low AF or not recurrent
20	40300471	CHD6-RNU6-1018P		WGS	TPT-R1	WT-6	intergenic_region			0.846	330	20:40300471:C:T	Mut_ID_979	non-coding
20	41249596	PTPRT	ENSG00000196090	WGS	TPT-R1	WT-6	intron_variant	c.1153+56910C>A		0.25	117	20:41249596:G:T	Mut_ID_980	non-coding
20	42222835	IFT52	ENSG00000101052	WGS	TPT-R1	WT-6	intron_variant	c.-6-498C>T		0.167	84	20:42222835:C:T	Mut_ID_981	non-coding
20	43954517	SDC4	ENSG00000124145	WGS	TPT-R1	WT-6	3_prime_UTR_variant	c.*1387T>G		0.173	304	20:43954517:A:C	Mut_ID_982	non-functional
20	43956058	SDC4	ENSG00000124145	WGS	TPT-R1	WT-6	splice_region_variant&intron_variant	c.446-4_446-3insAATGTCCAGCACTGTGCAGGGCAGCAACATCTTTGAGAGAACGGAGGTCCTGG		0.219	235	20:43956058:G:GCCAGGACCTCCGTTCTCTCAAAGATGTTGCTGCCCTGCACAGTGCTGGACATT	Mut_ID_983	non-functional
20	46251074	NCOA3	ENSG00000124151	WGS	TPT-R1	WT-6	splice_donor_variant&intron_variant	c.83_83+1insTCTTACCTGCA		0.208	144	20:46251074:G:GTCTTACCTGCA	Mut_ID_984	low AF or not recurrent
20	46251076	NCOA3	ENSG00000124151	WGS	TPT-R1	WT-6	splice_region_variant&intron_variant	c.83+2_83+3insGGTGAAAAACGGAGACGGG		0.208	116	20:46251076:T:TGGTGAAAAACGGAGACGGG	Mut_ID_985	non-functional
20	46279814	NCOA3	ENSG00000124151	WGS	TPT-R1	WT-6	disruptive_inframe_deletion	c.3753_3761delGCAGCAGCA	p.Gln1252_Gln1254del	0.167	148	20:46279814:TGCAGCAGCA:T	Mut_ID_986	low AF or not recurrent
20	52192637	ZNF217	ENSG00000171940	WGS	TPT-R1	WT-6	missense_variant	c.2666A>G	p.Asp889Gly	0.089	150	20:52192637:T:C	Mut_ID_987	low AF or not recurrent
20	54475751	RP5-1010E17.1-CBLN4		WGS	TPT-R1	WT-6	intergenic_region			0.125	52	20:54475751:C:T	Mut_ID_988	non-coding
20	54475752	RP5-1010E17.1-CBLN4		WGS	TPT-R1	WT-6	intergenic_region			0.125	50	20:54475752:A:G	Mut_ID_989	non-coding
20	55010987	CASS4	ENSG00000087589	WGS	TPT-R1	WT-6	intron_variant	c.37-1233T>C		1	396	20:55010987:T:C	Mut_ID_990	non-coding
20	56436796	PMEPA1-MIR4532		WGS	TPT-R1	WT-6	intergenic_region			0.136	87	20:56436796:T:G	Mut_ID_991	non-coding
20	56576275	AL354984.3-AL354984.2		WGS	TPT-R1	WT-6	intergenic_region			0.125	116	20:56576275:G:T	Mut_ID_992	non-coding
20	57466922	GNAS	ENSG00000087460	WGS	TPT-R1	WT-6	intron_variant	c.2069-3745_2069-3744insGCTGGAGAATCTGGTAAAAGCACCATTGTGAAGCAGATGAGGATCCTGCATGTTAATGGGTTTAATGGAGAC		0.222	172	20:57466922:T:TGCTGGAGAATCTGGTAAAAGCACCATTGTGAAGCAGATGAGGATCCTGCATGTTAATGGGTTTAATGGAGAC	Mut_ID_993	non-coding
20	57566130	NELFCD	ENSG00000101158	WGS	TPT-R1	WT-6	splice_donor_variant&intron_variant	c.1008_1008+1insATCCGCGTTCCAGCCTTCCTGGACCTGTTCATGCAGTCACTCTTTAAACCAGGGGCTC		0.138	138	20:57566130:T:TATCCGCGTTCCAGCCTTCCTGGACCTGTTCATGCAGTCACTCTTTAAACCAGGGGCTC	Mut_ID_994	low AF or not recurrent
20	62126299	EEF1A2	ENSG00000101210	WGS	TPT-R1	WT-6	synonymous_variant	c.480G>A	p.Pro160Pro	0.111	178	20:62126299:C:T	Mut_ID_995	non-functional
20	62127390	EEF1A2	ENSG00000101210	WGS	TPT-R1	WT-6	splice_region_variant&intron_variant	c.145-3_145-2insGGAGGTATTGACAAAAGGACCATTGAGAAGTTCGAGAAGGAGGCGGCTG		0.188	176	20:62127390:T:TCAGCCGCCTCCTTCTCGAACTTCTCAATGGTCCTTTTGTCAATACCTCC	Mut_ID_996	non-functional
20	62152247	PPDPF	ENSG00000125534	WGS	TPT-R1	WT-6	splice_donor_variant&intron_variant	c.-26_-26+1insATCCCACCAGCCAGCAAGCTAAAGCATGGCGGCCATCCCCTCCAGC		0.167	89	20:62152247:G:GATCCCACCAGCCAGCAAGCTAAAGCATGGCGGCCATCCCCTCCAGC	Mut_ID_997	low AF or not recurrent
20	62589377	ZNF512B	ENSG00000196700	WGS	TPT-R1	WT-6	3_prime_UTR_variant	c.*1864C>T		0.25	147	20:62589377:G:A	Mut_ID_998	non-functional
21	9453013	CHR_START-CR381670.1		WGS	TPT-R1	WT-6	intergenic_region			0.286	58	21:9453013:C:A	Mut_ID_999	non-coding
21	9453015	CHR_START-CR381670.1		WGS	TPT-R1	WT-6	intergenic_region			0.286	57	21:9453015:T:TCTTGTAGGTAA	Mut_ID_1000	non-coding
21	9721617	CR381670.1-MIR3648		WGS	TPT-R1	WT-6	intergenic_region			0.061	84	21:9721617:C:CTAT	Mut_ID_1001	non-coding
21	10013630	TEKT4P2-CR381653.1		WGS	TPT-R1	WT-6	intergenic_region			0.103	68	21:10013630:T:TA	Mut_ID_1002	non-coding
21	10017642	TEKT4P2-CR381653.1		WGS	TPT-R1	WT-6	intergenic_region			0.133	112	21:10017642:A:G	Mut_ID_1003	non-coding
21	10827851	bP-21201H5.1-IGHV1OR21-1		WGS	TPT-R1	WT-6	intergenic_region			0.1	170	21:10827851:T:TAAA	Mut_ID_1004	non-coding
21	11042984	BAGE2	ENSG00000187172	WGS	TPT-R1	WT-6	intragenic_variant			0.06	166	21:11042984:C:T	Mut_ID_1005	non-coding
21	11178116	AP003900.6		WGS	TPT-R1	WT-6	intragenic_variant			0.164	0	21:11178116:A:AAAT	Mut_ID_1006	non-coding
21	20230067	AL109763.2-PPIAP22		WGS	TPT-R1	WT-6	intergenic_region			0.242	232	21:20230067:G:A	Mut_ID_1007	non-coding
21	31075909	GRIK1	ENSG00000171189	WGS	TPT-R1	WT-6	intron_variant	c.119-9527A>G		0.174	119	21:31075909:T:C	Mut_ID_1008	non-coding
21	33727936	URB1	ENSG00000142207	WGS	TPT-R1	WT-6	intron_variant	c.1990-62C>A		0.167	85	21:33727936:G:T	Mut_ID_1009	non-coding
21	35817821	KCNE1	ENSG00000180509	WGS	TPT-R1	WT-6	downstream_gene_variant	c.*3722A>G		0.286	117	21:35817821:T:C	Mut_ID_1010	non-functional
21	40230548	AP001042.1-AF064858.6		WGS	TPT-R1	WT-6	intergenic_region			0.107	91	21:40230548:G:T	Mut_ID_1011	non-coding
21	45743803	PFKL	ENSG00000141959	WGS	TPT-R1	WT-6	splice_region_variant&intron_variant	c.1791+2_1791+3insGACCGCATCAAACAGTCTGCCTCGGGG		0.103	59	21:45743803:T:TGACCGCATCAAACAGTCTGCCTCGGGG	Mut_ID_1012	non-functional
21	47635326	LSS	ENSG00000160285	WGS	TPT-R1	WT-6	intron_variant	c.893-114T>G		0.13	57	21:47635326:A:C	Mut_ID_1013	non-coding
22	16954181	SLC9B1P4	ENSG00000227367	WGS	TPT-R1	WT-6	intragenic_variant			0.136	88	22:16954181:A:G	Mut_ID_1014	non-coding
22	17375136	AC007064.25-AC006548.19		WGS	TPT-R1	WT-6	intergenic_region			0.214	176	22:17375136:A:G	Mut_ID_1015	non-coding
22	23785827	AP000344.3-AP000344.4		WGS	TPT-R1	WT-6	intergenic_region			0.2	84	22:23785827:A:G	Mut_ID_1016	non-coding
22	24713816	SPECC1L	ENSG00000100014	WGS	TPT-R1	WT-6	intron_variant	c.308-3440T>G		0.267	92	22:24713816:T:G	Mut_ID_1017	non-coding
22	24964144	SNRPD3	ENSG00000100028	WGS	TPT-R1	WT-6	splice_donor_variant&intron_variant	c.319_319+1insTGGCCGCAAGAGGAAGAGGAC		0.111	86	22:24964144:G:GTGGCCGCAAGAGGAAGAGGAC	Mut_ID_1018	low AF or not recurrent
22	24964146	SNRPD3	ENSG00000100028	WGS	TPT-R1	WT-6	splice_region_variant&intron_variant	c.319+2_319+3insGGAATGGGACGTGGA		0.111	87	22:24964146:T:TGGAATGGGACGTGGA	Mut_ID_1019	non-functional
22	30737876	SF3A1	ENSG00000099995	WGS	TPT-R1	WT-6	splice_region_variant&intron_variant	c.878-3_878-2insCAGATCGACTGGCATGATTTTGTGGTGGTGGAAACAGTGGACTTCCAACCCAATGAGCA		0.107	91	22:30737876:T:TTGCTCATTGGGTTGGAAGTCCACTGTTTCCACCACCACAAAATCATGCCAGTCGATCTG	Mut_ID_1020	non-functional
22	31371926	TUG1	ENSG00000253352	WGS	TPT-R1	WT-6	intragenic_variant			0.121	117	22:31371926:C:CT	Mut_ID_1021	non-coding
22	36680314	MYH9	ENSG00000100345	WGS	TPT-R1	WT-6	splice_region_variant&intron_variant	c.5593-4_5593-3insGAGGAACGCCGAGCAGTACAAGGAC		0.115	81	22:36680314:G:GGTCCTTGTACTGCTCGGCGTTCCTC	Mut_ID_1022	non-functional
22	36681827	MYH9	ENSG00000100345	WGS	TPT-R1	WT-6	splice_acceptor_variant&splice_donor_variant&splice_region_variant&intron_variant	c.5150+1_5151-1delGTGAGCTGAGTGAGGGGGCAGAGTTGGGGGGGACCAGGTGTGTCCCCAGGGTAGGCCCCTCACTTCTCCCGCCCACCCCGCAG		0.25	271	22:36681827:TCTGCGGGGTGGGCGGGAGAAGTGAGGGGCCTACCCTGGGGACACACCTGGTCCCCCCCAACTCTGCCCCCTCACTCAGCTCAC:T	Mut_ID_1023	low AF or not recurrent
22	36682895	MYH9	ENSG00000100345	WGS	TPT-R1	WT-6	splice_region_variant&intron_variant	c.4933-4_4933-3insATCAAACAGCTGCGGAAGCTG		0.103	91	22:36682895:G:GCAGCTTCCGCAGCTGTTTGAT	Mut_ID_1024	non-functional
22	36682897	MYH9	ENSG00000100345	WGS	TPT-R1	WT-6	splice_region_variant&intron_variant	c.4933-6_4933-5insTCGGCCAACAAGAACCGGGACGAAG		0.1	60	22:36682897:G:GCTTCGTCCCGGTTCTTGTTGGCCGA	Mut_ID_1025	non-functional
22	36737572	MYH9	ENSG00000100345	WGS	TPT-R1	WT-6	splice_acceptor_variant&intron_variant	c.334-1G>C		0.143	90	22:36737572:C:G	Mut_ID_1026	low AF or not recurrent
22	36737574	MYH9	ENSG00000100345	WGS	TPT-R1	WT-6	splice_region_variant&intron_variant	c.334-4_334-3insGCACAACCTCAAGGAGCGTTACTACTCAGGGCTCATC		0.13	87	22:36737574:A:AGATGAGCCCTGAGTAGTAACGCTCCTTGAGGTTGTGC	Mut_ID_1027	non-functional
22	36984103	CACNG2	ENSG00000166862	WGS	TPT-R1	WT-6	intron_variant	c.212-508G>T		0.158	87	22:36984103:C:A	Mut_ID_1028	non-coding
22	38891053	DDX17	ENSG00000100201	WGS	TPT-R1	WT-6	splice_region_variant&intron_variant	c.881-3_881-2insTTGGAAAG		0.13	90	22:38891053:T:TCTTTCCAA	Mut_ID_1029	non-functional
22	38891055	DDX17	ENSG00000100201	WGS	TPT-R1	WT-6	splice_region_variant&intron_variant	c.881-5_881-4insGGAGGTGCTCCTAAAGGTCCCCAGATTCGAG		0.125	89	22:38891055:T:TCTCGAATCTGGGGACCTTTAGGAGCACCTCC	Mut_ID_1030	non-functional
22	38894578	DDX17	ENSG00000100201	WGS	TPT-R1	WT-6	splice_acceptor_variant&intron_variant	c.539-1_539insGGAGATGTTTGTCCTAAACCCGTGTTTGCCTTCCATCATGCTAACTTCCCAC		0.125	140	22:38894578:T:TGTGGGAAGTTAGCATGATGGAAGGCAAACACGGGTTTAGGACAAACATCTCC	Mut_ID_1031	low AF or not recurrent
22	42070793	NHP2L1		WGS	TPT-R1	WT-6	downstream_gene_variant	c.*144G>A		0.129	111	22:42070793:C:T	Mut_ID_1032	non-functional
22	45559997	NUP50	ENSG00000093000	WGS	TPT-R1	WT-6	5_prime_UTR_variant	c.-191T>C		0.12	179	22:45559997:T:C	Mut_ID_1033	non-functional
22	50714237	AL022328.1		WGS	TPT-R1	WT-6	frameshift_variant&splice_acceptor_variant&splice_region_variant&intron_variant	c.135+3_137delGAGGGAGGGTCGCATCAGAGCACACCGGGGGACCGCCCAGCACCCCACCTGCCCCCGCCCCCGGGGGCCTGACCCTACCT	p.Leu46fs	0.083	88	22:50714237:TCTGAGGGAGGGTCGCATCAGAGCACACCGGGGGACCGCCCAGCACCCCACCTGCCCCCGCCCCCGGGGGCCTGACCCTAC:T	Mut_ID_1034	low AF or not recurrent
X	213926	PLCXD1	ENSG00000182378	WGS	TPT-R1	WT-6	intron_variant	c.734-1838A>C		0.333	54	X:213926:A:C	Mut_ID_1035	non-coding
X	376650	PPP2R3B-AL732314.1		WGS	TPT-R1	WT-6	intergenic_region			0.2	86	X:376650:C:T	Mut_ID_1036	non-coding
X	1508623	SLC25A6	ENSG00000169100	WGS	TPT-R1	WT-6	splice_region_variant&intron_variant	c.112-4_112-3insGAGCGGGTCAAGCTGCTGCTG		0.176	119	X:1508623:G:GCAGCAGCAGCTTGACCCGCTC	Mut_ID_1037	non-functional
X	8588040	KAL1		WGS	TPT-R1	WT-6	intron_variant	c.318+3609G>T		0.235	116	X:8588040:C:A	Mut_ID_1038	non-coding
X	17990038	RP3-410B11.1		WGS	TPT-R1	WT-6	intragenic_variant			0.158	87	X:17990038:C:A	Mut_ID_1039	non-coding
X	24806953	POLA1	ENSG00000101868	WGS	TPT-R1	WT-6	intron_variant	c.2965-21062C>T		0.3	313	X:24806953:C:T	Mut_ID_1040	non-coding
X	24807053	POLA1	ENSG00000101868	WGS	TPT-R1	WT-6	intron_variant	c.2965-20962A>G		0.263	149	X:24807053:A:G	Mut_ID_1041	non-coding
X	28858207	IL1RAPL1	ENSG00000169306	WGS	TPT-R1	WT-6	intron_variant	c.82+50665G>T		0.136	87	X:28858207:G:T	Mut_ID_1042	non-coding
X	33227930	DMD	ENSG00000198947	WGS	TPT-R1	WT-6	intron_variant	c.31+1469C>A		0.136	87	X:33227930:G:T	Mut_ID_1043	non-coding
X	40442452	ATP6AP2	ENSG00000182220	WGS	TPT-R1	WT-6	intron_variant	c.37+2098G>T		0.943	970	X:40442452:G:T	Mut_ID_1044	non-coding
X	41204574	DDX3X	ENSG00000215301	WGS	TPT-R1	WT-6	splice_acceptor_variant&splice_donor_variant&splice_region_variant&intron_variant	c.1170+1_1171-1delGTACTGTTTGATGTTGCAAATTTTATTTATTTAGAAATTTGTTTATCTCAGGTAATAATAAAAATTTTTTTTCTTTCAG		0.216	174	X:41204574:ACAGGTACTGTTTGATGTTGCAAATTTTATTTATTTAGAAATTTGTTTATCTCAGGTAATAATAAAAATTTTTTTTCTTT:A	Mut_ID_1045	low AF or not recurrent
X	42745053	PPP1R2P9-RP11-265D20.1		WGS	TPT-R1	WT-6	intergenic_region			0.167	165	X:42745053:A:G	Mut_ID_1046	non-coding
X	46057529	PCNAP3-ACTBP1		WGS	TPT-R1	WT-6	intergenic_region			0.174	108	X:46057529:A:G	Mut_ID_1047	non-coding
X	49397894	VDAC1P2	ENSG00000213856	WGS	TPT-R1	WT-6	intragenic_variant			0.176	91	X:49397894:T:C	Mut_ID_1048	non-coding
X	58327410	KRT8P17-RP11-3D23.1		WGS	TPT-R1	WT-6	intergenic_region			0.875	904	X:58327410:G:T	Mut_ID_1049	non-coding
X	65488730	HEPH	ENSG00000089472	WGS	TPT-R1	WT-6	downstream_gene_variant	c.*2216C>A		0.176	89	X:65488730:C:A	Mut_ID_1050	non-functional
X	70316427	FOXO4	ENSG00000184481	WGS	TPT-R1	WT-6	missense_variant	c.49G>T	p.Asp17Tyr	0.167	84	X:70316427:G:T	Mut_ID_1051	low AF or not recurrent
X	77359902	PGK1	ENSG00000102144	WGS	TPT-R1	WT-6	splice_donor_variant&intron_variant	c.65_65+1insAGTCGACTTCAATGTTCCTATGAA		0.115	90	X:77359902:G:GAGTCGACTTCAATGTTCCTATGAA	Mut_ID_1052	low AF or not recurrent
X	80185761	VDAC1P1	ENSG00000073905	WGS	TPT-R1	WT-6	intragenic_variant			0.143	87	X:80185761:C:T	Mut_ID_1053	non-coding
X	81651401	RNU6-974P-RP4-581F12.1		WGS	TPT-R1	WT-6	intergenic_region			0.118	59	X:81651401:A:G	Mut_ID_1054	non-coding
X	83691201	HDX	ENSG00000165259	WGS	TPT-R1	WT-6	intron_variant	c.1305+4339G>T		0.182	52	X:83691201:C:A	Mut_ID_1055	non-coding
X	83713584	HDX	ENSG00000165259	WGS	TPT-R1	WT-6	intron_variant	c.1251+9896G>T		0.115	90	X:83713584:C:A	Mut_ID_1056	non-coding
X	84784767	POF1B-RP1-93L7.3		WGS	TPT-R1	WT-6	intergenic_region			0.158	118	X:84784767:G:T	Mut_ID_1057	non-coding
X	98779643	XRCC6P5	ENSG00000215070	WGS	TPT-R1	WT-6	intragenic_variant			0.941	467	X:98779643:G:A	Mut_ID_1058	non-coding
X	102592938	TCEAL7-LL0XNC01-105G4.3		WGS	TPT-R1	WT-6	intergenic_region			0.2	178	X:102592938:A:G	Mut_ID_1059	non-coding
X	105194448	NRK	ENSG00000123572	WGS	TPT-R1	WT-6	intron_variant	c.4516+722G>A		0.6	172	X:105194448:G:A	Mut_ID_1060	non-coding
X	108439391	CTD-2328D6.1-RP1-31B8.1		WGS	TPT-R1	WT-6	intergenic_region			0.643	292	X:108439391:C:A	Mut_ID_1061	non-coding
X	110944573	ALG13	ENSG00000101901	WGS	TPT-R1	WT-6	intron_variant	c.384-6682G>T		0.103	121	X:110944573:G:T	Mut_ID_1062	non-coding
X	114345368	LRCH2	ENSG00000130224	WGS	TPT-R1	WT-6	3_prime_UTR_variant	c.*2411C>A		0.2	96	X:114345368:G:T	Mut_ID_1063	non-functional
X	117964006	ZCCHC12	ENSG00000174460	WGS	TPT-R1	WT-6	downstream_gene_variant	c.*3590T>C		0.957	679	X:117964006:T:C	Mut_ID_1064	non-functional
X	118175921	LONRF3-KIAA1210		WGS	TPT-R1	WT-6	intergenic_region			0.2	108	X:118175921:C:A	Mut_ID_1065	non-coding
X	130638873	RP1-154J13.3-OR13H1		WGS	TPT-R1	WT-6	intergenic_region			0.667	57	X:130638873:A:C	Mut_ID_1066	non-coding
X	133507497	PHF6	ENSG00000156531	WGS	TPT-R1	WT-6	splice_donor_variant&intron_variant	c.-47_-47+1insCATTTCTTGAGACTTAAAGTGGCATTCTAAAGGCAATTTAAAAATCAT		0.133	47	X:133507497:G:GCATTTCTTGAGACTTAAAGTGGCATTCTAAAGGCAATTTAAAAATCAT	Mut_ID_1067	low AF or not recurrent
X	136854117	RNU6-985P-RN7SKP31		WGS	TPT-R1	WT-6	intergenic_region			0.2	142	X:136854117:G:T	Mut_ID_1068	non-coding
X	150612127	VMA21-WI2-80269A6.1		WGS	TPT-R1	WT-6	intergenic_region			1	587	X:150612127:C:T	Mut_ID_1069	non-coding
X	153055283	IDH3G	ENSG00000067829	WGS	TPT-R1	WT-6	splice_region_variant&intron_variant	c.234-5_234-4insAGAGCTCATGCTGCATGTCAAGTCCGTCT		0.118	58	X:153055283:A:AAGACGGACTTGACATGCAGCATGAGCTCT	Mut_ID_1070	non-functional
X	153577932	FLNA	ENSG00000196924	WGS	TPT-R1	WT-6	frameshift_variant&splice_acceptor_variant&splice_donor_variant&splice_region_variant&intron_variant	c.7552+2_7553delTGAGCCTGGGGCCAAGCTATTGGCATCTGCCCAACGCCCGGCACCACAGCCACCTCTTAGCCCCACCCACTCTGCCTTGCAGG	p.Gly2518fs	0.182	176	X:153577932:GCCTGCAAGGCAGAGTGGGTGGGGCTAAGAGGTGGCTGTGGTGCCGGGCGTTGGGCAGATGCCAATAGCTTGGCCCCAGGCTCA:G	Mut_ID_1071	low AF or not recurrent
X	153581291	FLNA	ENSG00000196924	WGS	TPT-R1	WT-6	frameshift_variant&splice_acceptor_variant&splice_donor_variant&splice_region_variant&intron_variant	c.6226+2_6227delTAGGCAGTGGCTGCCCACCAGCTGGGGCGGGAGCACTGTGCATAGCACCGAGGCTCAGGGGTATCCATCCCCTAGG	p.Gly2076fs	0.289	360	X:153581291:GCCTAGGGGATGGATACCCCTGAGCCTCGGTGCTATGCACAGTGCTCCCGCCCCAGCTGGTGGGCAGCCACTGCCTA:G	Mut_ID_1072	low AF or not recurrent
X	153582658	FLNA	ENSG00000196924	WGS	TPT-R1	WT-6	frameshift_variant&splice_acceptor_variant&splice_donor_variant&splice_region_variant&intron_variant	c.5416+2_5417delTGAGTGGGGACTTGGGAAGGAGCTCGGGAGCCAAGGAGGCCAGACTGTGCCAATGAGCTGCCCTGACCTCAGCCCCACTGCCCCACAGG	p.Glu1807fs	0.234	300	X:153582658:CCCTGTGGGGCAGTGGGGCTGAGGTCAGGGCAGCTCATTGGCACAGTCTGGCCTCCTTGGCTCCCGAGCTCCTTCCCAAGTCCCCACTCA:C	Mut_ID_1073	low AF or not recurrent
X	153587773	FLNA	ENSG00000196924	WGS	TPT-R1	WT-6	frameshift_variant&splice_acceptor_variant&splice_donor_variant&splice_region_variant&intron_variant	c.4142+2_4143delTAAGGGAGCCCCCAGGAGCCCGTGTGGCTGGTGGGCCTGGGAACCCCAGGAATGACCGGCTGTCTGTTTGGACCAGG	p.Gly1382fs	0.125	119	X:153587773:CCCTGGTCCAAACAGACAGCCGGTCATTCCTGGGGTTCCCAGGCCCACCAGCCACACGGGCTCCTGGGGGCTCCCTTA:C	Mut_ID_1074	low AF or not recurrent
X	153589938	FLNA	ENSG00000196924	WGS	TPT-R1	WT-6	splice_acceptor_variant&splice_donor_variant&splice_region_variant&intron_variant	c.2944+1_2945-1delGTAAGTAGTTGGGGCCCTTGTCGCAAAGGCCTTTGTCACATCCAGGGATTGGCTGAGCTGGGTGTCATGTCTCTCTCCTTCCTTTCATCGTTTCCACAG		0.286	321	X:153589938:TCTGTGGAAACGATGAAAGGAAGGAGAGAGACATGACACCCAGCTCAGCCAATCCCTGGATGTGACAAAGGCCTTTGCGACAAGGGCCCCAACTACTTAC:T	Mut_ID_1075	low AF or not recurrent
X	153590945	FLNA	ENSG00000196924	WGS	TPT-R1	WT-6	frameshift_variant&splice_acceptor_variant&splice_donor_variant&splice_region_variant&intron_variant	c.2404+2_2405delTAAGGCCTGGCTGTGGGTGGGAGGGCAGGTGGCTGGGGTGTCCCTGCGAGGTCTCAGCCTCCGCTCCTCTCCCCGCCGCAGG	p.Asp803fs	0.108	112	X:153590945:CCCTGCGGCGGGGAGAGGAGCGGAGGCTGAGACCTCGCAGGGACACCCCAGCCACCTGCCCTCCCACCCACAGCCAGGCCTTA:C	Mut_ID_1076	low AF or not recurrent
X	153592741	FLNA	ENSG00000196924	WGS	TPT-R1	WT-6	splice_acceptor_variant&intron_variant	c.2023-2_2023-1insAGACATCCGCCTCAGCCCCTTCATGGCTGACATCCGTGACGCGCCCCAGGACTTCCACCCAGACAG		0.167	180	X:153592741:C:CCTGTCTGGGTGGAAGTCCTGGGGCGCGTCACGGATGTCAGCCATGAAGGGGCTGAGGCGGATGTCT	Mut_ID_1077	low AF or not recurrent
X	153595006	FLNA	ENSG00000196924	WGS	TPT-R1	WT-6	frameshift_variant&splice_acceptor_variant&splice_donor_variant&splice_region_variant&intron_variant	c.987+2_988delTAGGGCCAGCTGCTGGCAGCAGAGGCCCCGCAGCGCTCCCTTTCAGTGGGGCTGCTCTTAGCAAAGGCTCACAGGCTCCTTCCCACTGCAGG	p.Ala330fs	0.171	119	X:153595006:GCCTGCAGTGGGAAGGAGCCTGTGAGCCTTTGCTAAGAGCAGCCCCACTGAAAGGGAGCGCTGCGGGGCCTCTGCTGCCAGCAGCTGGCCCTA:G	Mut_ID_1078	low AF or not recurrent
X	153608730	EMD	ENSG00000102119	WGS	TPT-R1	WT-6	splice_region_variant&intron_variant	c.399+3_399+4insCATGATGACGATCTTTTGTCTTCTTCTGAAGAGGAGTGCAAGGATAGGGAACGCCCCATGTACGGCCGGGACAGTGCCTACC		0.227	178	X:153608730:G:GCATGATGACGATCTTTTGTCTTCTTCTGAAGAGGAGTGCAAGGATAGGGAACGCCCCATGTACGGCCGGGACAGTGCCTACC	Mut_ID_1079	non-functional
X	153664698	ATP6AP1	ENSG00000071553	WGS	TPT-R1	WT-6	3_prime_UTR_variant	c.*461A>C		0.13	121	X:153664698:A:C	Mut_ID_1080	non-functional
X	153762375	G6PD	ENSG00000160211	WGS	TPT-R1	WT-6	splice_acceptor_variant&splice_donor_variant&splice_region_variant&intron_variant	c.644+1_645-1del		0.096	238	X:153762375:TCTGCAGGGAGGGGCAAGGTGGAGGAACTGACCTTGGGCCTCTGTGGTGCAGGGGCCACATGTGAGGGGTCACCCTTGTCTGAGTTCTGGAGGAATTCGTCCTCGGGGAGGCAGTGGGCCAGGTGAGGCTCCTGAGTACCACCCCCACCCTGGTCCCCCGGCCCAGGCTTGGCCCCAC:T	Mut_ID_1081	low AF or not recurrent
X	153774381	G6PD	ENSG00000160211	WGS	TPT-R1	WT-6	splice_region_variant&intron_variant	c.-8-4_-8-3insACTTCGGGGCTGCGAGCGCGGAGGGCGACGACGACGAAGCG		0.176	174	X:153774381:G:GCGCTTCGTCGTCGTCGCCCTCCGCGCTCGCAGCCCCGAAGT	Mut_ID_1082	non-functional
Y	13461012	AC134878.1-DUX4L16		WGS	TPT-R1	WT-6	intergenic_region			0.333	99	Y:13461012:G:T	Mut_ID_1083	non-coding
Y	59013799	CTBP2P1-CHR_END		WGS	TPT-R1	WT-6	intergenic_region			0.208	153	Y:59013799:G:T	Mut_ID_1084	non-coding
MT	153	MT-ND1	ENSG00000198888	WGS	TPT-R1	WT-6	upstream_gene_variant	c.-3154A>G		0.003396	773	MT:153:A:G	Mut_ID_1085	non-functional
MT	1719	MT-ND1	ENSG00000198888	WGS	TPT-R1	WT-6	upstream_gene_variant	c.-1588G>A		0.005335	2098	MT:1719:G:A	Mut_ID_1086	non-functional
MT	6371	MT-CO1	ENSG00000198804	WGS	TPT-R1	WT-6	synonymous_variant	c.468C>T	p.Ser156Ser	0.002926	1015	MT:6371:C:T	Mut_ID_1087	non-functional
MT	12084	MT-ND4	ENSG00000198886	WGS	TPT-R1	WT-6	missense_variant	c.1325C>T	p.Ser442Phe	0.003668	580	MT:12084:C:T	Mut_ID_1088	low AF or not recurrent
MT	13966	MT-ND5	ENSG00000198786	WGS	TPT-R1	WT-6	missense_variant	c.1630A>G	p.Thr544Ala	0.002823	642	MT:13966:A:G	Mut_ID_1089	low AF or not recurrent
GL000214.1	136207			WGS	TPT-R1	WT-6	intergenic_region			0.167	60	GL000214.1:136207:GAGAGTAGCTGAGAGAGACAGA:G	Mut_ID_1090	non-coding
GL000199.1	169313	BX088702.2-CHR_END		WGS	TPT-R1	WT-6	intergenic_region			0.129	119	GL000199.1:169313:G:T	Mut_ID_1091	non-coding
GL000216.1	16230	CHR_START-U2		WGS	TPT-R1	WT-6	intergenic_region			0.136	92	GL000216.1:16230:C:T	Mut_ID_1092	non-coding
GL000216.1	122415	U2-CHR_END		WGS	TPT-R1	WT-6	intergenic_region			0.069	0	GL000216.1:122415:T:TGTTTTTTTG	Mut_ID_1093	non-coding
GL000194.1	89156	AC145212.3-CHR_END		WGS	TPT-R1	WT-6	intergenic_region			0.114	118	GL000194.1:89156:G:A	Mut_ID_1094	non-coding
GL000194.1	92346	AC145212.3-CHR_END		WGS	TPT-R1	WT-6	intergenic_region			0.238	149	GL000194.1:92346:T:TA	Mut_ID_1095	non-coding
GL000225.1	75804	CHR_START-U2		WGS	TPT-R1	WT-6	intergenic_region			0.2	105	GL000225.1:75804:T:C	Mut_ID_1096	non-coding
1	1388212	ATAD3C	ENSG00000215915	WGS	GEM-R3	WT-2	intron_variant	c.222+398A>C		0.154	115	1:1388212:A:C	Mut_ID_1097	non-coding
1	2864729	RP11-740P5.3-ACTRT2		WGS	GEM-R3	WT-2	intergenic_region			0.12	90	1:2864729:A:G	Mut_ID_1098	non-coding
1	3334114	PRDM16	ENSG00000142611	WGS	GEM-R3	WT-2	intron_variant	c.2692-278C>A		0.147	147	1:3334114:C:A	Mut_ID_1099	non-coding
1	4448119	RP11-374C13.1-RP5-1166F10.1		WGS	GEM-R3	WT-2	intergenic_region			0.3	208	1:4448119:C:A	Mut_ID_1100	non-coding
1	4484457	RP5-1166F10.1		WGS	GEM-R3	WT-2	intragenic_variant			0.174	142	1:4484457:C:A	Mut_ID_1101	non-coding
1	4785495	AJAP1	ENSG00000196581	WGS	GEM-R3	WT-2	intron_variant	c.829+12736G>T		0.444	381	1:4785495:G:T	Mut_ID_1102	non-coding
1	5303745	RP11-542C10.1-RP1-58B11.1		WGS	GEM-R3	WT-2	intergenic_region			0.241	233	1:5303745:C:A	Mut_ID_1103	non-coding
1	7027184	CAMTA1	ENSG00000171735	WGS	GEM-R3	WT-2	intron_variant	c.235-124180C>T		0.536	463	1:7027184:C:T	Mut_ID_1104	non-coding
1	10715052	CASZ1	ENSG00000130940	WGS	GEM-R3	WT-2	intron_variant	c.1666-404C>A		0.148	108	1:10715052:G:T	Mut_ID_1105	non-coding
1	15195795	KAZN	ENSG00000189337	WGS	GEM-R3	WT-2	intron_variant	c.227-91385C>A		0.343	320	1:15195795:C:A	Mut_ID_1106	non-coding
1	16973198	MST1P2	ENSG00000186301	WGS	GEM-R3	WT-2	intragenic_variant			0.074	150	1:16973198:G:A	Mut_ID_1107	non-coding
1	17234119	CROCC	ENSG00000058453	WGS	GEM-R3	WT-2	intragenic_variant			0.179	54	1:17234119:C:G	Mut_ID_1108	non-coding
1	19447874	UBR4	ENSG00000127481	WGS	GEM-R3	WT-2	missense_variant	c.9950C>A	p.Pro3317Gln	0.125	90	1:19447874:G:T	Mut_ID_1109	low AF or not recurrent
1	23071141	EPHB2	ENSG00000133216	WGS	GEM-R3	WT-2	sequence_feature	c.61+33605G>T		0.2	90	1:23071141:G:T	Mut_ID_1110	non-coding
1	23299062	LACTBL1-C1orf234		WGS	GEM-R3	WT-2	intergenic_region			0.313	326	1:23299062:C:A	Mut_ID_1111	non-coding
1	27300922	C1orf172-RP11-344H11.4		WGS	GEM-R3	WT-2	intergenic_region			0.115	95	1:27300922:G:T	Mut_ID_1112	non-coding
1	27490281	SLC9A1	ENSG00000090020	WGS	GEM-R3	WT-2	intragenic_variant			0.409	212	1:27490281:CTGTGTGTGTGTG:C	Mut_ID_1113	non-coding
1	28172055	PPP1R8	ENSG00000117751	WGS	GEM-R3	WT-2	intron_variant	c.638-1484C>A		0.5	490	1:28172055:C:A	Mut_ID_1114	non-coding
1	32898436	LRRC37A12P-RN7SL122P		WGS	GEM-R3	WT-2	intergenic_region			0.1	91	1:32898436:C:A	Mut_ID_1115	non-coding
1	34573265	CSMD2	ENSG00000121904	WGS	GEM-R3	WT-2	intron_variant	c.188-18471C>T		0.452	505	1:34573265:G:A	Mut_ID_1116	non-coding
1	35409088	DLGAP3-SNORD112		WGS	GEM-R3	WT-2	intergenic_region			0.55	615	1:35409088:T:C	Mut_ID_1117	non-coding
1	35992600	KIAA0319L	ENSG00000142687	WGS	GEM-R3	WT-2	intron_variant	c.143-19864C>A		0.441	549	1:35992600:G:T	Mut_ID_1118	non-coding
1	37252101	RP4-614N24.1-GRIK3		WGS	GEM-R3	WT-2	intergenic_region			0.192	180	1:37252101:C:A	Mut_ID_1119	non-coding
1	41980138	HIVEP3	ENSG00000127124	WGS	GEM-R3	WT-2	intron_variant	c.5471-717G>T		0.121	123	1:41980138:C:A	Mut_ID_1120	non-coding
1	42720384	FOXJ3	ENSG00000198815	WGS	GEM-R3	WT-2	intron_variant	c.444+10402C>T		0.176	58	1:42720384:G:A	Mut_ID_1121	non-coding
1	43099717	CCDC30	ENSG00000186409	WGS	GEM-R3	WT-2	intron_variant	c.1497-3191C>A		0.114	119	1:43099717:C:A	Mut_ID_1122	non-coding
1	43902778	SZT2	ENSG00000198198	WGS	GEM-R3	WT-2	intron_variant	c.5864-64G>T		0.108	105	1:43902778:G:T	Mut_ID_1123	non-coding
1	44687015	ERI3	ENSG00000117419	WGS	GEM-R3	WT-2	3_prime_UTR_variant	c.*215C>T		0.407	313	1:44687015:G:A	Mut_ID_1124	non-functional
1	44687017	ERI3	ENSG00000117419	WGS	GEM-R3	WT-2	3_prime_UTR_variant	c.*213A>C		0.407	332	1:44687017:T:G	Mut_ID_1125	non-functional
1	46527840	PIK3R3	ENSG00000117461	WGS	GEM-R3	WT-2	intron_variant	c.760-97C>T		0.233	178	1:46527840:G:A	Mut_ID_1126	non-coding
1	47346723	CYP4Z2P	ENSG00000154198	WGS	GEM-R3	WT-2	intragenic_variant			0.478	358	1:47346723:C:A	Mut_ID_1127	non-coding
1	47351456	CYP4Z2P	ENSG00000154198	WGS	GEM-R3	WT-2	intragenic_variant			0.167	147	1:47351456:CA:C	Mut_ID_1128	non-coding
1	50304735	AGBL4	ENSG00000186094	WGS	GEM-R3	WT-2	sequence_feature	c.157+12333G>T		0.25	234	1:50304735:C:A	Mut_ID_1129	non-coding
1	50789939	RP11-567C20.3-RP11-183G22.1		WGS	GEM-R3	WT-2	intergenic_region			0.3	270	1:50789939:G:T	Mut_ID_1130	non-coding
1	53144994	FAM159A-COA7		WGS	GEM-R3	WT-2	intergenic_region			0.45	538	1:53144994:CT:C	Mut_ID_1131	non-coding
1	55473381	BSND	ENSG00000162399	WGS	GEM-R3	WT-2	intron_variant	c.548+436G>T		0.182	172	1:55473381:G:T	Mut_ID_1132	non-coding
1	57681508	DAB1	ENSG00000173406	WGS	GEM-R3	WT-2	intron_variant	c.68-70406A>T		0.172	140	1:57681508:T:A	Mut_ID_1133	non-coding
1	58193920	DAB1	ENSG00000173406	WGS	GEM-R3	WT-2	intragenic_variant			0.19	114	1:58193920:G:T	Mut_ID_1134	non-coding
1	58773301	DAB1	ENSG00000173406	WGS	GEM-R3	WT-2	intragenic_variant			0.357	294	1:58773301:C:A	Mut_ID_1135	non-coding
1	59254139	JUN	ENSG00000177606	WGS	GEM-R3	WT-2	upstream_gene_variant	c.-5397G>T		0.103	158	1:59254139:C:A	Mut_ID_1136	non-functional
1	60847513	RP11-575B7.3-RP11-776H12.1		WGS	GEM-R3	WT-2	intergenic_region			0.138	118	1:60847513:C:A	Mut_ID_1137	non-coding
1	60907843	RP11-575B7.3-RP11-776H12.1		WGS	GEM-R3	WT-2	intergenic_region			0.167	144	1:60907843:G:T	Mut_ID_1138	non-coding
1	61452501	NFIA	ENSG00000162599	WGS	GEM-R3	WT-2	intragenic_variant			0.107	119	1:61452501:G:T	Mut_ID_1139	non-coding
1	61963378	NFIA-AC099791.1		WGS	GEM-R3	WT-2	intergenic_region			0.13	0	1:61963378:T:TAAA	Mut_ID_1140	non-coding
1	64518657	ROR1	ENSG00000185483	WGS	GEM-R3	WT-2	intron_variant	c.482+2269G>T		0.133	113	1:64518657:G:T	Mut_ID_1141	non-coding
1	64744442	UBE2U-RNU7-62P		WGS	GEM-R3	WT-2	intergenic_region			0.081	88	1:64744442:A:G	Mut_ID_1142	non-coding
1	65478502	RP4-535B20.4-RNU6-1176P		WGS	GEM-R3	WT-2	intergenic_region			0.121	107	1:65478502:C:A	Mut_ID_1143	non-coding
1	68736345	RPS7P4-COX6B1P7		WGS	GEM-R3	WT-2	intergenic_region			0.125	114	1:68736345:G:T	Mut_ID_1144	non-coding
1	69917901	RP3-380B4.1-LRRC7		WGS	GEM-R3	WT-2	intergenic_region			0.56	459	1:69917901:CT:C	Mut_ID_1145	non-coding
1	72457071	NEGR1	ENSG00000172260	WGS	GEM-R3	WT-2	intron_variant	c.177-56077G>T		0.103	109	1:72457071:C:A	Mut_ID_1146	non-coding
1	75294685	TYW3-RP11-93N20.1		WGS	GEM-R3	WT-2	intergenic_region			0.188	181	1:75294685:C:G	Mut_ID_1147	non-coding
1	75662156	RNU6-622P-SLC44A5		WGS	GEM-R3	WT-2	intergenic_region			0.5	514	1:75662156:G:T	Mut_ID_1148	non-coding
1	76275137	MSH4	ENSG00000057468	WGS	GEM-R3	WT-2	intron_variant	c.589-1245A>T		0.333	232	1:76275137:A:T	Mut_ID_1149	non-coding
1	76519586	RP11-550H2.2		WGS	GEM-R3	WT-2	intragenic_variant			0.133	111	1:76519586:G:T	Mut_ID_1150	non-coding
1	80006831	ADH5P2-RP11-339A11.1		WGS	GEM-R3	WT-2	intergenic_region			0.292	208	1:80006831:CT:C	Mut_ID_1151	non-coding
1	81150928	RP5-887A10.1-MTND2P30		WGS	GEM-R3	WT-2	intergenic_region			0.12	90	1:81150928:C:A	Mut_ID_1152	non-coding
1	84036534	RP11-413G15.1-RP11-475O6.1		WGS	GEM-R3	WT-2	intergenic_region			0.167	114	1:84036534:G:A	Mut_ID_1153	non-coding
1	84080669	RP11-475O6.1		WGS	GEM-R3	WT-2	intragenic_variant			0.161	148	1:84080669:G:A	Mut_ID_1154	non-coding
1	87036036	CLCA4	ENSG00000016602	WGS	GEM-R3	WT-2	intron_variant	c.1183-724C>A		0.625	772	1:87036036:C:A	Mut_ID_1155	non-coding
1	91023443	RP5-827O9.1-U3		WGS	GEM-R3	WT-2	intergenic_region			0.125	114	1:91023443:C:A	Mut_ID_1156	non-coding
1	93418221	FAM69A		WGS	GEM-R3	WT-2	intron_variant	c.54+8712G>A		0.2	116	1:93418221:C:T	Mut_ID_1157	non-coding
1	94219364	BCAR3	ENSG00000137936	WGS	GEM-R3	WT-2	intragenic_variant			0.133	115	1:94219364:G:T	Mut_ID_1158	non-coding
1	94440049	RP5-837O21.2-ABCA4		WGS	GEM-R3	WT-2	intergenic_region			0.238	151	1:94440049:T:C	Mut_ID_1159	non-coding
1	95257016	LINC01057		WGS	GEM-R3	WT-2	intragenic_variant			0.355	355	1:95257016:G:A	Mut_ID_1160	non-coding
1	96458057	RP11-147C23.1		WGS	GEM-R3	WT-2	synonymous_variant	c.150G>T	p.Val50Val	0.355	343	1:96458057:G:T	Mut_ID_1161	non-functional
1	96734526	RP5-898J17.1		WGS	GEM-R3	WT-2	intragenic_variant			0.389	386	1:96734526:C:A	Mut_ID_1162	non-coding
1	98661705	NFU1P2-RP5-1070A16.1		WGS	GEM-R3	WT-2	intergenic_region			0.4	352	1:98661705:G:T	Mut_ID_1163	non-coding
1	101332856	VCAM1-EXTL2		WGS	GEM-R3	WT-2	intergenic_region			0.211	238	1:101332856:G:A	Mut_ID_1164	non-coding
1	105769147	FTLP17-RP11-414B7.1		WGS	GEM-R3	WT-2	intergenic_region			0.381	217	1:105769147:G:T	Mut_ID_1165	non-coding
1	108799784	NBPF4-RP11-483I13.2		WGS	GEM-R3	WT-2	intergenic_region			0.278	144	1:108799784:G:T	Mut_ID_1166	non-coding
1	109430022	GPSM2	ENSG00000121957	WGS	GEM-R3	WT-2	intron_variant	c.56+1822G>T		0.138	115	1:109430022:G:T	Mut_ID_1167	non-coding
1	109665972	KIAA1324	ENSG00000116299	WGS	GEM-R3	WT-2	intron_variant	c.153+9014G>T		0.339	594	1:109665972:G:T	Mut_ID_1168	non-coding
1	111115657	KCNA10-KCNA2		WGS	GEM-R3	WT-2	intergenic_region			0.333	196	1:111115657:G:T	Mut_ID_1169	non-coding
1	111399189	OR11I1P-CD53		WGS	GEM-R3	WT-2	intergenic_region			0.194	225	1:111399189:T:G	Mut_ID_1170	non-coding
1	111516963	RP11-96K19.5-CCNT2P1		WGS	GEM-R3	WT-2	intergenic_region			0.515	506	1:111516963:G:T	Mut_ID_1171	non-coding
1	120561724	NOTCH2	ENSG00000134250	WGS	GEM-R3	WT-2	intron_variant	c.155+10805A>G		0.088	209	1:120561724:T:C	Mut_ID_1172	non-coding
1	121376619	RP11-344P13.1-RP11-417J8.1		WGS	GEM-R3	WT-2	intergenic_region			0.154	181	1:121376619:G:C	Mut_ID_1173	non-coding
1	142556261	RP11-417J8.1		WGS	GEM-R3	WT-2	intragenic_variant			0.118	107	1:142556261:C:G	Mut_ID_1174	non-coding
1	142585032	RP11-417J8.2		WGS	GEM-R3	WT-2	intragenic_variant			0.245	433	1:142585032:C:A	Mut_ID_1175	non-coding
1	142609910	RP11-417J8.2-RP11-417J8.3		WGS	GEM-R3	WT-2	intergenic_region			0.051	118	1:142609910:C:A	Mut_ID_1176	non-coding
1	142649338	RP11-417J8.3		WGS	GEM-R3	WT-2	intragenic_variant			0.026	31	1:142649338:T:TTTG	Mut_ID_1177	non-coding
1	142686429	RP11-417J8.3		WGS	GEM-R3	WT-2	intragenic_variant			0.118	116	1:142686429:T:C	Mut_ID_1178	non-coding
1	142689196	RP11-417J8.3		WGS	GEM-R3	WT-2	intragenic_variant			0.139	153	1:142689196:A:C	Mut_ID_1179	non-coding
1	142896437	ANKRD20A14P-RP11-423O2.7		WGS	GEM-R3	WT-2	intergenic_region			0.064	85	1:142896437:A:ATT	Mut_ID_1180	non-coding
1	143135100	RP11-782C8.2		WGS	GEM-R3	WT-2	intragenic_variant			0.128	152	1:143135100:A:C	Mut_ID_1181	non-coding
1	143160294	RP11-782C8.2		WGS	GEM-R3	WT-2	intragenic_variant			0.148	114	1:143160294:T:A	Mut_ID_1182	non-coding
1	143237455	RP11-782C8.5		WGS	GEM-R3	WT-2	intragenic_variant			0.067	116	1:143237455:C:A	Mut_ID_1183	non-coding
1	143242020	RP11-782C8.5-RP11-782C8.6		WGS	GEM-R3	WT-2	intergenic_region			0.1	72	1:143242020:T:G	Mut_ID_1184	non-coding
1	143734876	RP6-206I17.1		WGS	GEM-R3	WT-2	intragenic_variant			0.116	142	1:143734876:G:A	Mut_ID_1185	non-coding
1	144702108	WI2-1896O14.1-NBPF9		WGS	GEM-R3	WT-2	intergenic_region			0.095	0	1:144702108:A:ATTGTTTTT	Mut_ID_1186	non-coding
1	144950271	PDE4DIP	ENSG00000178104	WGS	GEM-R3	WT-2	intron_variant	c.929+1929_929+1930insATATACATACATATATATATATATATATATATA		0.103	111	1:144950271:A:ATATATATATATATATATATATATGTATGTATAT	Mut_ID_1187	non-coding
1	144969357	PDE4DIP	ENSG00000178104	WGS	GEM-R3	WT-2	intron_variant	c.553-14066_553-14065insTTTTGTTTGTTTGTTT		0.082	0	1:144969357:C:CAAACAAACAAACAAAA	Mut_ID_1188	non-coding
1	145026011	PDE4DIP	ENSG00000178104	WGS	GEM-R3	WT-2	intron_variant	c.234-4845_234-4844insTATATATATAT		0.089	29	1:145026011:T:TATATATATATA	Mut_ID_1189	non-coding
1	145176626	RNU6-1071P-RP11-458D21.6		WGS	GEM-R3	WT-2	intergenic_region			0.053	117	1:145176626:C:T	Mut_ID_1190	non-coding
1	145176627	RNU6-1071P-RP11-458D21.6		WGS	GEM-R3	WT-2	intergenic_region			0.052	110	1:145176627:G:A	Mut_ID_1191	non-coding
1	145194361	RNU6-1071P-RP11-458D21.6		WGS	GEM-R3	WT-2	intergenic_region			0.046	150	1:145194361:C:T	Mut_ID_1192	non-coding
1	148843946	PPIAL4F-RP11-763B22.6		WGS	GEM-R3	WT-2	intergenic_region			0.15	87	1:148843946:C:T	Mut_ID_1193	non-coding
1	149312419	RP11-403I13.9		WGS	GEM-R3	WT-2	intragenic_variant			0.08	119	1:149312419:A:G	Mut_ID_1194	non-coding
1	149314154	RP11-403I13.9-CR812485.1		WGS	GEM-R3	WT-2	intergenic_region			0.088	170	1:149314154:C:T	Mut_ID_1195	non-coding
1	149724422	RP11-353N4.5-RP11-196G18.1		WGS	GEM-R3	WT-2	intergenic_region			0.102	252	1:149724422:C:A	Mut_ID_1196	non-coding
1	149748546	RP11-196G18.1-FCGR1A		WGS	GEM-R3	WT-2	intergenic_region			0.167	133	1:149748546:C:A	Mut_ID_1197	non-coding
1	152159543	FLG-AS1	ENSG00000237975	WGS	GEM-R3	WT-2	intragenic_variant			0.222	153	1:152159543:G:T	Mut_ID_1198	non-coding
1	152847346	SMCP	ENSG00000163206	WGS	GEM-R3	WT-2	upstream_gene_variant	c.-9553G>A		0.143	142	1:152847346:G:A	Mut_ID_1199	non-functional
1	156739932	PRCC	ENSG00000143294	WGS	GEM-R3	WT-2	intron_variant	c.468+1901G>T		0.098	149	1:156739932:G:T	Mut_ID_1200	non-coding
1	158382902	OR10T2-OR10K2		WGS	GEM-R3	WT-2	intergenic_region			0.345	386	1:158382902:G:T	Mut_ID_1201	non-coding
1	159456588	RP11-180D21.3-OR10J5		WGS	GEM-R3	WT-2	intergenic_region			0.458	351	1:159456588:C:A	Mut_ID_1202	non-coding
1	160204243	DCAF8	ENSG00000132716	WGS	GEM-R3	WT-2	intron_variant	c.1421+2682G>T		0.147	159	1:160204243:C:A	Mut_ID_1203	non-coding
1	160274959	COPA	ENSG00000122218	WGS	GEM-R3	WT-2	intron_variant	c.1694+264C>A		0.114	169	1:160274959:G:T	Mut_ID_1204	non-coding
1	160410129	VANGL2-SLAMF6		WGS	GEM-R3	WT-2	intergenic_region			0.286	50	1:160410129:C:CTTTTTTTTTTTTTTTTTTTTTT	Mut_ID_1205	non-coding
1	161529520	RP11-25K21.6		WGS	GEM-R3	WT-2	intragenic_variant			0.125	118	1:161529520:G:A	Mut_ID_1206	non-coding
1	162729244	DDR2	ENSG00000162733	WGS	GEM-R3	WT-2	intron_variant	c.672-342C>A		0.093	113	1:162729244:C:A	Mut_ID_1207	non-coding
1	165140837	SNORD112-LMX1A		WGS	GEM-R3	WT-2	intergenic_region			0.452	442	1:165140837:AT:A	Mut_ID_1208	non-coding
1	165962298	RP11-7G12.2-RP11-7G12.1		WGS	GEM-R3	WT-2	intergenic_region			0.265	262	1:165962298:T:G	Mut_ID_1209	non-coding
1	166455219	RP11-276E17.2		WGS	GEM-R3	WT-2	intragenic_variant			0.25	141	1:166455219:G:A	Mut_ID_1210	non-coding
1	171767187	METTL13		WGS	GEM-R3	WT-2	downstream_gene_variant	c.*1291G>T		0.103	139	1:171767187:G:T	Mut_ID_1211	non-functional
1	177306028	BRINP2-RP1-35C21.1		WGS	GEM-R3	WT-2	intergenic_region			0.27	325	1:177306028:T:C	Mut_ID_1212	non-coding
1	177455203	RP1-35C21.2		WGS	GEM-R3	WT-2	intragenic_variant			0.361	366	1:177455203:C:A	Mut_ID_1213	non-coding
1	178181091	RASAL2	ENSG00000075391	WGS	GEM-R3	WT-2	intron_variant	c.203-71608A>G		0.559	627	1:178181091:A:G	Mut_ID_1214	non-coding
1	178817417	ANGPTL1	ENSG00000116194	WGS	GEM-R3	WT-2	downstream_gene_variant	c.*2847C>A		0.524	343	1:178817417:G:T	Mut_ID_1215	non-functional
1	179394045	AXDND1	ENSG00000162779	WGS	GEM-R3	WT-2	intron_variant	c.1231-4608C>G		0.207	176	1:179394045:C:G	Mut_ID_1216	non-coding
1	184198911	Y_RNA-Y_RNA		WGS	GEM-R3	WT-2	intergenic_region			0.486	563	1:184198911:C:A	Mut_ID_1217	non-coding
1	184754888	EDEM3-FAM129A		WGS	GEM-R3	WT-2	intergenic_region			0.364	338	1:184754888:G:T	Mut_ID_1218	non-coding
1	184786477	FAM129A		WGS	GEM-R3	WT-2	intron_variant	c.1173+1295C>A		0.143	150	1:184786477:G:T	Mut_ID_1219	non-coding
1	187753592	RP5-925F19.1-RP11-134C1.1		WGS	GEM-R3	WT-2	intergenic_region			0.105	139	1:187753592:C:A	Mut_ID_1220	non-coding
1	189180969	RP11-373J16.2-RNA5SP73		WGS	GEM-R3	WT-2	intergenic_region			0.172	240	1:189180969:G:T	Mut_ID_1221	non-coding
1	189630741	RP11-373J16.2-RNA5SP73		WGS	GEM-R3	WT-2	intergenic_region			0.115	91	1:189630741:G:T	Mut_ID_1222	non-coding
1	190767729	RP11-463J7.2		WGS	GEM-R3	WT-2	intragenic_variant			0.105	114	1:190767729:G:T	Mut_ID_1223	non-coding
1	190767730	RP11-463J7.2		WGS	GEM-R3	WT-2	intragenic_variant			0.103	152	1:190767730:A:G	Mut_ID_1224	non-coding
1	195937305	AL357932.1-RP11-476B1.1		WGS	GEM-R3	WT-2	intergenic_region			0.684	410	1:195937305:G:T	Mut_ID_1225	non-coding
1	195979781	AL357932.1-RP11-476B1.1		WGS	GEM-R3	WT-2	intergenic_region			0.44	344	1:195979781:TA:T	Mut_ID_1226	non-coding
1	196821590	CFHR2	ENSG00000080910	WGS	GEM-R3	WT-2	intragenic_variant			0.409	265	1:196821590:A:G	Mut_ID_1227	non-coding
1	199968089	RP11-567B20.2-RNU6-716P		WGS	GEM-R3	WT-2	intergenic_region			0.606	601	1:199968089:G:A	Mut_ID_1228	non-coding
1	200622635	DDX59	ENSG00000118197	WGS	GEM-R3	WT-2	intron_variant	c.1063-2831G>T		0.375	347	1:200622635:C:A	Mut_ID_1229	non-coding
1	200667984	RP11-92G12.3-CAMSAP2		WGS	GEM-R3	WT-2	intergenic_region			0.5	389	1:200667984:T:G	Mut_ID_1230	non-coding
1	203378069	RP11-435P24.3-PRELP		WGS	GEM-R3	WT-2	intergenic_region			0.471	490	1:203378069:G:T	Mut_ID_1231	non-coding
1	203410940	RP11-435P24.3-PRELP		WGS	GEM-R3	WT-2	intergenic_region			0.214	171	1:203410940:G:A	Mut_ID_1232	non-coding
1	204689295	RNA5SP75-SCARNA20		WGS	GEM-R3	WT-2	intergenic_region			0.148	98	1:204689295:A:C	Mut_ID_1233	non-coding
1	205282708	NUAK2	ENSG00000163545	WGS	GEM-R3	WT-2	intron_variant	c.232-1755A>G		0.514	488	1:205282708:T:C	Mut_ID_1234	non-coding
1	205426331	RP11-576D8.4		WGS	GEM-R3	WT-2	intragenic_variant			0.121	102	1:205426331:G:T	Mut_ID_1235	non-coding
1	206112750	SLC26A9-RP11-312O7.2		WGS	GEM-R3	WT-2	intergenic_region			0.16	117	1:206112750:G:C	Mut_ID_1236	non-coding
1	206583233	SRGAP2	ENSG00000266028	WGS	GEM-R3	WT-2	intron_variant	c.1095+3300C>T		0.077	122	1:206583233:C:T	Mut_ID_1237	non-coding
1	207892425	CR1L	ENSG00000197721	WGS	GEM-R3	WT-2	intron_variant	c.1642+1389G>A		0.286	60	1:207892425:G:A	Mut_ID_1238	non-coding
1	207892426	CR1L	ENSG00000197721	WGS	GEM-R3	WT-2	intron_variant	c.1642+1390G>A		0.286	60	1:207892426:G:A	Mut_ID_1239	non-coding
1	208618280	RP11-2P2.1-RP11-565N2.1		WGS	GEM-R3	WT-2	intergenic_region			0.5	387	1:208618280:G:T	Mut_ID_1240	non-coding
1	209065015	RP11-459K23.2-RP5-1051D14.1		WGS	GEM-R3	WT-2	intergenic_region			0.333	232	1:209065015:G:T	Mut_ID_1241	non-coding
1	211738459	RD3-SLC30A1		WGS	GEM-R3	WT-2	intergenic_region			0.111	146	1:211738459:C:A	Mut_ID_1242	non-coding
1	212000008	LPGAT1	ENSG00000123684	WGS	GEM-R3	WT-2	intron_variant	c.238+2387_238+2392delATATAT		0.091	60	1:212000008:GATATAT:G	Mut_ID_1243	non-coding
1	212592734	TMEM206		WGS	GEM-R3	WT-2	upstream_gene_variant	c.-4635T>C		0.139	172	1:212592734:A:G	Mut_ID_1244	non-functional
1	213984406	RP11-323I1.1-PROX1-AS1		WGS	GEM-R3	WT-2	intergenic_region			0.188	172	1:213984406:G:T	Mut_ID_1245	non-coding
1	219508483	RP11-135J2.3-RP11-392O17.1		WGS	GEM-R3	WT-2	intergenic_region			0.087	146	1:219508483:G:T	Mut_ID_1246	non-coding
1	220396988	RAB3GAP2	ENSG00000118873	WGS	GEM-R3	WT-2	intron_variant	c.180+9153G>T		0.257	284	1:220396988:C:A	Mut_ID_1247	non-coding
1	220490429	RP11-302I18.1		WGS	GEM-R3	WT-2	intragenic_variant			0.156	147	1:220490429:C:T	Mut_ID_1248	non-coding
1	222236063	RP11-400N13.3		WGS	GEM-R3	WT-2	intragenic_variant			0.308	232	1:222236063:C:A	Mut_ID_1249	non-coding
1	226276840	RP11-396C23.2		WGS	GEM-R3	WT-2	intragenic_variant			0.115	101	1:226276840:C:A	Mut_ID_1250	non-coding
1	227200302	CDC42BPA	ENSG00000143776	WGS	GEM-R3	WT-2	intron_variant	c.4753-1538T>C		0.452	430	1:227200302:A:G	Mut_ID_1251	non-coding
1	228053747	PRSS38-WNT9A		WGS	GEM-R3	WT-2	intergenic_region			0.135	165	1:228053747:C:A	Mut_ID_1252	non-coding
1	228323686	GUK1	ENSG00000143774	WGS	GEM-R3	WT-2	upstream_gene_variant	c.-5648_-5596delGGCTGGGCATCTCAGCCTCCCAAAAGTGAGGGATTAATCCCAGCACTTTGGGA		0.147	135	1:228323686:TGGCTGGGCATCTCAGCCTCCCAAAAGTGAGGGATTAATCCCAGCACTTTGGGA:T	Mut_ID_1253	non-functional
1	230573195	PGBD5-RP11-543E8.1		WGS	GEM-R3	WT-2	intergenic_region			0.154	154	1:230573195:C:T	Mut_ID_1254	non-coding
1	230662916	PGBD5-RP11-543E8.1		WGS	GEM-R3	WT-2	intergenic_region			0.306	323	1:230662916:C:A	Mut_ID_1255	non-coding
1	231289913	RP5-1097F14.1-TRIM67		WGS	GEM-R3	WT-2	intergenic_region			0.125	107	1:231289913:G:T	Mut_ID_1256	non-coding
1	231768658	TSNAX-DISC1	ENSG00000270106	WGS	GEM-R3	WT-2	intron_variant	c.496-60914A>G		0.5	614	1:231768658:A:G	Mut_ID_1257	non-coding
1	234073664	SLC35F3	ENSG00000183780	WGS	GEM-R3	WT-2	intron_variant	c.283+32160C>A		0.231	176	1:234073664:C:A	Mut_ID_1258	non-coding
1	236543926	EDARADD	ENSG00000186197	WGS	GEM-R3	WT-2	intragenic_variant			0.103	142	1:236543926:C:A	Mut_ID_1259	non-coding
1	237155268	RPL35P1-MT1HL1		WGS	GEM-R3	WT-2	intergenic_region			0.5	513	1:237155268:C:A	Mut_ID_1260	non-coding
1	237894204	RYR2	ENSG00000198626	WGS	GEM-R3	WT-2	intron_variant	c.10929+548C>A		0.105	113	1:237894204:C:A	Mut_ID_1261	non-coding
1	238751908	RP11-177F15.1-MIPEPP2		WGS	GEM-R3	WT-2	intergenic_region			0.108	149	1:238751908:C:A	Mut_ID_1262	non-coding
1	241311461	RGS7	ENSG00000182901	WGS	GEM-R3	WT-2	intron_variant	c.79-49399G>A		0.389	244	1:241311461:C:T	Mut_ID_1263	non-coding
1	242214078	RNU6-1139P-TUBB8P6		WGS	GEM-R3	WT-2	intergenic_region			0.3	93	1:242214078:T:G	Mut_ID_1264	non-coding
1	242541511	PLD5	ENSG00000180287	WGS	GEM-R3	WT-2	intron_variant	c.190-29970_190-29968delTGT		0.45	563	1:242541511:CACA:C	Mut_ID_1265	non-coding
1	243131253	AL445675.1-RP11-331N16.1		WGS	GEM-R3	WT-2	intergenic_region			0.1	92	1:243131253:C:A	Mut_ID_1266	non-coding
1	246269882	SMYD3	ENSG00000185420	WGS	GEM-R3	WT-2	intron_variant	c.532-176643T>G		0.432	514	1:246269882:A:C	Mut_ID_1267	non-coding
1	247702754	GCSAML	ENSG00000169224	WGS	GEM-R3	WT-2	intragenic_variant			0.192	176	1:247702754:C:A	Mut_ID_1268	non-coding
1	248606787	OR2T7	ENSG00000227152	WGS	GEM-R3	WT-2	downstream_gene_variant	c.*1354delA		0.278	131	1:248606787:TA:T	Mut_ID_1269	non-functional
1	248621833	OR2T2	ENSG00000196240	WGS	GEM-R3	WT-2	downstream_gene_variant	c.*4760G>A		0.073	87	1:248621833:G:A	Mut_ID_1270	non-functional
1	248621835	OR2T2	ENSG00000196240	WGS	GEM-R3	WT-2	downstream_gene_variant	c.*4762C>T		0.075	60	1:248621835:C:T	Mut_ID_1271	non-functional
2	487894	AC105393.2-AC093326.1		WGS	GEM-R3	WT-2	intergenic_region			0.273	77	2:487894:C:A	Mut_ID_1272	non-coding
2	553723	AC093326.2-AC093326.3		WGS	GEM-R3	WT-2	intergenic_region			0.667	271	2:553723:G:A	Mut_ID_1273	non-coding
2	1384023	TPO	ENSG00000115705	WGS	GEM-R3	WT-2	intragenic_variant			0.158	86	2:1384023:G:T	Mut_ID_1274	non-coding
2	1594615	AC144450.1		WGS	GEM-R3	WT-2	intragenic_variant			0.217	177	2:1594615:C:A	Mut_ID_1275	non-coding
2	3716322	ALLC	ENSG00000151360	WGS	GEM-R3	WT-2	intron_variant	c.-62-2364C>A		0.097	93	2:3716322:C:A	Mut_ID_1276	non-coding
2	4130818	RN7SL531P-AC012445.1		WGS	GEM-R3	WT-2	intergenic_region			0.444	390	2:4130818:T:A	Mut_ID_1277	non-coding
2	4469556	AC068292.1-NPM1P48		WGS	GEM-R3	WT-2	intergenic_region			0.179	178	2:4469556:G:C	Mut_ID_1278	non-coding
2	4967300	SNORA31-RNU6-649P		WGS	GEM-R3	WT-2	intergenic_region			0.125	90	2:4967300:G:T	Mut_ID_1279	non-coding
2	5291230	RNU6-649P-AC073143.1		WGS	GEM-R3	WT-2	intergenic_region			0.448	349	2:5291230:C:A	Mut_ID_1280	non-coding
2	5368291	RNU6-649P-AC073143.1		WGS	GEM-R3	WT-2	intergenic_region			0.174	112	2:5368291:C:A	Mut_ID_1281	non-coding
2	6207139	LINC01105-AC017053.1		WGS	GEM-R3	WT-2	intergenic_region			0.103	125	2:6207139:G:T	Mut_ID_1282	non-coding
2	6377027	LINC01105-AC017053.1		WGS	GEM-R3	WT-2	intergenic_region			0.172	147	2:6377027:G:T	Mut_ID_1283	non-coding
2	6986692	CMPK2	ENSG00000134326	WGS	GEM-R3	WT-2	downstream_gene_variant	c.*3289C>A		0.138	134	2:6986692:G:T	Mut_ID_1284	non-functional
2	7099563	RNF144A	ENSG00000151692	WGS	GEM-R3	WT-2	intron_variant	c.-12+18285C>A		0.6	613	2:7099563:C:A	Mut_ID_1285	non-coding
2	8379171	LINC00298	ENSG00000235665	WGS	GEM-R3	WT-2	intragenic_variant			0.103	110	2:8379171:G:T	Mut_ID_1286	non-coding
2	8586139	LINC00299-AC011747.3		WGS	GEM-R3	WT-2	intergenic_region			0.088	139	2:8586139:G:T	Mut_ID_1287	non-coding
2	13569814	AC064875.2-AC092635.1		WGS	GEM-R3	WT-2	intergenic_region			0.52	443	2:13569814:G:T	Mut_ID_1288	non-coding
2	13818770	AC092635.1-LINC00276		WGS	GEM-R3	WT-2	intergenic_region			0.529	271	2:13818770:GA:G	Mut_ID_1289	non-coding
2	16271797	AC142119.1-WI2-2221J1.1		WGS	GEM-R3	WT-2	intergenic_region			0.2	167	2:16271797:G:T	Mut_ID_1290	non-coding
2	20130604	WDR35	ENSG00000118965	WGS	GEM-R3	WT-2	intron_variant	c.2998-291A>G		0.536	449	2:20130604:T:C	Mut_ID_1291	non-coding
2	23008323	AC096570.1-RN7SKP27		WGS	GEM-R3	WT-2	intergenic_region			0.516	521	2:23008323:C:A	Mut_ID_1292	non-coding
2	23070271	AC096570.1-RN7SKP27		WGS	GEM-R3	WT-2	intergenic_region			0.308	238	2:23070271:G:C	Mut_ID_1293	non-coding
2	27582614	GTF3C2	ENSG00000115207	WGS	GEM-R3	WT-2	upstream_gene_variant	c.-16193T>C		0.242	208	2:27582614:A:G	Mut_ID_1294	non-functional
2	27655280	NRBP1	ENSG00000115216	WGS	GEM-R3	WT-2	intron_variant	c.-20-841T>C		0.14	184	2:27655280:T:C	Mut_ID_1295	non-coding
2	28445770	BRE		WGS	GEM-R3	WT-2	intron_variant	c.681-14299C>A		0.121	118	2:28445770:C:A	Mut_ID_1296	non-coding
2	29489743	ALK	ENSG00000171094	WGS	GEM-R3	WT-2	intron_variant	c.2041+8222G>T		0.108	107	2:29489743:C:A	Mut_ID_1297	non-coding
2	30036344	ALK	ENSG00000171094	WGS	GEM-R3	WT-2	intron_variant	c.668-95781G>T		0.19	234	2:30036344:C:A	Mut_ID_1298	non-coding
2	30184588	ALK-AC016907.3		WGS	GEM-R3	WT-2	intergenic_region			0.243	236	2:30184588:T:C	Mut_ID_1299	non-coding
2	30975898	CAPN13	ENSG00000162949	WGS	GEM-R3	WT-2	intron_variant	c.1087+21C>A		0.488	653	2:30975898:G:T	Mut_ID_1300	non-coding
2	31351751	GALNT14	ENSG00000158089	WGS	GEM-R3	WT-2	intron_variant	c.130-3632G>T		0.207	231	2:31351751:C:A	Mut_ID_1301	non-coding
2	32144151	MEMO1	ENSG00000162959	WGS	GEM-R3	WT-2	intron_variant	c.335-1045C>A		0.111	113	2:32144151:G:T	Mut_ID_1302	non-coding
2	33321678	LTBP1	ENSG00000049323	WGS	GEM-R3	WT-2	intron_variant	c.864-13971G>A		0.25	262	2:33321678:G:A	Mut_ID_1303	non-coding
2	34301599	AC009499.1		WGS	GEM-R3	WT-2	intragenic_variant			0.185	143	2:34301599:C:T	Mut_ID_1304	non-coding
2	34626714	AC073218.1		WGS	GEM-R3	WT-2	intragenic_variant			0.129	184	2:34626714:A:G	Mut_ID_1305	non-coding
2	35633439	AC013442.1-MIR548AD		WGS	GEM-R3	WT-2	intergenic_region			0.393	323	2:35633439:AT:A	Mut_ID_1306	non-coding
2	35869592	AC083939.1-MRPL50P1		WGS	GEM-R3	WT-2	intergenic_region			0.148	114	2:35869592:C:A	Mut_ID_1307	non-coding
2	36333085	MRPL50P1-AC009414.1		WGS	GEM-R3	WT-2	intergenic_region			0.2	185	2:36333085:CT:C	Mut_ID_1308	non-coding
2	48139214	AC079807.2-AC079807.1		WGS	GEM-R3	WT-2	intergenic_region			0.105	113	2:48139214:G:T	Mut_ID_1309	non-coding
2	48968480	LHCGR	ENSG00000138039	WGS	GEM-R3	WT-2	intron_variant	c.162-10043A>G		0.114	92	2:48968480:T:C	Mut_ID_1310	non-coding
2	48968482	LHCGR	ENSG00000138039	WGS	GEM-R3	WT-2	intron_variant	c.162-10045G>A		0.114	117	2:48968482:C:T	Mut_ID_1311	non-coding
2	56459942	CCDC85A	ENSG00000055813	WGS	GEM-R3	WT-2	intron_variant	c.1240+39367C>A		0.115	120	2:56459942:C:A	Mut_ID_1312	non-coding
2	58067931	CTD-2026C7.1-VRK2		WGS	GEM-R3	WT-2	intergenic_region			0.523	709	2:58067931:T:C	Mut_ID_1313	non-coding
2	65426319	SNORA74-AC007318.5		WGS	GEM-R3	WT-2	intergenic_region			0.514	543	2:65426319:C:T	Mut_ID_1314	non-coding
2	66168778	AC074391.1		WGS	GEM-R3	WT-2	intragenic_variant			0.182	169	2:66168778:G:T	Mut_ID_1315	non-coding
2	66407691	AC074391.1-AC118345.1		WGS	GEM-R3	WT-2	intergenic_region			0.118	56	2:66407691:C:A	Mut_ID_1316	non-coding
2	66407692	AC074391.1-AC118345.1		WGS	GEM-R3	WT-2	intergenic_region			0.118	58	2:66407692:T:C	Mut_ID_1317	non-coding
2	67064618	AC009474.1-AC009474.2		WGS	GEM-R3	WT-2	intergenic_region			0.536	476	2:67064618:C:A	Mut_ID_1318	non-coding
2	71543931	ZNF638	ENSG00000075292	WGS	GEM-R3	WT-2	intragenic_variant			0.24	175	2:71543931:A:T	Mut_ID_1319	non-coding
2	71546558	ZNF638	ENSG00000075292	WGS	GEM-R3	WT-2	intragenic_variant			0.517	495	2:71546558:G:T	Mut_ID_1320	non-coding
2	73911740	ALMS1P		WGS	GEM-R3	WT-2	intragenic_variant			0.098	116	2:73911740:C:T	Mut_ID_1321	non-coding
2	74588640	RP11-287D1.3		WGS	GEM-R3	WT-2	missense_variant	c.562C>A	p.Arg188Ser	0.121	116	2:74588640:G:T	Mut_ID_1322	low AF or not recurrent
2	75625089	TACR1-snoU13		WGS	GEM-R3	WT-2	intergenic_region			0.257	289	2:75625089:C:T	Mut_ID_1323	non-coding
2	76450985	SUCLA2P2-AC073091.2		WGS	GEM-R3	WT-2	intergenic_region			0.103	91	2:76450985:C:T	Mut_ID_1324	non-coding
2	78029815	AC105399.2-AC073628.1		WGS	GEM-R3	WT-2	intergenic_region			0.108	118	2:78029815:C:T	Mut_ID_1325	non-coding
2	79056537	AC092660.1-RNU6-827P		WGS	GEM-R3	WT-2	intergenic_region			0.107	92	2:79056537:T:G	Mut_ID_1326	non-coding
2	79511989	CTNNA2	ENSG00000066032	WGS	GEM-R3	WT-2	intragenic_variant			0.158	87	2:79511989:G:T	Mut_ID_1327	non-coding
2	79811235	CTNNA2	ENSG00000066032	WGS	GEM-R3	WT-2	intragenic_variant			0.44	375	2:79811235:C:A	Mut_ID_1328	non-coding
2	80218938	CTNNA2	ENSG00000066032	WGS	GEM-R3	WT-2	intron_variant	c.1056+82015C>A		0.167	84	2:80218938:C:A	Mut_ID_1329	non-coding
2	80282496	CTNNA2	ENSG00000066032	WGS	GEM-R3	WT-2	intron_variant	c.1056+145573G>T		0.455	317	2:80282496:G:T	Mut_ID_1330	non-coding
2	80980079	AC084193.1		WGS	GEM-R3	WT-2	intragenic_variant			0.24	192	2:80980079:A:G	Mut_ID_1331	non-coding
2	82301057	AC079896.1-AC105761.1		WGS	GEM-R3	WT-2	intergenic_region			0.25	204	2:82301057:T:A	Mut_ID_1332	non-coding
2	82868962	AC109638.1-MTND4P25		WGS	GEM-R3	WT-2	intergenic_region			0.143	174	2:82868962:C:A	Mut_ID_1333	non-coding
2	87370579	AC083899.3		WGS	GEM-R3	WT-2	intragenic_variant			0.286	235	2:87370579:C:T	Mut_ID_1334	non-coding
2	87497936	AC083899.1-RP11-223J6.1		WGS	GEM-R3	WT-2	intergenic_region			0.143	56	2:87497936:C:T	Mut_ID_1335	non-coding
2	87497937	AC083899.1-RP11-223J6.1		WGS	GEM-R3	WT-2	intergenic_region			0.143	58	2:87497937:G:A	Mut_ID_1336	non-coding
2	91685944	AC018696.3-AC018696.2		WGS	GEM-R3	WT-2	intergenic_region			0.073	174	2:91685944:C:A	Mut_ID_1337	non-coding
2	91711647	AC018696.2-AC018696.5		WGS	GEM-R3	WT-2	intergenic_region			0.212	179	2:91711647:C:G	Mut_ID_1338	non-coding
2	91761560	AC018696.7-AC018696.4		WGS	GEM-R3	WT-2	intergenic_region			0.07	344	2:91761560:C:A	Mut_ID_1339	non-coding
2	91915473	RP11-165D20.1-AC027612.4		WGS	GEM-R3	WT-2	intergenic_region			0.041	175	2:91915473:G:T	Mut_ID_1340	non-coding
2	92317077	IGKV1OR2-2-CNN2P11		WGS	GEM-R3	WT-2	intergenic_region			0.075	147	2:92317077:T:G	Mut_ID_1341	non-coding
2	92318751	IGKV1OR2-2-CNN2P11		WGS	GEM-R3	WT-2	intergenic_region			0.273	85	2:92318751:G:C	Mut_ID_1342	non-coding
2	92320710	IGKV1OR2-2-CNN2P11		WGS	GEM-R3	WT-2	intergenic_region			0.429	90	2:92320710:A:G	Mut_ID_1343	non-coding
2	92320712	IGKV1OR2-2-CNN2P11		WGS	GEM-R3	WT-2	intergenic_region			0.429	89	2:92320712:C:A	Mut_ID_1344	non-coding
2	96512342	ANKRD36C	ENSG00000174501	WGS	GEM-R3	WT-2	downstream_gene_variant	c.*4578G>A		0.089	115	2:96512342:C:T	Mut_ID_1345	non-functional
2	96999277	NCAPH	ENSG00000121152	WGS	GEM-R3	WT-2	upstream_gene_variant	c.-2291C>A		0.406	359	2:96999277:C:A	Mut_ID_1346	non-functional
2	99662586	TSGA10	ENSG00000135951	WGS	GEM-R3	WT-2	intron_variant	c.1405-10684C>A		0.091	118	2:99662586:G:T	Mut_ID_1347	non-coding
2	101044246	AC012493.1-NMS		WGS	GEM-R3	WT-2	intergenic_region			0.621	611	2:101044246:G:A	Mut_ID_1348	non-coding
2	101933850	MIR5696-CREG2		WGS	GEM-R3	WT-2	intergenic_region			0.114	117	2:101933850:AAC:A	Mut_ID_1349	non-coding
2	102242174			WGS	GEM-R3	WT-2	TF_binding_site_variant			0.125	132	2:102242174:G:T	Mut_ID_1350	non-functional
2	103356440	MFSD9	ENSG00000135953	WGS	GEM-R3	WT-2	upstream_gene_variant	c.-3171C>T		0.5	298	2:103356440:G:A	Mut_ID_1351	non-functional
2	103566908	AC007251.2-AC108051.1		WGS	GEM-R3	WT-2	intergenic_region			0.185	165	2:103566908:G:T	Mut_ID_1352	non-coding
2	104931925	AC096554.1-AHCYP3		WGS	GEM-R3	WT-2	intergenic_region			0.211	238	2:104931925:G:T	Mut_ID_1353	non-coding
2	106296371	FHL2-NCK2		WGS	GEM-R3	WT-2	intergenic_region			0.375	392	2:106296371:G:T	Mut_ID_1354	non-coding
2	106620307	AC009505.4-C2orf40		WGS	GEM-R3	WT-2	intergenic_region			0.32	252	2:106620307:C:A	Mut_ID_1355	non-coding
2	107469527	ST6GAL2	ENSG00000144057	WGS	GEM-R3	WT-2	intron_variant	c.-57-9037C>A		0.346	322	2:107469527:G:T	Mut_ID_1356	non-coding
2	112228225	MIR4435-1HG		WGS	GEM-R3	WT-2	intragenic_variant			0.167	119	2:112228225:G:A	Mut_ID_1357	non-coding
2	114320140	RP11-395L14.5		WGS	GEM-R3	WT-2	intragenic_variant			0.172	144	2:114320140:TCC:T	Mut_ID_1358	non-coding
2	114320142	RP11-395L14.5		WGS	GEM-R3	WT-2	intragenic_variant			0.172	121	2:114320142:C:CATTTTGTAGA	Mut_ID_1359	non-coding
2	114335392	FAM138B	ENSG00000226516	WGS	GEM-R3	WT-2	intragenic_variant			0.14	219	2:114335392:C:T	Mut_ID_1360	non-coding
2	116319516	DPP10	ENSG00000175497	WGS	GEM-R3	WT-2	intron_variant	c.453+35968C>A		0.136	121	2:116319516:C:A	Mut_ID_1361	non-coding
2	117647898	AC062016.3-MTND1P28		WGS	GEM-R3	WT-2	intergenic_region			0.129	101	2:117647898:A:G	Mut_ID_1362	non-coding
2	121635659	GLI2	ENSG00000074047	WGS	GEM-R3	WT-2	intron_variant	c.149-49278G>T		0.135	143	2:121635659:G:T	Mut_ID_1363	non-coding
2	123386182	AC018737.3-AC062020.2		WGS	GEM-R3	WT-2	intergenic_region			0.143	159	2:123386182:A:G	Mut_ID_1364	non-coding
2	124443881	AC092646.3-AC092646.1		WGS	GEM-R3	WT-2	intergenic_region			0.103	107	2:124443881:C:A	Mut_ID_1365	non-coding
2	126458457	snosnR60_Z15-AC097499.1		WGS	GEM-R3	WT-2	intergenic_region			0.5	497	2:126458457:C:A	Mut_ID_1366	non-coding
2	127266388	AC023347.1-YWHAZP2		WGS	GEM-R3	WT-2	intergenic_region			0.238	156	2:127266388:G:T	Mut_ID_1367	non-coding
2	127583581	RNU6-675P-AC114783.1		WGS	GEM-R3	WT-2	intergenic_region			0.2	174	2:127583581:G:T	Mut_ID_1368	non-coding
2	127685189	AC114783.1-RNU7-182P		WGS	GEM-R3	WT-2	intergenic_region			0.242	291	2:127685189:G:T	Mut_ID_1369	non-coding
2	128797381	SAP130-AC108059.1		WGS	GEM-R3	WT-2	intergenic_region			0.118	112	2:128797381:C:A	Mut_ID_1370	non-coding
2	131151623	PTPN18-FAR2P2		WGS	GEM-R3	WT-2	intergenic_region			0.44	300	2:131151623:T:C	Mut_ID_1371	non-coding
2	132126856	AC073869.13		WGS	GEM-R3	WT-2	intragenic_variant			0.12	86	2:132126856:A:G	Mut_ID_1372	non-coding
2	132126858	AC073869.13		WGS	GEM-R3	WT-2	intragenic_variant			0.12	67	2:132126858:T:C	Mut_ID_1373	non-coding
2	132579711	C2orf27B-AC103564.7		WGS	GEM-R3	WT-2	intergenic_region			0.143	146	2:132579711:T:C	Mut_ID_1374	non-coding
2	135258920	TMEM163	ENSG00000152128	WGS	GEM-R3	WT-2	intron_variant	c.555+1552G>A		0.448	384	2:135258920:C:T	Mut_ID_1375	non-coding
2	135471152	TMEM163	ENSG00000152128	WGS	GEM-R3	WT-2	intron_variant	c.203-263G>T		0.208	178	2:135471152:C:A	Mut_ID_1376	non-coding
2	138001200	THSD7B	ENSG00000144229	WGS	GEM-R3	WT-2	intron_variant	c.2266+1058T>C		0.146	214	2:138001200:T:C	Mut_ID_1377	non-coding
2	138095956	THSD7B	ENSG00000144229	WGS	GEM-R3	WT-2	intron_variant	c.2500+62360G>A		0.148	121	2:138095956:G:A	Mut_ID_1378	non-coding
2	138338074	THSD7B	ENSG00000144229	WGS	GEM-R3	WT-2	intron_variant	c.3432+7948G>T		0.114	143	2:138338074:G:T	Mut_ID_1379	non-coding
2	141990171	LRP1B	ENSG00000168702	WGS	GEM-R3	WT-2	intron_variant	c.593-3162G>A		0.379	325	2:141990171:C:T	Mut_ID_1380	non-coding
2	142759005	LRP1B	ENSG00000168702	WGS	GEM-R3	WT-2	intron_variant	c.82+129212G>T		0.114	118	2:142759005:C:A	Mut_ID_1381	non-coding
2	143388106	AC092578.1-AC013444.1		WGS	GEM-R3	WT-2	intergenic_region			0.407	454	2:143388106:T:C	Mut_ID_1382	non-coding
2	143800885	KYNU	ENSG00000115919	WGS	GEM-R3	WT-2	downstream_gene_variant	c.*1144C>A		0.29	295	2:143800885:C:A	Mut_ID_1383	non-functional
2	145875380	TEX41	ENSG00000226674	WGS	GEM-R3	WT-2	intragenic_variant			0.484	475	2:145875380:G:C	Mut_ID_1384	non-coding
2	145910496	TEX41	ENSG00000226674	WGS	GEM-R3	WT-2	intragenic_variant			0.394	386	2:145910496:C:A	Mut_ID_1385	non-coding
2	145997450	TEX41-AC064865.1		WGS	GEM-R3	WT-2	intergenic_region			0.147	147	2:145997450:G:T	Mut_ID_1386	non-coding
2	146049729	TEX41-AC064865.1		WGS	GEM-R3	WT-2	intergenic_region			0.174	120	2:146049729:G:T	Mut_ID_1387	non-coding
2	146120724	RPL6P5-AC092484.1		WGS	GEM-R3	WT-2	intergenic_region			0.188	185	2:146120724:T:G	Mut_ID_1388	non-coding
2	149011694	MBD5	ENSG00000204406	WGS	GEM-R3	WT-2	intragenic_variant			0.483	437	2:149011694:G:T	Mut_ID_1389	non-coding
2	154937079	GALNT13	ENSG00000144278	WGS	GEM-R3	WT-2	intron_variant	c.143-59771G>T		0.136	103	2:154937079:G:T	Mut_ID_1390	non-coding
2	156543099	RNU6-546P-AC093375.1		WGS	GEM-R3	WT-2	intergenic_region			0.125	115	2:156543099:C:A	Mut_ID_1391	non-coding
2	157463976	GPD2	ENSG00000115159	WGS	GEM-R3	WT-2	intragenic_variant			0.132	145	2:157463976:A:C	Mut_ID_1392	non-coding
2	159299773	CCDC148	ENSG00000153237	WGS	GEM-R3	WT-2	intragenic_variant			0.379	359	2:159299773:G:C	Mut_ID_1393	non-coding
2	161616382	RBMS1-RN7SL423P		WGS	GEM-R3	WT-2	intergenic_region			0.13	89	2:161616382:G:T	Mut_ID_1394	non-coding
2	161780412	RN7SL423P-AC009313.2		WGS	GEM-R3	WT-2	intergenic_region			0.091	116	2:161780412:G:T	Mut_ID_1395	non-coding
2	162389716	SLC4A10	ENSG00000144290	WGS	GEM-R3	WT-2	intragenic_variant			0.222	233	2:162389716:C:A	Mut_ID_1396	non-coding
2	162565672	SLC4A10	ENSG00000144290	WGS	GEM-R3	WT-2	intron_variant	c.49-61811C>A		0.423	376	2:162565672:C:A	Mut_ID_1397	non-coding
2	163041196	FAP	ENSG00000078098	WGS	GEM-R3	WT-2	intron_variant	c.1815-1218T>A		0.375	323	2:163041196:A:T	Mut_ID_1398	non-coding
2	163330868	KCNH7	ENSG00000184611	WGS	GEM-R3	WT-2	intron_variant	c.1129-27915C>A		0.125	143	2:163330868:G:T	Mut_ID_1399	non-coding
2	163712093	KCNH7-RPL7P61		WGS	GEM-R3	WT-2	intergenic_region			0.12	89	2:163712093:G:T	Mut_ID_1400	non-coding
2	164187665	RNU6-627P-FIGN		WGS	GEM-R3	WT-2	intergenic_region			0.143	120	2:164187665:G:T	Mut_ID_1401	non-coding
2	164507004	FIGN	ENSG00000182263	WGS	GEM-R3	WT-2	intron_variant	c.26-38688G>T		0.222	171	2:164507004:C:A	Mut_ID_1402	non-coding
2	164704838	AC092684.1		WGS	GEM-R3	WT-2	intragenic_variant			0.25	230	2:164704838:C:A	Mut_ID_1403	non-coding
2	167331647	SCN7A	ENSG00000136546	WGS	GEM-R3	WT-2	intron_variant	c.235-794_235-793insGTATAT		0.208	0	2:167331647:T:TATATAC	Mut_ID_1404	non-coding
2	167923505	XIRP2	ENSG00000163092	WGS	GEM-R3	WT-2	intron_variant	c.409-68914G>T		0.167	110	2:167923505:G:T	Mut_ID_1405	non-coding
2	169701424	NOSTRIN	ENSG00000163072	WGS	GEM-R3	WT-2	intron_variant	c.630+1797G>T		0.182	158	2:169701424:G:T	Mut_ID_1406	non-coding
2	171279983	MYO3B	ENSG00000071909	WGS	GEM-R3	WT-2	intron_variant	c.2677+15629G>T		0.455	365	2:171279983:G:T	Mut_ID_1407	non-coding
2	172464946	RPL21P38-DYNC1I2		WGS	GEM-R3	WT-2	intergenic_region			0.086	88	2:172464946:C:A	Mut_ID_1408	non-coding
2	172464947	RPL21P38-DYNC1I2		WGS	GEM-R3	WT-2	intergenic_region			0.086	85	2:172464947:G:T	Mut_ID_1409	non-coding
2	174821201	SP3	ENSG00000172845	WGS	GEM-R3	WT-2	intron_variant	c.280-241G>T		0.471	523	2:174821201:C:A	Mut_ID_1410	non-coding
2	176108506	ATP5G3-AC096649.3		WGS	GEM-R3	WT-2	intergenic_region			0.14	168	2:176108506:C:A	Mut_ID_1411	non-coding
2	176146729	AC096649.3		WGS	GEM-R3	WT-2	intragenic_variant			0.133	101	2:176146729:G:A	Mut_ID_1412	non-coding
2	176630628	AC096649.3-EXTL2P1		WGS	GEM-R3	WT-2	intergenic_region			0.429	371	2:176630628:C:A	Mut_ID_1413	non-coding
2	178743360	PDE11A	ENSG00000128655	WGS	GEM-R3	WT-2	intron_variant	c.1303-2710G>T		0.122	173	2:178743360:C:A	Mut_ID_1414	non-coding
2	183070273	PDE1A	ENSG00000115252	WGS	GEM-R3	WT-2	intron_variant	c.950+394G>T		0.129	104	2:183070273:C:A	Mut_ID_1415	non-coding
2	183375026	PDE1A	ENSG00000115252	WGS	GEM-R3	WT-2	intron_variant	c.101+11977G>T		0.087	172	2:183375026:C:A	Mut_ID_1416	non-coding
2	183740995	RNU6-1122P-NCKAP1		WGS	GEM-R3	WT-2	intergenic_region			0.425	575	2:183740995:G:A	Mut_ID_1417	non-coding
2	184019149	NUP35	ENSG00000163002	WGS	GEM-R3	WT-2	intron_variant	c.539+2772C>A		0.085	111	2:184019149:C:A	Mut_ID_1418	non-coding
2	185781497	ZNF804A	ENSG00000170396	WGS	GEM-R3	WT-2	intron_variant	c.256-16833C>A		0.16	109	2:185781497:C:A	Mut_ID_1419	non-coding
2	187796578	ZSWIM2-AC018735.1		WGS	GEM-R3	WT-2	intergenic_region			0.29	297	2:187796578:G:A	Mut_ID_1420	non-coding
2	190224867	KRT18P19-WDR75		WGS	GEM-R3	WT-2	intergenic_region			0.161	180	2:190224867:G:T	Mut_ID_1421	non-coding
2	191012660	C2orf88	ENSG00000187699	WGS	GEM-R3	WT-2	intragenic_variant			0.185	195	2:191012660:C:A	Mut_ID_1422	non-coding
2	191469510	AC093388.3-NAB1		WGS	GEM-R3	WT-2	intergenic_region			0.098	114	2:191469510:C:A	Mut_ID_1423	non-coding
2	193345562	TMEFF2-AC013401.1		WGS	GEM-R3	WT-2	intergenic_region			0.128	144	2:193345562:G:T	Mut_ID_1424	non-coding
2	193514245	AC013401.1-PCGEM1		WGS	GEM-R3	WT-2	intergenic_region			0.484	454	2:193514245:G:T	Mut_ID_1425	non-coding
2	194077412	PCGEM1-AC092638.1		WGS	GEM-R3	WT-2	intergenic_region			0.122	137	2:194077412:C:T	Mut_ID_1426	non-coding
2	196439808	AC064834.3-SLC39A10		WGS	GEM-R3	WT-2	intergenic_region			0.136	88	2:196439808:G:T	Mut_ID_1427	non-coding
2	198035009	ANKRD44	ENSG00000065413	WGS	GEM-R3	WT-2	intron_variant	c.87+16738C>A		0.108	116	2:198035009:G:T	Mut_ID_1428	non-coding
2	199726740	AC019330.1-AC018717.1		WGS	GEM-R3	WT-2	intergenic_region			0.138	138	2:199726740:G:T	Mut_ID_1429	non-coding
2	209793440	RNA5SP117-HSPA8P6		WGS	GEM-R3	WT-2	intergenic_region			0.258	228	2:209793440:C:A	Mut_ID_1430	non-coding
2	209810503	RNA5SP117-HSPA8P6		WGS	GEM-R3	WT-2	intergenic_region			0.143	91	2:209810503:G:T	Mut_ID_1431	non-coding
2	210285514	MEAF6P1-MAP2		WGS	GEM-R3	WT-2	intergenic_region			0.129	107	2:210285514:A:C	Mut_ID_1432	non-coding
2	211743116	CPS1-RP11-212J19.1		WGS	GEM-R3	WT-2	intergenic_region			0.13	101	2:211743116:G:T	Mut_ID_1433	non-coding
2	213557115	AC079610.1		WGS	GEM-R3	WT-2	intragenic_variant			0.1	142	2:213557115:C:A	Mut_ID_1434	non-coding
2	213828522	AC079610.1		WGS	GEM-R3	WT-2	intragenic_variant			0.407	311	2:213828522:G:T	Mut_ID_1435	non-coding
2	214186819	SPAG16	ENSG00000144451	WGS	GEM-R3	WT-2	intron_variant	c.536+4744_536+4747delAAAA		0.476	284	2:214186819:TAAAA:T	Mut_ID_1436	non-coding
2	214679381	SPAG16	ENSG00000144451	WGS	GEM-R3	WT-2	intron_variant	c.1071-47828G>T		0.148	120	2:214679381:G:T	Mut_ID_1437	non-coding
2	216029445	ABCA12-AC073284.4		WGS	GEM-R3	WT-2	intergenic_region			0.276	255	2:216029445:CA:C	Mut_ID_1438	non-coding
2	216481052	AC012668.2		WGS	GEM-R3	WT-2	intragenic_variant			0.212	192	2:216481052:G:C	Mut_ID_1439	non-coding
2	216760410	AC122136.1-AC093382.1		WGS	GEM-R3	WT-2	intergenic_region			0.4	480	2:216760410:G:A	Mut_ID_1440	non-coding
2	220843689	MIR4268-AC009310.1		WGS	GEM-R3	WT-2	intergenic_region			0.172	150	2:220843689:C:A	Mut_ID_1441	non-coding
2	221074981	AC114765.1		WGS	GEM-R3	WT-2	intragenic_variant			0.522	392	2:221074981:G:T	Mut_ID_1442	non-coding
2	221590928	AC067956.1-AC093843.1		WGS	GEM-R3	WT-2	intergenic_region			0.105	138	2:221590928:G:T	Mut_ID_1443	non-coding
2	221824173	AC093843.1-AC011233.2		WGS	GEM-R3	WT-2	intergenic_region			0.52	373	2:221824173:G:T	Mut_ID_1444	non-coding
2	223725156	ACSL3	ENSG00000123983	WGS	GEM-R3	WT-2	upstream_gene_variant	c.-48335G>A		0.407	329	2:223725156:G:A	Mut_ID_1445	non-functional
2	223849044	ACSL3-KCNE4		WGS	GEM-R3	WT-2	intergenic_region			0.154	163	2:223849044:C:A	Mut_ID_1446	non-coding
2	224266374	HIGD1AP4-AC013448.1		WGS	GEM-R3	WT-2	intergenic_region			0.621	531	2:224266374:A:T	Mut_ID_1447	non-coding
2	224632294	AP1S3	ENSG00000152056	WGS	GEM-R3	WT-2	intron_variant	c.292-2227C>A		0.4	345	2:224632294:G:T	Mut_ID_1448	non-coding
2	224938123	SERPINE2-AC019109.1		WGS	GEM-R3	WT-2	intergenic_region			0.107	91	2:224938123:G:T	Mut_ID_1449	non-coding
2	225330829	CUL3	ENSG00000036257	WGS	GEM-R3	WT-2	downstream_gene_variant	c.*8133G>T		0.098	145	2:225330829:C:A	Mut_ID_1450	non-functional
2	225368936	CUL3	ENSG00000036257	WGS	GEM-R3	WT-2	intron_variant	c.1207-397G>T		0.242	234	2:225368936:C:A	Mut_ID_1451	non-coding
2	226134369	DOCK10-AC067961.1		WGS	GEM-R3	WT-2	intergenic_region			0.429	387	2:226134369:C:T	Mut_ID_1452	non-coding
2	226282443	NYAP2	ENSG00000144460	WGS	GEM-R3	WT-2	intron_variant	c.221+8626C>A		0.143	91	2:226282443:C:A	Mut_ID_1453	non-coding
2	226433885	NYAP2	ENSG00000144460	WGS	GEM-R3	WT-2	intron_variant	c.524-12772G>T		0.192	144	2:226433885:G:T	Mut_ID_1454	non-coding
2	226860758	AC080002.1-AC068138.1		WGS	GEM-R3	WT-2	intergenic_region			0.5	587	2:226860758:G:T	Mut_ID_1455	non-coding
2	227130777	AC068138.1-MIR5702		WGS	GEM-R3	WT-2	intergenic_region			0.103	113	2:227130777:C:A	Mut_ID_1456	non-coding
2	227364339	AC068138.1-MIR5702		WGS	GEM-R3	WT-2	intergenic_region			0.167	120	2:227364339:G:T	Mut_ID_1457	non-coding
2	227466756	AC068138.1-MIR5702		WGS	GEM-R3	WT-2	intergenic_region			0.244	326	2:227466756:C:T	Mut_ID_1458	non-coding
2	227817760	RHBDD1	ENSG00000144468	WGS	GEM-R3	WT-2	intron_variant	c.856+38693T>C		0.121	121	2:227817760:T:C	Mut_ID_1459	non-coding
2	229288323	AC074019.2-AC009410.1		WGS	GEM-R3	WT-2	intergenic_region			0.4	96	2:229288323:C:G	Mut_ID_1460	non-coding
2	230171354	PID1-DNER		WGS	GEM-R3	WT-2	intergenic_region			0.121	119	2:230171354:T:G	Mut_ID_1461	non-coding
2	230958299	SLC16A14-AC009950.2		WGS	GEM-R3	WT-2	intergenic_region			0.133	143	2:230958299:A:G	Mut_ID_1462	non-coding
2	232244005	ARMC9-AC017104.6		WGS	GEM-R3	WT-2	intergenic_region			0.581	553	2:232244005:G:T	Mut_ID_1463	non-coding
2	234501521	UGT1A12P-UGT1A11P		WGS	GEM-R3	WT-2	intergenic_region			0.154	177	2:234501521:T:C	Mut_ID_1464	non-coding
2	236271113	AC092576.1-AGAP1		WGS	GEM-R3	WT-2	intergenic_region			0.125	93	2:236271113:T:A	Mut_ID_1465	non-coding
2	236993266	AGAP1	ENSG00000157985	WGS	GEM-R3	WT-2	intron_variant	c.2750+35341G>T		0.318	210	2:236993266:G:T	Mut_ID_1466	non-coding
2	237318551	IQCA1	ENSG00000132321	WGS	GEM-R3	WT-2	intron_variant	c.1134+9241G>T		0.526	680	2:237318551:C:A	Mut_ID_1467	non-coding
2	237673955	AC011286.1-RNU6-1051P		WGS	GEM-R3	WT-2	intergenic_region			0.333	226	2:237673955:G:T	Mut_ID_1468	non-coding
2	237704568	AC011286.1-RNU6-1051P		WGS	GEM-R3	WT-2	intergenic_region			0.15	169	2:237704568:C:A	Mut_ID_1469	non-coding
2	237957042	RNU6-1051P-AC105760.3		WGS	GEM-R3	WT-2	intergenic_region			0.107	92	2:237957042:C:A	Mut_ID_1470	non-coding
2	239671837	AC113618.1-AC144525.1		WGS	GEM-R3	WT-2	intergenic_region			0.3	161	2:239671837:AT:A	Mut_ID_1471	non-coding
2	239676546	AC113618.1-AC144525.1		WGS	GEM-R3	WT-2	intergenic_region			0.176	148	2:239676546:C:T	Mut_ID_1472	non-coding
2	240573821	AC079612.2-RP11-315F22.1		WGS	GEM-R3	WT-2	intergenic_region			0.143	213	2:240573821:A:C	Mut_ID_1473	non-coding
2	240651122	AC079612.2-RP11-315F22.1		WGS	GEM-R3	WT-2	intergenic_region			0.296	265	2:240651122:C:A	Mut_ID_1474	non-coding
2	242917743	AC131097.3		WGS	GEM-R3	WT-2	intragenic_variant			0.278	322	2:242917743:C:A	Mut_ID_1475	non-coding
3	1433562	CNTN6	ENSG00000134115	WGS	GEM-R3	WT-2	intron_variant	c.2704+6081G>A		0.129	112	3:1433562:G:A	Mut_ID_1476	non-coding
3	1965520	RPL21P17-RP11-204C23.1		WGS	GEM-R3	WT-2	intergenic_region			0.133	110	3:1965520:G:T	Mut_ID_1477	non-coding
3	3078752	CNTN4	ENSG00000144619	WGS	GEM-R3	WT-2	intron_variant	c.1943-111C>A		0.406	368	3:3078752:C:A	Mut_ID_1478	non-coding
3	3154684	IL5RA	ENSG00000091181	WGS	GEM-R3	WT-2	upstream_gene_variant	c.-8016A>C		0.353	356	3:3154684:T:G	Mut_ID_1479	non-functional
3	4363523	SETMAR	ENSG00000170364	WGS	GEM-R3	WT-2	downstream_gene_variant	c.*4593G>T		0.467	413	3:4363523:G:T	Mut_ID_1480	non-functional
3	5008482	BHLHE40-AS1	ENSG00000235831	WGS	GEM-R3	WT-2	intragenic_variant			0.439	564	3:5008482:G:T	Mut_ID_1481	non-coding
3	5306893	AC026202.5-AC027119.1		WGS	GEM-R3	WT-2	intergenic_region			0.093	149	3:5306893:C:A	Mut_ID_1482	non-coding
3	5736323	AC026202.5-AC027119.1		WGS	GEM-R3	WT-2	intergenic_region			0.093	115	3:5736323:C:A	Mut_ID_1483	non-coding
3	6399668	AC026167.1		WGS	GEM-R3	WT-2	intragenic_variant			0.25	145	3:6399668:G:T	Mut_ID_1484	non-coding
3	7198769	GRM7	ENSG00000196277	WGS	GEM-R3	WT-2	intron_variant	c.736+10414G>T		0.387	378	3:7198769:G:T	Mut_ID_1485	non-coding
3	7727304	GRM7	ENSG00000196277	WGS	GEM-R3	WT-2	intron_variant	c.2699-740T>G		0.143	119	3:7727304:T:G	Mut_ID_1486	non-coding
3	10922084	SLC6A11	ENSG00000132164	WGS	GEM-R3	WT-2	intron_variant	c.891+5304G>T		0.395	487	3:10922084:G:T	Mut_ID_1487	non-coding
3	13448347	NUP210	ENSG00000132182	WGS	GEM-R3	WT-2	intron_variant	c.168-6986T>G		0.32	224	3:13448347:A:C	Mut_ID_1488	non-coding
3	14300689	LSM3-RP11-536I6.2		WGS	GEM-R3	WT-2	intergenic_region			0.105	119	3:14300689:G:T	Mut_ID_1489	non-coding
3	15814240	ANKRD28	ENSG00000206560	WGS	GEM-R3	WT-2	intron_variant	c.211-6421G>T		0.2	179	3:15814240:C:A	Mut_ID_1490	non-coding
3	15915126	ANKRD28-MIR563		WGS	GEM-R3	WT-2	intergenic_region			0.448	429	3:15915126:C:T	Mut_ID_1491	non-coding
3	16141545	AC090945.1-GALNT15		WGS	GEM-R3	WT-2	intergenic_region			0.125	88	3:16141545:G:T	Mut_ID_1492	non-coding
3	17994027	TBC1D5	ENSG00000131374	WGS	GEM-R3	WT-2	intragenic_variant			0.147	139	3:17994027:C:A	Mut_ID_1493	non-coding
3	19759217	KCNH8-EFHB		WGS	GEM-R3	WT-2	intergenic_region			0.138	149	3:19759217:G:T	Mut_ID_1494	non-coding
3	20596700	RNU6-815P-AC104441.1		WGS	GEM-R3	WT-2	intergenic_region			0.095	149	3:20596700:G:T	Mut_ID_1495	non-coding
3	22345457	ZNF385D	ENSG00000151789	WGS	GEM-R3	WT-2	intragenic_variant			0.13	90	3:22345457:C:A	Mut_ID_1496	non-coding
3	25151630	AC133680.1		WGS	GEM-R3	WT-2	intragenic_variant			0.394	383	3:25151630:CA:C	Mut_ID_1497	non-coding
3	26394811	VENTXP4-AC099754.1		WGS	GEM-R3	WT-2	intergenic_region			0.6	541	3:26394811:T:C	Mut_ID_1498	non-coding
3	26880830	AC114877.1-NEK10		WGS	GEM-R3	WT-2	intergenic_region			0.478	315	3:26880830:C:A	Mut_ID_1499	non-coding
3	27242700	NEK10	ENSG00000163491	WGS	GEM-R3	WT-2	intron_variant	c.2291+301G>T		0.121	119	3:27242700:C:A	Mut_ID_1500	non-coding
3	29712373	RBMS3	ENSG00000144642	WGS	GEM-R3	WT-2	intron_variant	c.400-68838G>T		0.1	109	3:29712373:G:T	Mut_ID_1501	non-coding
3	33366103	FBXL2	ENSG00000153558	WGS	GEM-R3	WT-2	intron_variant	c.65+26886G>T		0.424	429	3:33366103:G:T	Mut_ID_1502	non-coding
3	35916327	AC104308.2-RFC3P1		WGS	GEM-R3	WT-2	intergenic_region			0.12	89	3:35916327:G:T	Mut_ID_1503	non-coding
3	36605240	STAC-NBPF21P		WGS	GEM-R3	WT-2	intergenic_region			0.483	462	3:36605240:G:T	Mut_ID_1504	non-coding
3	37109748	LRRFIP2	ENSG00000093167	WGS	GEM-R3	WT-2	intron_variant	c.1465-1932G>T		0.115	93	3:37109748:C:A	Mut_ID_1505	non-coding
3	37822622	ITGA9	ENSG00000144668	WGS	GEM-R3	WT-2	intron_variant	c.2787+1110G>C		0.093	119	3:37822622:G:C	Mut_ID_1506	non-coding
3	38756439	SCN10A	ENSG00000185313	WGS	GEM-R3	WT-2	intron_variant	c.3682-868G>T		0.105	118	3:38756439:C:A	Mut_ID_1507	non-coding
3	39695242	NFU1P1-MYRIP		WGS	GEM-R3	WT-2	intergenic_region			0.182	97	3:39695242:C:A	Mut_ID_1508	non-coding
3	40909653	RP11-761N21.1-RP11-520A21.1		WGS	GEM-R3	WT-2	intergenic_region			0.5	532	3:40909653:G:T	Mut_ID_1509	non-coding
3	41599874	ULK4	ENSG00000168038	WGS	GEM-R3	WT-2	intron_variant	c.3226+7642G>T		0.125	90	3:41599874:C:A	Mut_ID_1510	non-coding
3	43327123	SNRK	ENSG00000163788	WGS	GEM-R3	WT-2	upstream_gene_variant	c.-17573G>T		0.571	636	3:43327123:G:T	Mut_ID_1511	non-functional
3	43724836	ANO10	ENSG00000160746	WGS	GEM-R3	WT-2	intragenic_variant			0.095	107	3:43724836:G:T	Mut_ID_1512	non-coding
3	45934327	CCR9	ENSG00000173585	WGS	GEM-R3	WT-2	intron_variant	c.-28-2071C>A		0.154	136	3:45934327:C:A	Mut_ID_1513	non-coding
3	47613683	CSPG5	ENSG00000114646	WGS	GEM-R3	WT-2	intron_variant	c.1382+493A>C		0.19	227	3:47613683:T:G	Mut_ID_1514	non-coding
3	48398212	SPINK8-FBXW12		WGS	GEM-R3	WT-2	intergenic_region			0.095	118	3:48398212:C:A	Mut_ID_1515	non-coding
3	52975287	SFMBT1	ENSG00000163935	WGS	GEM-R3	WT-2	intron_variant	c.364+2082G>A		0.182	204	3:52975287:C:T	Mut_ID_1516	non-coding
3	56404053	ERC2	ENSG00000187672	WGS	GEM-R3	WT-2	intron_variant	c.657+64323_657+64325dupTTA		0.211	236	3:56404053:C:CTAA	Mut_ID_1517	non-coding
3	58868118	C3orf67	ENSG00000163689	WGS	GEM-R3	WT-2	intron_variant	c.340+2153A>T		0.133	121	3:58868118:T:A	Mut_ID_1518	non-coding
3	59217840	CTD-2185K10.1-RP11-285B24.1		WGS	GEM-R3	WT-2	intergenic_region			0.241	229	3:59217840:G:T	Mut_ID_1519	non-coding
3	60049015	FHIT	ENSG00000189283	WGS	GEM-R3	WT-2	intron_variant	c.104-49144_104-49138delCTGTCAA		0.103	117	3:60049015:TTTGACAG:T	Mut_ID_1520	non-coding
3	63612691	SYNPR-SNTN		WGS	GEM-R3	WT-2	intergenic_region			0.342	370	3:63612691:C:A	Mut_ID_1521	non-coding
3	67698134	SUCLG2	ENSG00000172340	WGS	GEM-R3	WT-2	intron_variant	c.84+6793G>T		0.1	92	3:67698134:C:A	Mut_ID_1522	non-coding
3	70444075	RP11-231I13.2-COX6CP6		WGS	GEM-R3	WT-2	intergenic_region			0.148	114	3:70444075:C:A	Mut_ID_1523	non-coding
3	70506431	RP11-231I13.2-COX6CP6		WGS	GEM-R3	WT-2	intergenic_region			0.158	13	3:70506431:C:CAAAAAAAAAAAAAAAAAAAAAAA	Mut_ID_1524	non-coding
3	70587040	RP11-231I13.2-COX6CP6		WGS	GEM-R3	WT-2	intergenic_region			0.1	143	3:70587040:C:A	Mut_ID_1525	non-coding
3	70597476	RP11-231I13.2-COX6CP6		WGS	GEM-R3	WT-2	intergenic_region			0.114	116	3:70597476:C:A	Mut_ID_1526	non-coding
3	70754681	RP11-231I13.2-COX6CP6		WGS	GEM-R3	WT-2	intergenic_region			0.108	113	3:70754681:G:T	Mut_ID_1527	non-coding
3	71082753	FOXP1	ENSG00000114861	WGS	GEM-R3	WT-2	intron_variant	c.875+7718_875+7725delTTTTTTTT		0.227	94	3:71082753:CAAAAAAAA:C	Mut_ID_1528	non-coding
3	71857826	PROK2-RN7SL271P		WGS	GEM-R3	WT-2	intergenic_region			0.514	568	3:71857826:C:G	Mut_ID_1529	non-coding
3	73005318	GXYLT2	ENSG00000172986	WGS	GEM-R3	WT-2	intron_variant	c.852+818C>A		0.421	237	3:73005318:C:A	Mut_ID_1530	non-coding
3	74633704	AC128653.1-NIPA2P2		WGS	GEM-R3	WT-2	intergenic_region			0.111	107	3:74633704:C:A	Mut_ID_1531	non-coding
3	74642619	AC128653.1-NIPA2P2		WGS	GEM-R3	WT-2	intergenic_region			0.37	333	3:74642619:G:C	Mut_ID_1532	non-coding
3	78060599	AC134729.1-RP11-354H21.1		WGS	GEM-R3	WT-2	intergenic_region			0.448	415	3:78060599:G:A	Mut_ID_1533	non-coding
3	80617408	RP11-481N16.1-RP11-47P18.1		WGS	GEM-R3	WT-2	intergenic_region			0.256	283	3:80617408:C:T	Mut_ID_1534	non-coding
3	80743259	RP11-481N16.1-RP11-47P18.1		WGS	GEM-R3	WT-2	intergenic_region			0.133	149	3:80743259:G:T	Mut_ID_1535	non-coding
3	81006605	RP11-47P18.2-RP11-6B4.1		WGS	GEM-R3	WT-2	intergenic_region			0.188	197	3:81006605:G:T	Mut_ID_1536	non-coding
3	84725201	LINC00971	ENSG00000242641	WGS	GEM-R3	WT-2	intragenic_variant			0.48	342	3:84725201:C:A	Mut_ID_1537	non-coding
3	86895525	RP11-331K15.1-VGLL3		WGS	GEM-R3	WT-2	intergenic_region			0.115	122	3:86895525:G:T	Mut_ID_1538	non-coding
3	87512990	KRT8P25-APOOP2		WGS	GEM-R3	WT-2	intergenic_region			0.143	127	3:87512990:T:A	Mut_ID_1539	non-coding
3	89621471	EPHA3-RP11-91A15.2		WGS	GEM-R3	WT-2	intergenic_region			0.103	143	3:89621471:C:A	Mut_ID_1540	non-coding
3	94894270	RPS18P6-MTHFD2P1		WGS	GEM-R3	WT-2	intergenic_region			0.143	147	3:94894270:G:T	Mut_ID_1541	non-coding
3	96253160	AC108697.1-RP11-124D9.1		WGS	GEM-R3	WT-2	intergenic_region			0.552	537	3:96253160:C:A	Mut_ID_1542	non-coding
3	96960090	EPHA6	ENSG00000080224	WGS	GEM-R3	WT-2	intron_variant	c.1271-2706G>T		0.115	91	3:96960090:G:T	Mut_ID_1543	non-coding
3	97007274	EPHA6	ENSG00000080224	WGS	GEM-R3	WT-2	intron_variant	c.1606+44143G>T		0.133	114	3:97007274:G:T	Mut_ID_1544	non-coding
3	97590056	CRYBG3	ENSG00000080200	WGS	GEM-R3	WT-2	intron_variant	c.648-630A>C		0.129	110	3:97590056:A:C	Mut_ID_1545	non-coding
3	99142676	AC078828.1-RP11-779P15.1		WGS	GEM-R3	WT-2	intergenic_region			0.385	326	3:99142676:C:A	Mut_ID_1546	non-coding
3	102662481	RNU6-461P-RNU1-43P		WGS	GEM-R3	WT-2	intergenic_region			0.256	331	3:102662481:G:T	Mut_ID_1547	non-coding
3	102676944	RNU6-461P-RNU1-43P		WGS	GEM-R3	WT-2	intergenic_region			0.108	145	3:102676944:C:A	Mut_ID_1548	non-coding
3	102816250	RNU6-461P-RNU1-43P		WGS	GEM-R3	WT-2	intergenic_region			0.594	638	3:102816250:G:T	Mut_ID_1549	non-coding
3	103764471	TUBBP11-AC016970.1		WGS	GEM-R3	WT-2	intergenic_region			0.467	428	3:103764471:G:T	Mut_ID_1550	non-coding
3	104126479	RP11-40M23.1-RP11-281P11.1		WGS	GEM-R3	WT-2	intergenic_region			0.115	90	3:104126479:G:T	Mut_ID_1551	non-coding
3	104382678	RP11-281P11.1-ALCAM		WGS	GEM-R3	WT-2	intergenic_region			0.556	498	3:104382678:T:A	Mut_ID_1552	non-coding
3	107167892	RP11-115H18.1		WGS	GEM-R3	WT-2	intragenic_variant			0.162	173	3:107167892:C:T	Mut_ID_1553	non-coding
3	107967869	IFT57-HHLA2		WGS	GEM-R3	WT-2	intergenic_region			0.077	114	3:107967869:G:T	Mut_ID_1554	non-coding
3	108712334	MORC1	ENSG00000114487	WGS	GEM-R3	WT-2	intron_variant	c.2188-6538C>A		0.4	382	3:108712334:G:T	Mut_ID_1555	non-coding
3	110624091	PVRL3-AS1		WGS	GEM-R3	WT-2	intragenic_variant			0.5	642	3:110624091:T:C	Mut_ID_1556	non-coding
3	115206317	RP11-190P13.2-GAP43		WGS	GEM-R3	WT-2	intergenic_region			0.5	541	3:115206317:A:T	Mut_ID_1557	non-coding
3	116440278	LSAMP	ENSG00000185565	WGS	GEM-R3	WT-2	intron_variant	c.68-276476T>C		0.222	179	3:116440278:A:G	Mut_ID_1558	non-coding
3	117272103	LSAMP	ENSG00000185565	WGS	GEM-R3	WT-2	intron_variant	c.67+443926T>C		0.417	511	3:117272103:A:G	Mut_ID_1559	non-coding
3	118131770	RP11-384F7.1		WGS	GEM-R3	WT-2	intragenic_variant			0.125	89	3:118131770:T:C	Mut_ID_1560	non-coding
3	121370215	HCLS1	ENSG00000180353	WGS	GEM-R3	WT-2	intron_variant	c.159-3920G>T		0.125	118	3:121370215:C:A	Mut_ID_1561	non-coding
3	122960883	SEC22A	ENSG00000121542	WGS	GEM-R3	WT-2	intron_variant	c.542-3863G>T		0.138	101	3:122960883:G:T	Mut_ID_1562	non-coding
3	123261687	PTPLB		WGS	GEM-R3	WT-2	sequence_feature	c.293-14366A>G		0.147	157	3:123261687:T:C	Mut_ID_1563	non-coding
3	123436450	MYLK	ENSG00000065534	WGS	GEM-R3	WT-2	intron_variant	c.1804+4525C>T		0.122	45	3:123436450:G:A	Mut_ID_1564	non-coding
3	126805841	PLXNA1-C3orf56		WGS	GEM-R3	WT-2	intergenic_region			0.471	297	3:126805841:AT:A	Mut_ID_1565	non-coding
3	127533795	MGLL	ENSG00000074416	WGS	GEM-R3	WT-2	intron_variant	c.155+6742G>C		0.194	209	3:127533795:C:G	Mut_ID_1566	non-coding
3	128562564	RP11-221E20.5		WGS	GEM-R3	WT-2	intragenic_variant			0.211	234	3:128562564:G:T	Mut_ID_1567	non-coding
3	128767410	RP11-434H6.2-GP9		WGS	GEM-R3	WT-2	intergenic_region			0.161	144	3:128767410:C:A	Mut_ID_1568	non-coding
3	129539947	TMCC1	ENSG00000172765	WGS	GEM-R3	WT-2	intron_variant	c.576+6699C>A		0.136	118	3:129539947:G:T	Mut_ID_1569	non-coding
3	131771618	CPNE4	ENSG00000196353	WGS	GEM-R3	WT-2	intragenic_variant			0.148	151	3:131771618:A:C	Mut_ID_1570	non-coding
3	132869698	TMEM108	ENSG00000144868	WGS	GEM-R3	WT-2	intron_variant	c.-46-78412C>A		0.217	148	3:132869698:C:A	Mut_ID_1571	non-coding
3	134575114	EPHB1	ENSG00000154928	WGS	GEM-R3	WT-2	intron_variant	c.58+60583A>C		0.407	361	3:134575114:A:C	Mut_ID_1572	non-coding
3	134671691	EPHB1	ENSG00000154928	WGS	GEM-R3	WT-2	intron_variant	c.805+797C>A		0.417	282	3:134671691:C:A	Mut_ID_1573	non-coding
3	134722492	EPHB1	ENSG00000154928	WGS	GEM-R3	WT-2	intron_variant	c.805+51598G>T		0.13	119	3:134722492:G:T	Mut_ID_1574	non-coding
3	135269844	RP11-657O9.1-U8		WGS	GEM-R3	WT-2	intergenic_region			0.407	366	3:135269844:C:G	Mut_ID_1575	non-coding
3	136380553	STAG1	ENSG00000118007	WGS	GEM-R3	WT-2	intron_variant	c.-83-30730C>A		0.167	117	3:136380553:G:T	Mut_ID_1576	non-coding
3	137335137	RP11-575C1.1-NPM1P17		WGS	GEM-R3	WT-2	intergenic_region			0.737	416	3:137335137:T:G	Mut_ID_1577	non-coding
3	139714445	CLSTN2	ENSG00000158258	WGS	GEM-R3	WT-2	intron_variant	c.109+60120C>A		0.121	141	3:139714445:C:A	Mut_ID_1578	non-coding
3	141149824	ZBTB38	ENSG00000177311	WGS	GEM-R3	WT-2	intron_variant	c.3+4817G>T		0.333	133	3:141149824:G:T	Mut_ID_1579	non-coding
3	141296781	RASA2	ENSG00000155903	WGS	GEM-R3	WT-2	intron_variant	c.1590+833G>T		0.147	169	3:141296781:G:T	Mut_ID_1580	non-coding
3	142522386	TRPC1	ENSG00000144935	WGS	GEM-R3	WT-2	intron_variant	c.1758-433A>G		0.094	32	3:142522386:A:G	Mut_ID_1581	non-coding
3	145042416	RNA5SP144-RP11-622L21.1		WGS	GEM-R3	WT-2	intergenic_region			0.641	760	3:145042416:G:T	Mut_ID_1582	non-coding
3	145479374	GM2AP1-RPL21P39		WGS	GEM-R3	WT-2	intergenic_region			0.488	642	3:145479374:G:T	Mut_ID_1583	non-coding
3	146116240	RP11-758I14.3		WGS	GEM-R3	WT-2	intragenic_variant			0.129	150	3:146116240:G:T	Mut_ID_1584	non-coding
3	147797084	RP11-639B1.1		WGS	GEM-R3	WT-2	intragenic_variant			0.176	119	3:147797084:G:T	Mut_ID_1585	non-coding
3	148123530	RP11-501O2.5-RPL38P1		WGS	GEM-R3	WT-2	intergenic_region			0.548	503	3:148123530:G:T	Mut_ID_1586	non-coding
3	148768194	HLTF	ENSG00000071794	WGS	GEM-R3	WT-2	intron_variant	c.1474-32C>A		0.089	143	3:148768194:G:T	Mut_ID_1587	non-coding
3	150347620	SELT		WGS	GEM-R3	WT-2	3_prime_UTR_variant	c.*2204G>T		0.139	144	3:150347620:G:T	Mut_ID_1588	non-functional
3	150414618	FAM194A		WGS	GEM-R3	WT-2	intron_variant	c.553+1960C>T		0.172	175	3:150414618:G:A	Mut_ID_1589	non-coding
3	155585786	GMPS	ENSG00000163655	WGS	GEM-R3	WT-2	upstream_gene_variant	c.-2874G>T		0.533	457	3:155585786:G:T	Mut_ID_1590	non-functional
3	155613134	GMPS	ENSG00000163655	WGS	GEM-R3	WT-2	sequence_feature	c.209+1646G>A		0.615	454	3:155613134:G:A	Mut_ID_1591	non-coding
3	157758788	RP11-290K4.2		WGS	GEM-R3	WT-2	intragenic_variant			0.114	114	3:157758788:C:A	Mut_ID_1592	non-coding
3	159086953	IQCJ-SCHIP1	ENSG00000283154	WGS	GEM-R3	WT-2	intron_variant	c.291+106481C>A		0.132	150	3:159086953:C:A	Mut_ID_1593	non-coding
3	161203685	RP11-3P17.4-OTOL1		WGS	GEM-R3	WT-2	intergenic_region			0.563	519	3:161203685:G:T	Mut_ID_1594	non-coding
3	161271083	OTOL1-RP11-774I5.1		WGS	GEM-R3	WT-2	intergenic_region			0.59	703	3:161271083:C:T	Mut_ID_1595	non-coding
3	162445236	RP13-526J3.1-RP11-10O22.1		WGS	GEM-R3	WT-2	intergenic_region			0.172	194	3:162445236:C:A	Mut_ID_1596	non-coding
3	163702547	AC092962.1-RP11-208P4.1		WGS	GEM-R3	WT-2	intergenic_region			0.346	296	3:163702547:CA:C	Mut_ID_1597	non-coding
3	164645480	RP11-71H9.1-SI		WGS	GEM-R3	WT-2	intergenic_region			0.452	451	3:164645480:G:T	Mut_ID_1598	non-coding
3	165128977	RP11-85M11.2		WGS	GEM-R3	WT-2	intragenic_variant			0.286	117	3:165128977:C:T	Mut_ID_1599	non-coding
3	165650555	BCHE-MTND4P17		WGS	GEM-R3	WT-2	intergenic_region			0.28	205	3:165650555:C:A	Mut_ID_1600	non-coding
3	165884789	RP11-12N13.4-RP11-12N13.2		WGS	GEM-R3	WT-2	intergenic_region			0.19	143	3:165884789:G:T	Mut_ID_1601	non-coding
3	166426087	PSAT1P4-RP11-450H5.3		WGS	GEM-R3	WT-2	intergenic_region			0.206	237	3:166426087:G:T	Mut_ID_1602	non-coding
3	166567782	RP11-12K11.2-RP11-12K11.1		WGS	GEM-R3	WT-2	intergenic_region			0.111	90	3:166567782:G:T	Mut_ID_1603	non-coding
3	167271342	WDR49	ENSG00000174776	WGS	GEM-R3	WT-2	intron_variant	c.767+1129A>G		0.211	120	3:167271342:T:C	Mut_ID_1604	non-coding
3	170185012	SLC7A14	ENSG00000013293	WGS	GEM-R3	WT-2	missense_variant	c.2147G>T	p.Ser716Ile	0.162	180	3:170185012:C:A	Mut_ID_1605	low AF or not recurrent
3	170316827	CLDN11	ENSG00000013297	WGS	GEM-R3	WT-2	intragenic_variant			0.098	111	3:170316827:C:A	Mut_ID_1606	non-coding
3	170824657	TNIK	ENSG00000154310	WGS	GEM-R3	WT-2	intron_variant	c.2406+315G>T		0.281	297	3:170824657:C:A	Mut_ID_1607	non-coding
3	171308891	RP11-263C16.2-PLD1		WGS	GEM-R3	WT-2	intergenic_region			0.205	222	3:171308891:C:A	Mut_ID_1608	non-coding
3	171404565	PLD1	ENSG00000075651	WGS	GEM-R3	WT-2	missense_variant	c.1777C>A	p.His593Asn	0.114	104	3:171404565:G:T	Mut_ID_1609	low AF or not recurrent
3	171451725	PLD1	ENSG00000075651	WGS	GEM-R3	WT-2	intron_variant	c.541-426C>A		0.161	148	3:171451725:G:T	Mut_ID_1610	non-coding
3	173696483	NLGN1	ENSG00000169760	WGS	GEM-R3	WT-2	intron_variant	c.766+170861C>A		0.129	132	3:173696483:C:A	Mut_ID_1611	non-coding
3	174480227	NAALADL2	ENSG00000177694	WGS	GEM-R3	WT-2	intragenic_variant			0.214	83	3:174480227:G:A	Mut_ID_1612	non-coding
3	176022543	RP11-78E6.1-RP11-71G7.1		WGS	GEM-R3	WT-2	intergenic_region			0.179	240	3:176022543:GA:G	Mut_ID_1613	non-coding
3	179136258	GNB4	ENSG00000114450	WGS	GEM-R3	WT-2	intron_variant	c.203+913_203+928dupTTTTTTTTTTTTTTTT		0.039	50	3:179136258:C:CAAAAAAAAAAAAAAAA	Mut_ID_1614	non-coding
3	179685730	PEX5L	ENSG00000114757	WGS	GEM-R3	WT-2	intron_variant	c.93+3652T>G		0.186	215	3:179685730:A:C	Mut_ID_1615	non-coding
3	180540909	CCDC39	ENSG00000145075	WGS	GEM-R3	WT-2	intragenic_variant			0.143	111	3:180540909:C:A	Mut_ID_1616	non-coding
3	181470463	SOX2-OT	ENSG00000242808	WGS	GEM-R3	WT-2	intragenic_variant			0.439	577	3:181470463:C:A	Mut_ID_1617	non-coding
3	182960037	MCF2L2	ENSG00000053524	WGS	GEM-R3	WT-2	intron_variant	c.1863-11232T>G		0.448	392	3:182960037:A:C	Mut_ID_1618	non-coding
3	183409400	KLHL24-YEATS2		WGS	GEM-R3	WT-2	intergenic_region			0.621	580	3:183409400:G:C	Mut_ID_1619	non-coding
3	184473972	RP11-329B9.5-RP11-329B9.1		WGS	GEM-R3	WT-2	intergenic_region			0.083	56	3:184473972:C:T	Mut_ID_1620	non-coding
3	185418280	IGF2BP2	ENSG00000073792	WGS	GEM-R3	WT-2	intron_variant	c.240-2145C>A		0.103	119	3:185418280:G:T	Mut_ID_1621	non-coding
3	186736182	ST6GAL1	ENSG00000073849	WGS	GEM-R3	WT-2	intron_variant	c.-182-20348G>T		0.097	177	3:186736182:G:T	Mut_ID_1622	non-coding
3	187087646	RTP4	ENSG00000136514	WGS	GEM-R3	WT-2	intron_variant	c.156-930C>T		0.548	535	3:187087646:C:T	Mut_ID_1623	non-coding
3	187625271	RP11-30O15.1-RP11-44H4.1		WGS	GEM-R3	WT-2	intergenic_region			0.367	331	3:187625271:CA:C	Mut_ID_1624	non-coding
3	188105692	LPP	ENSG00000145012	WGS	GEM-R3	WT-2	intron_variant	c.-9-18208G>T		0.115	112	3:188105692:G:T	Mut_ID_1625	non-coding
3	188767696	TPRG1	ENSG00000188001	WGS	GEM-R3	WT-2	intragenic_variant			0.367	318	3:188767696:A:C	Mut_ID_1626	non-coding
3	189887038	NMNAT1P3-CLDN1		WGS	GEM-R3	WT-2	intergenic_region			0.536	492	3:189887038:T:G	Mut_ID_1627	non-coding
3	190373707	IL1RAP	ENSG00000196083	WGS	GEM-R3	WT-2	missense_variant	c.1375C>A	p.Gln459Lys	0.273	282	3:190373707:C:A	Mut_ID_1628	low AF or not recurrent
3	191426940	Y_RNA-RP11-655G22.2		WGS	GEM-R3	WT-2	intergenic_region			0.391	245	3:191426940:G:T	Mut_ID_1629	non-coding
3	192206669	FGF12	ENSG00000114279	WGS	GEM-R3	WT-2	intragenic_variant			0.222	237	3:192206669:G:C	Mut_ID_1630	non-coding
3	192430521	FGF12	ENSG00000114279	WGS	GEM-R3	WT-2	intragenic_variant			0.519	543	3:192430521:CT:C	Mut_ID_1631	non-coding
3	194645745	AC090505.1-XXYLT1		WGS	GEM-R3	WT-2	intergenic_region			0.103	84	3:194645745:T:TG	Mut_ID_1632	non-coding
3	195367106	RP11-141C7.4		WGS	GEM-R3	WT-2	intragenic_variant			0.132	145	3:195367106:G:T	Mut_ID_1633	non-coding
3	195457345	MUC20	ENSG00000176945	WGS	GEM-R3	WT-2	intron_variant	c.2061+735T>C		0.125	90	3:195457345:T:C	Mut_ID_1634	non-coding
4	17028	CHR_START-Z95704.4		WGS	GEM-R3	WT-2	intergenic_region			0.308	117	4:17028:C:T	Mut_ID_1635	non-coding
4	559146	PIGG-RP11-1263C18.1		WGS	GEM-R3	WT-2	intergenic_region			0.263	92	4:559146:A:G	Mut_ID_1636	non-coding
4	1597893	RP11-1398P2.1-FAM53A		WGS	GEM-R3	WT-2	intergenic_region			0.382	423	4:1597893:C:G	Mut_ID_1637	non-coding
4	2054586	C4orf48-NAT8L		WGS	GEM-R3	WT-2	intergenic_region			0.111	115	4:2054586:C:A	Mut_ID_1638	non-coding
4	3902996	OR7E163P-OR7E162P		WGS	GEM-R3	WT-2	intergenic_region			0.109	141	4:3902996:G:C	Mut_ID_1639	non-coding
4	5797470	EVC	ENSG00000072840	WGS	GEM-R3	WT-2	intron_variant	c.1887-1279C>A		0.429	705	4:5797470:C:A	Mut_ID_1640	non-coding
4	6191647	JAKMIP1	ENSG00000152969	WGS	GEM-R3	WT-2	intron_variant	c.-148+10333C>T		0.217	136	4:6191647:G:A	Mut_ID_1641	non-coding
4	6797616	KIAA0232	ENSG00000170871	WGS	GEM-R3	WT-2	intron_variant	c.-353-8634C>T		0.353	410	4:6797616:C:T	Mut_ID_1642	non-coding
4	7709766	SORCS2	ENSG00000184985	WGS	GEM-R3	WT-2	intron_variant	c.1868+3755G>C		0.139	130	4:7709766:G:C	Mut_ID_1643	non-coding
4	8253914	SH3TC1-HTRA3		WGS	GEM-R3	WT-2	intergenic_region			0.162	181	4:8253914:C:A	Mut_ID_1644	non-coding
4	10859385	RP11-61G19.1-MIR572		WGS	GEM-R3	WT-2	intergenic_region			0.172	134	4:10859385:AT:A	Mut_ID_1645	non-coding
4	11408577	HS3ST1	ENSG00000002587	WGS	GEM-R3	WT-2	intron_variant	c.-108-6840G>T		0.444	597	4:11408577:C:A	Mut_ID_1646	non-coding
4	11440948	HS3ST1-RP11-281P23.1		WGS	GEM-R3	WT-2	intergenic_region			0.625	463	4:11440948:T:G	Mut_ID_1647	non-coding
4	12872726	RP11-22A3.2-RP11-22A3.1		WGS	GEM-R3	WT-2	intergenic_region			0.231	179	4:12872726:G:T	Mut_ID_1648	non-coding
4	17000818	RP11-141E13.1		WGS	GEM-R3	WT-2	intragenic_variant			0.108	140	4:17000818:C:A	Mut_ID_1649	non-coding
4	19209303	RP11-3J1.1		WGS	GEM-R3	WT-2	intragenic_variant			0.3	195	4:19209303:A:T	Mut_ID_1650	non-coding
4	20900563	KCNIP4	ENSG00000185774	WGS	GEM-R3	WT-2	intron_variant	c.62-16231C>A		0.098	108	4:20900563:G:T	Mut_ID_1651	non-coding
4	22062188	RP11-17E2.2		WGS	GEM-R3	WT-2	intragenic_variant			0.207	204	4:22062188:C:G	Mut_ID_1652	non-coding
4	22844334	GBA3-RP11-412P11.1		WGS	GEM-R3	WT-2	intergenic_region			0.36	258	4:22844334:C:A	Mut_ID_1653	non-coding
4	23119889	RP11-552M14.1		WGS	GEM-R3	WT-2	intragenic_variant			0.172	150	4:23119889:C:A	Mut_ID_1654	non-coding
4	23977171	PPARGC1A-AC092846.1		WGS	GEM-R3	WT-2	intergenic_region			0.114	147	4:23977171:G:T	Mut_ID_1655	non-coding
4	24123436	PPARGC1A-AC092846.1		WGS	GEM-R3	WT-2	intergenic_region			0.389	228	4:24123436:A:T	Mut_ID_1656	non-coding
4	24143124	PPARGC1A-AC092846.1		WGS	GEM-R3	WT-2	intergenic_region			0.103	115	4:24143124:G:T	Mut_ID_1657	non-coding
4	25347497	ZCCHC4	ENSG00000168228	WGS	GEM-R3	WT-2	intron_variant	c.759+255G>T		0.125	175	4:25347497:G:T	Mut_ID_1658	non-coding
4	26838344	TBC1D19-STIM2		WGS	GEM-R3	WT-2	intergenic_region			0.324	316	4:26838344:C:G	Mut_ID_1659	non-coding
4	27596025	IGBP1P5-AC007106.1		WGS	GEM-R3	WT-2	intergenic_region			0.167	175	4:27596025:C:A	Mut_ID_1660	non-coding
4	29017132	RP11-292B1.2-RP11-769N22.1		WGS	GEM-R3	WT-2	intergenic_region			0.138	116	4:29017132:C:A	Mut_ID_1661	non-coding
4	33736478	AC079772.1-RP11-79E3.3		WGS	GEM-R3	WT-2	intergenic_region			0.129	144	4:33736478:C:G	Mut_ID_1662	non-coding
4	33895312	RP11-79E3.3		WGS	GEM-R3	WT-2	intragenic_variant			0.438	396	4:33895312:T:G	Mut_ID_1663	non-coding
4	33979942	RP11-79E3.3		WGS	GEM-R3	WT-2	intragenic_variant			0.364	232	4:33979942:TTGTGTGTGTG:T	Mut_ID_1664	non-coding
4	35692715	RNU6-573P-ARAP2		WGS	GEM-R3	WT-2	intergenic_region			0.138	114	4:35692715:G:T	Mut_ID_1665	non-coding
4	36439613	RP11-431M7.2-RP11-722M1.1		WGS	GEM-R3	WT-2	intergenic_region			0.154	105	4:36439613:C:A	Mut_ID_1666	non-coding
4	37023221	RP11-103J17.2-RP11-103J17.1		WGS	GEM-R3	WT-2	intergenic_region			0.22	250	4:37023221:C:A	Mut_ID_1667	non-coding
4	38386556	RP11-83C7.1		WGS	GEM-R3	WT-2	intragenic_variant			0.2	211	4:38386556:G:T	Mut_ID_1668	non-coding
4	38695173	KLF3	ENSG00000109787	WGS	GEM-R3	WT-2	intron_variant	c.696-1194G>T		0.111	112	4:38695173:G:T	Mut_ID_1669	non-coding
4	40410482	RNU7-74P-RBM47		WGS	GEM-R3	WT-2	intergenic_region			0.133	112	4:40410482:C:A	Mut_ID_1670	non-coding
4	43513161	RP11-324J13.2-RP11-466J24.1		WGS	GEM-R3	WT-2	intergenic_region			0.184	201	4:43513161:G:T	Mut_ID_1671	non-coding
4	43956247	RP11-663P9.2-RP11-663P9.1		WGS	GEM-R3	WT-2	intergenic_region			0.4	344	4:43956247:ATTATC:A	Mut_ID_1672	non-coding
4	45266647	RP11-362I1.1-PRKRIRP9		WGS	GEM-R3	WT-2	intergenic_region			0.133	111	4:45266647:T:C	Mut_ID_1673	non-coding
4	45589874	RNU6-931P-RN7SKP199		WGS	GEM-R3	WT-2	intergenic_region			0.5	449	4:45589874:G:A	Mut_ID_1674	non-coding
4	45649347	RNU6-931P-RN7SKP199		WGS	GEM-R3	WT-2	intergenic_region			0.261	179	4:45649347:C:T	Mut_ID_1675	non-coding
4	49119127	CWH43-AC118282.3		WGS	GEM-R3	WT-2	intergenic_region			0.412	61	4:49119127:T:TCC	Mut_ID_1676	non-coding
4	49176045	CWH43-AC118282.3		WGS	GEM-R3	WT-2	intergenic_region			0.088	139	4:49176045:G:T	Mut_ID_1677	non-coding
4	49176991	CWH43-AC118282.3		WGS	GEM-R3	WT-2	intergenic_region			0.058	116	4:49176991:G:T	Mut_ID_1678	non-coding
4	49211384	RP11-1281K21.2-AC118282.4		WGS	GEM-R3	WT-2	intergenic_region			0.209	256	4:49211384:G:T	Mut_ID_1679	non-coding
4	49238938	SNX18P23-RP11-1281K21.1		WGS	GEM-R3	WT-2	intergenic_region			0.069	117	4:49238938:G:A	Mut_ID_1680	non-coding
4	49317233	RP11-1281K21.7-RP11-241F15.1		WGS	GEM-R3	WT-2	intergenic_region			0.079	89	4:49317233:C:CTGTGTGTCTGTG	Mut_ID_1681	non-coding
4	49531892	RP11-1281K21.9-RP11-1281K21.10		WGS	GEM-R3	WT-2	intergenic_region			0.088	237	4:49531892:C:A	Mut_ID_1682	non-coding
4	49536546	RP11-1281K21.9-RP11-1281K21.10		WGS	GEM-R3	WT-2	intergenic_region			0.143	119	4:49536546:C:G	Mut_ID_1683	non-coding
4	53363342	RNU6-1252P-snoU13		WGS	GEM-R3	WT-2	intergenic_region			0.206	217	4:53363342:C:A	Mut_ID_1684	non-coding
4	53398424	snoU13-USP46		WGS	GEM-R3	WT-2	intergenic_region			0.296	234	4:53398424:C:T	Mut_ID_1685	non-coding
4	53592168	ERVMER34-1	ENSG00000226887	WGS	GEM-R3	WT-2	intragenic_variant			0.643	533	4:53592168:C:T	Mut_ID_1686	non-coding
4	60323034	RP11-622J8.1-Y_RNA		WGS	GEM-R3	WT-2	intergenic_region			0.12	90	4:60323034:G:T	Mut_ID_1687	non-coding
4	61188316	RNU6-1325P-AC095061.1		WGS	GEM-R3	WT-2	intergenic_region			0.52	388	4:61188316:G:T	Mut_ID_1688	non-coding
4	61435785	RNU6-1325P-AC095061.1		WGS	GEM-R3	WT-2	intergenic_region			0.114	107	4:61435785:C:A	Mut_ID_1689	non-coding
4	66054734	EFTUD1P2-RP11-498E11.2		WGS	GEM-R3	WT-2	intergenic_region			0.118	116	4:66054734:C:T	Mut_ID_1690	non-coding
4	66883209	RP11-25H12.1		WGS	GEM-R3	WT-2	intragenic_variant			0.333	304	4:66883209:G:T	Mut_ID_1691	non-coding
4	68759568	UBA6-AS1	ENSG00000248049	WGS	GEM-R3	WT-2	intragenic_variant			0.452	405	4:68759568:C:A	Mut_ID_1692	non-coding
4	71085802	ODAM-FDCSP		WGS	GEM-R3	WT-2	intergenic_region			0.12	90	4:71085802:G:T	Mut_ID_1693	non-coding
4	71888113	DCK	ENSG00000156136	WGS	GEM-R3	WT-2	frameshift_variant	c.239dupA	p.Asn80fs	0.429	415	4:71888113:G:GA	Mut_ID_1694	Final_targets-multiple hits
4	71888262	DCK	ENSG00000156136	WGS	GEM-R3	WT-2	missense_variant	c.386C>A	p.Ser129Tyr	0.25	141	4:71888262:C:A	Mut_ID_1695	Final_targets-multiple hits
4	71891527	DCK	ENSG00000156136	WGS	GEM-R3	WT-2	frameshift_variant&splice_acceptor_variant&splice_region_variant&intron_variant	c.550-5_587delTTTAGACATGCTTACATAGAATATATTTACGGGGAAGAAATGA	p.Thr184fs	0.136	91	4:71891527:TTTTAGACATGCTTACATAGAATATATTTACGGGGAAGAAATGA:T	Mut_ID_1696	Final_targets-multiple hits
4	72365920	SLC4A4	ENSG00000080493	WGS	GEM-R3	WT-2	intron_variant	c.2166+2511C>A		0.367	310	4:72365920:C:A	Mut_ID_1697	non-coding
4	73115512	NPFFR2-ADAMTS3		WGS	GEM-R3	WT-2	intergenic_region			0.424	465	4:73115512:C:A	Mut_ID_1698	non-coding
4	73147545	ADAMTS3	ENSG00000156140	WGS	GEM-R3	WT-2	3_prime_UTR_variant	c.*1308G>T		0.452	462	4:73147545:C:A	Mut_ID_1699	non-functional
4	74631990	IL8-RP11-447E20.1		WGS	GEM-R3	WT-2	intergenic_region			0.481	423	4:74631990:T:G	Mut_ID_1700	non-coding
4	75421710	AC142293.3		WGS	GEM-R3	WT-2	intragenic_variant			0.111	150	4:75421710:C:T	Mut_ID_1701	non-coding
4	76734323	USO1	ENSG00000138768	WGS	GEM-R3	WT-2	intron_variant	c.2827-36G>T		0.186	249	4:76734323:G:T	Mut_ID_1702	non-coding
4	79159751	FRAS1	ENSG00000138759	WGS	GEM-R3	WT-2	intron_variant	c.216+980G>T		0.143	110	4:79159751:G:T	Mut_ID_1703	non-coding
4	79262034	FRAS1	ENSG00000138759	WGS	GEM-R3	WT-2	intron_variant	c.2422+3063C>A		0.162	185	4:79262034:C:A	Mut_ID_1704	non-coding
4	79810073	BMP2K	ENSG00000138756	WGS	GEM-R3	WT-2	intron_variant	c.2062+1643delA		0.467	352	4:79810073:TA:T	Mut_ID_1705	non-coding
4	80306310	NAA11-GK2		WGS	GEM-R3	WT-2	intergenic_region			0.13	88	4:80306310:C:A	Mut_ID_1706	non-coding
4	81820087	C4orf22		WGS	GEM-R3	WT-2	intron_variant	c.527+28798C>A		0.095	146	4:81820087:C:A	Mut_ID_1707	non-coding
4	81918860	C4orf22-BMP3		WGS	GEM-R3	WT-2	intergenic_region			0.12	111	4:81918860:C:A	Mut_ID_1708	non-coding
4	83328240	SNORD42-HNRNPDL		WGS	GEM-R3	WT-2	intergenic_region			0.5	333	4:83328240:G:T	Mut_ID_1709	non-coding
4	83594039	SCD5	ENSG00000145284	WGS	GEM-R3	WT-2	intron_variant	c.569+7821G>T		0.089	145	4:83594039:C:A	Mut_ID_1710	non-coding
4	84066899	PLAC8-RP11-576N17.5		WGS	GEM-R3	WT-2	intergenic_region			0.133	296	4:84066899:A:T	Mut_ID_1711	non-coding
4	84904741	RP11-8L2.1		WGS	GEM-R3	WT-2	intragenic_variant			0.105	115	4:84904741:G:T	Mut_ID_1712	non-coding
4	85053554	RP11-8L2.1		WGS	GEM-R3	WT-2	intragenic_variant			0.136	90	4:85053554:C:A	Mut_ID_1713	non-coding
4	85161215	RP11-8L2.1		WGS	GEM-R3	WT-2	intragenic_variant			0.121	102	4:85161215:G:T	Mut_ID_1714	non-coding
4	85934602	WDFY3-AS2-RN7SKP48		WGS	GEM-R3	WT-2	intergenic_region			0.188	205	4:85934602:C:A	Mut_ID_1715	non-coding
4	90029924	TIGD2	ENSG00000180346	WGS	GEM-R3	WT-2	upstream_gene_variant	c.-4202G>T		0.425	514	4:90029924:G:T	Mut_ID_1716	non-functional
4	90856455	MMRN1	ENSG00000138722	WGS	GEM-R3	WT-2	missense_variant	c.1624G>T	p.Val542Phe	0.148	120	4:90856455:G:T	Mut_ID_1717	low AF or not recurrent
4	90915715	MMRN1-CCSER1		WGS	GEM-R3	WT-2	intergenic_region			0.093	148	4:90915715:G:T	Mut_ID_1718	non-coding
4	95070646	RP11-363G15.2		WGS	GEM-R3	WT-2	intragenic_variant			0.394	392	4:95070646:G:T	Mut_ID_1719	non-coding
4	96969000	RNU6-1059P-RNU6-34P		WGS	GEM-R3	WT-2	intergenic_region			0.139	172	4:96969000:C:A	Mut_ID_1720	non-coding
4	97948706	COX7A2P2-RP11-431J17.1		WGS	GEM-R3	WT-2	intergenic_region			0.22	307	4:97948706:G:T	Mut_ID_1721	non-coding
4	100724615	RP11-766F14.2-DAPP1		WGS	GEM-R3	WT-2	intergenic_region			0.306	343	4:100724615:T:A	Mut_ID_1722	non-coding
4	103913210	SLC9B1	ENSG00000164037	WGS	GEM-R3	WT-2	intron_variant	c.-1-341C>A		0.154	111	4:103913210:G:T	Mut_ID_1723	non-coding
4	104267411	RP11-328K4.1		WGS	GEM-R3	WT-2	intragenic_variant			0.613	568	4:104267411:C:A	Mut_ID_1724	non-coding
4	104649845	TACR3-RNU6-635P		WGS	GEM-R3	WT-2	intergenic_region			0.37	294	4:104649845:C:G	Mut_ID_1725	non-coding
4	105299935	RP11-729M20.1		WGS	GEM-R3	WT-2	intragenic_variant			0.353	378	4:105299935:C:A	Mut_ID_1726	non-coding
4	107234652	AIMP1	ENSG00000164022	WGS	GEM-R3	WT-2	upstream_gene_variant	c.-3053G>T		0.1	95	4:107234652:G:T	Mut_ID_1727	non-functional
4	107282663	GIMD1	ENSG00000250298	WGS	GEM-R3	WT-2	intragenic_variant			0.222	178	4:107282663:G:T	Mut_ID_1728	non-coding
4	107556255	RP13-612N21.1-ACTR6P1		WGS	GEM-R3	WT-2	intergenic_region			0.469	491	4:107556255:G:T	Mut_ID_1729	non-coding
4	108682867	PAPSS1-SGMS2		WGS	GEM-R3	WT-2	intergenic_region			0.2	128	4:108682867:G:T	Mut_ID_1730	non-coding
4	108940912	HADH	ENSG00000138796	WGS	GEM-R3	WT-2	intron_variant	c.723+90G>T		0.485	498	4:108940912:G:T	Mut_ID_1731	non-coding
4	110332690	SEC24B-AS1	ENSG00000247950	WGS	GEM-R3	WT-2	intragenic_variant			0.192	281	4:110332690:G:T	Mut_ID_1732	non-coding
4	113393755	TOX4P1-NEUROG2		WGS	GEM-R3	WT-2	intergenic_region			0.121	109	4:113393755:C:A	Mut_ID_1733	non-coding
4	113664768	RP11-119H12.1-Y_RNA		WGS	GEM-R3	WT-2	intergenic_region			0.125	92	4:113664768:G:T	Mut_ID_1734	non-coding
4	113901091	ANK2	ENSG00000145362	WGS	GEM-R3	WT-2	intragenic_variant			0.389	447	4:113901091:G:C	Mut_ID_1735	non-coding
4	114052584	ANK2	ENSG00000145362	WGS	GEM-R3	WT-2	intron_variant	c.85-42988G>A		0.211	240	4:114052584:G:A	Mut_ID_1736	non-coding
4	115539936	UGT8	ENSG00000174607	WGS	GEM-R3	WT-2	intron_variant	c.-2-4099C>A		0.143	87	4:115539936:C:A	Mut_ID_1737	non-coding
4	115707055	CIR1P2-RN7SL808P		WGS	GEM-R3	WT-2	intergenic_region			0.531	512	4:115707055:C:A	Mut_ID_1738	non-coding
4	115855934	NDST4	ENSG00000138653	WGS	GEM-R3	WT-2	intron_variant	c.1536+428C>A		0.136	87	4:115855934:G:T	Mut_ID_1739	non-coding
4	116033739	NDST4	ENSG00000138653	WGS	GEM-R3	WT-2	intron_variant	c.-247+861G>T		0.625	604	4:116033739:C:A	Mut_ID_1740	non-coding
4	116062477	NDST4-MRPS33P3		WGS	GEM-R3	WT-2	intergenic_region			0.4	415	4:116062477:A:T	Mut_ID_1741	non-coding
4	116698114	PGAM4P2-KRT18P21		WGS	GEM-R3	WT-2	intergenic_region			0.519	426	4:116698114:A:G	Mut_ID_1742	non-coding
4	116917462	RP11-659O3.1		WGS	GEM-R3	WT-2	intragenic_variant			0.108	110	4:116917462:T:G	Mut_ID_1743	non-coding
4	117836863	RP11-97F8.1-TRAM1L1		WGS	GEM-R3	WT-2	intergenic_region			0.133	116	4:117836863:G:T	Mut_ID_1744	non-coding
4	117895677	RP11-97F8.1-TRAM1L1		WGS	GEM-R3	WT-2	intergenic_region			0.121	109	4:117895677:C:A	Mut_ID_1745	non-coding
4	120185753	USP53	ENSG00000145390	WGS	GEM-R3	WT-2	intron_variant	c.973-2722G>T		0.143	176	4:120185753:G:T	Mut_ID_1746	non-coding
4	122403021	TUBB4BP5-ANXA5		WGS	GEM-R3	WT-2	intergenic_region			0.1	92	4:122403021:C:A	Mut_ID_1747	non-coding
4	124281628	SPATA5-SPRY1		WGS	GEM-R3	WT-2	intergenic_region			0.303	325	4:124281628:G:C	Mut_ID_1748	non-coding
4	129416673	RP11-420A23.1		WGS	GEM-R3	WT-2	intragenic_variant			0.114	112	4:129416673:C:A	Mut_ID_1749	non-coding
4	130554615	RP11-419L4.1-RP11-519M16.1		WGS	GEM-R3	WT-2	intergenic_region			0.158	88	4:130554615:C:T	Mut_ID_1750	non-coding
4	130679880	RP11-519M16.1		WGS	GEM-R3	WT-2	intragenic_variant			0.559	637	4:130679880:G:A	Mut_ID_1751	non-coding
4	133038540	RP11-789C2.1		WGS	GEM-R3	WT-2	intragenic_variant			0.185	150	4:133038540:A:T	Mut_ID_1752	non-coding
4	133139508	RP11-789C2.1-ELL2P2		WGS	GEM-R3	WT-2	intergenic_region			0.103	116	4:133139508:C:T	Mut_ID_1753	non-coding
4	133710471	RP11-149A7.2-RP11-404I7.2		WGS	GEM-R3	WT-2	intergenic_region			0.522	448	4:133710471:C:A	Mut_ID_1754	non-coding
4	133869840	RP11-404I7.2		WGS	GEM-R3	WT-2	intragenic_variant			0.267	116	4:133869840:A:T	Mut_ID_1755	non-coding
4	133939497	RP11-404I7.1-RP11-9G1.3		WGS	GEM-R3	WT-2	intergenic_region			0.588	597	4:133939497:C:A	Mut_ID_1756	non-coding
4	135143650	PABPC4L-RP11-400D2.2		WGS	GEM-R3	WT-2	intergenic_region			0.179	167	4:135143650:G:T	Mut_ID_1757	non-coding
4	135532971	RP11-400D2.3-CTD-2012I17.1		WGS	GEM-R3	WT-2	intergenic_region			0.16	112	4:135532971:G:T	Mut_ID_1758	non-coding
4	138892182	RP11-793B23.1-LINC00616		WGS	GEM-R3	WT-2	intergenic_region			0.346	281	4:138892182:G:T	Mut_ID_1759	non-coding
4	141584890	TBC1D9	ENSG00000109436	WGS	GEM-R3	WT-2	intron_variant	c.1589-1629C>A		0.087	111	4:141584890:G:T	Mut_ID_1760	non-coding
4	142079254	RNF150	ENSG00000170153	WGS	GEM-R3	WT-2	intragenic_variant			0.121	115	4:142079254:G:T	Mut_ID_1761	non-coding
4	142112703	RNF150	ENSG00000170153	WGS	GEM-R3	WT-2	intragenic_variant			0.143	148	4:142112703:G:A	Mut_ID_1762	non-coding
4	143072615	INPP4B	ENSG00000109452	WGS	GEM-R3	WT-2	intron_variant	c.1564-5466G>C		0.139	151	4:143072615:C:G	Mut_ID_1763	non-coding
4	143969707	RP11-284M14.1		WGS	GEM-R3	WT-2	intragenic_variant			0.143	103	4:143969707:C:T	Mut_ID_1764	non-coding
4	146944976	Y_RNA-RP11-203B7.2		WGS	GEM-R3	WT-2	intergenic_region			0.167	150	4:146944976:G:T	Mut_ID_1765	non-coding
4	148274247	MIR548G-RP11-364M6.1		WGS	GEM-R3	WT-2	intergenic_region			0.13	88	4:148274247:G:T	Mut_ID_1766	non-coding
4	148928058	ARHGAP10	ENSG00000071205	WGS	GEM-R3	WT-2	intron_variant	c.1717-16356C>A		0.267	261	4:148928058:C:A	Mut_ID_1767	non-coding
4	150513017	RP11-526A4.1		WGS	GEM-R3	WT-2	intragenic_variant			0.143	148	4:150513017:G:T	Mut_ID_1768	non-coding
4	153944623	FHDC1-RP11-285C1.2		WGS	GEM-R3	WT-2	intergenic_region			0.2	118	4:153944623:G:T	Mut_ID_1769	non-coding
4	158128811	GRIA2	ENSG00000120251	WGS	GEM-R3	WT-2	intragenic_variant			0.086	87	4:158128811:CA:C	Mut_ID_1770	non-coding
4	158399472	GRIA2-RP11-364P22.1		WGS	GEM-R3	WT-2	intergenic_region			0.138	118	4:158399472:C:A	Mut_ID_1771	non-coding
4	161906093	RPS14P7-AC106860.1		WGS	GEM-R3	WT-2	intergenic_region			0.233	201	4:161906093:G:T	Mut_ID_1772	non-coding
4	162701852	FSTL5	ENSG00000168843	WGS	GEM-R3	WT-2	intron_variant	c.410-4626C>A		0.273	205	4:162701852:G:T	Mut_ID_1773	non-coding
4	162813451	FSTL5	ENSG00000168843	WGS	GEM-R3	WT-2	intron_variant	c.409+28105C>A		0.133	120	4:162813451:G:T	Mut_ID_1774	non-coding
4	165345899	MARCH1-RP11-75A5.1		WGS	GEM-R3	WT-2	intergenic_region			0.108	119	4:165345899:A:G	Mut_ID_1775	non-coding
4	165759040	RP11-294O2.2-RP11-366M4.3		WGS	GEM-R3	WT-2	intergenic_region			0.452	339	4:165759040:G:C	Mut_ID_1776	non-coding
4	165833050	RP11-366M4.3-TRIM60P14		WGS	GEM-R3	WT-2	intergenic_region			0.103	102	4:165833050:G:T	Mut_ID_1777	non-coding
4	168023978	SPOCK3	ENSG00000196104	WGS	GEM-R3	WT-2	intron_variant	c.190-19581G>T		0.143	88	4:168023978:C:A	Mut_ID_1778	non-coding
4	168481626	RN7SL776P-PHBP14		WGS	GEM-R3	WT-2	intergenic_region			0.227	136	4:168481626:G:A	Mut_ID_1779	non-coding
4	168672749	RP11-521F1.1-RP11-310I9.1		WGS	GEM-R3	WT-2	intergenic_region			0.263	143	4:168672749:G:C	Mut_ID_1780	non-coding
4	169562976	PALLD	ENSG00000129116	WGS	GEM-R3	WT-2	intron_variant	c.909-26365G>T		0.176	201	4:169562976:G:T	Mut_ID_1781	non-coding
4	170612673	CLCN3	ENSG00000109572	WGS	GEM-R3	WT-2	intron_variant	c.730-592C>A		0.143	86	4:170612673:C:A	Mut_ID_1782	non-coding
4	171595664	HSP90AA6P-RP11-322J23.1		WGS	GEM-R3	WT-2	intergenic_region			0.5	636	4:171595664:C:A	Mut_ID_1783	non-coding
4	176370543	RP11-287F9.2-RP11-598D14.1		WGS	GEM-R3	WT-2	intergenic_region			0.12	90	4:176370543:G:T	Mut_ID_1784	non-coding
4	179631318	SNORD65-RP11-296L20.1		WGS	GEM-R3	WT-2	intergenic_region			0.207	203	4:179631318:C:A	Mut_ID_1785	non-coding
4	180274530	RP11-296L20.1-RP11-404J23.1		WGS	GEM-R3	WT-2	intergenic_region			0.128	262	4:180274530:G:T	Mut_ID_1786	non-coding
4	182342532	RP11-665C14.2-RP11-433O3.1		WGS	GEM-R3	WT-2	intergenic_region			0.471	557	4:182342532:G:T	Mut_ID_1787	non-coding
4	182539654	RP11-433O3.1-RP11-540E16.2		WGS	GEM-R3	WT-2	intergenic_region			0.089	145	4:182539654:G:T	Mut_ID_1788	non-coding
4	183046109	AC108142.1		WGS	GEM-R3	WT-2	intragenic_variant			0.179	153	4:183046109:T:C	Mut_ID_1789	non-coding
4	184631210	TRAPPC11	ENSG00000168538	WGS	GEM-R3	WT-2	intron_variant	c.3357+1483A>G		0.441	501	4:184631210:A:G	Mut_ID_1790	non-coding
4	186430791	PDLIM3	ENSG00000154553	WGS	GEM-R3	WT-2	intron_variant	c.399-1075C>A		0.52	401	4:186430791:G:T	Mut_ID_1791	non-coding
4	187353511	RP11-215A19.2		WGS	GEM-R3	WT-2	intron_variant	c.128-5260_128-5259insGGGCGTTGGGAAGTATGATGGTTATGGGTGGGTAATGCCGTGTGTG		0.125	79	4:187353511:G:GCACACACGGCATTACCCACCCATAACCATCATACTTCCCAACGCCC	Mut_ID_1792	non-coding
4	189372436	LINC01060	ENSG00000249378	WGS	GEM-R3	WT-2	intragenic_variant			0.111	155	4:189372436:T:A	Mut_ID_1793	non-coding
4	189814495	RP11-756P10.2-RP11-818C3.1		WGS	GEM-R3	WT-2	intergenic_region			0.467	397	4:189814495:T:A	Mut_ID_1794	non-coding
5	710714	ZDHHC11B	ENSG00000206077	WGS	GEM-R3	WT-2	downstream_gene_variant	c.*6208_*6209insGCACAGTACTGTGAAATGTGAGC		0.122	58	5:710714:T:TGCTCACATTTCACAGTACTGTGC	Mut_ID_1795	non-functional
5	1045463	NKD2-SLC12A7		WGS	GEM-R3	WT-2	intergenic_region			0.143	119	5:1045463:T:A	Mut_ID_1796	non-coding
5	1045464	NKD2-SLC12A7		WGS	GEM-R3	WT-2	intergenic_region			0.143	113	5:1045464:C:G	Mut_ID_1797	non-coding
5	1612827	RP11-43F13.1		WGS	GEM-R3	WT-2	intragenic_variant			0.111	133	5:1612827:C:A	Mut_ID_1798	non-coding
5	3414067	CTD-2029E14.1-LINC01019		WGS	GEM-R3	WT-2	intergenic_region			0.267	242	5:3414067:G:T	Mut_ID_1799	non-coding
5	3835306	IRX1-CTD-2287N17.1		WGS	GEM-R3	WT-2	intergenic_region			0.25	253	5:3835306:A:T	Mut_ID_1800	non-coding
5	3847447	IRX1-CTD-2287N17.1		WGS	GEM-R3	WT-2	intergenic_region			0.182	168	5:3847447:A:C	Mut_ID_1801	non-coding
5	4009971	IRX1-CTD-2287N17.1		WGS	GEM-R3	WT-2	intergenic_region			0.111	91	5:4009971:C:A	Mut_ID_1802	non-coding
5	4243606	CTD-2008N3.1-RP11-445O3.3		WGS	GEM-R3	WT-2	intergenic_region			0.216	244	5:4243606:G:A	Mut_ID_1803	non-coding
5	4571452	RP11-445O3.2		WGS	GEM-R3	WT-2	intragenic_variant			0.409	277	5:4571452:G:C	Mut_ID_1804	non-coding
5	4717781	RP11-445O3.2		WGS	GEM-R3	WT-2	intragenic_variant			0.556	699	5:4717781:G:T	Mut_ID_1805	non-coding
5	4851851	RP11-445O3.2		WGS	GEM-R3	WT-2	intragenic_variant			0.167	115	5:4851851:C:A	Mut_ID_1806	non-coding
5	5108009	CTD-2247C11.5-RN7SKP73		WGS	GEM-R3	WT-2	intergenic_region			0.313	146	5:5108009:G:T	Mut_ID_1807	non-coding
5	7318291	RP11-404K5.2-RP11-404K5.4		WGS	GEM-R3	WT-2	intergenic_region			0.56	401	5:7318291:G:T	Mut_ID_1808	non-coding
5	7357870	CTD-2296D1.2-CTD-2296D1.3		WGS	GEM-R3	WT-2	intergenic_region			0.233	189	5:7357870:G:T	Mut_ID_1809	non-coding
5	7707221	ADCY2	ENSG00000078295	WGS	GEM-R3	WT-2	intron_variant	c.1268+206C>A		0.125	88	5:7707221:C:A	Mut_ID_1810	non-coding
5	7951592	CTD-2072I24.1-RNU1-76P		WGS	GEM-R3	WT-2	intergenic_region			0.13	90	5:7951592:C:A	Mut_ID_1811	non-coding
5	7984288	RNU1-76P-RP11-215I16.1		WGS	GEM-R3	WT-2	intergenic_region			0.143	155	5:7984288:G:T	Mut_ID_1812	non-coding
5	9922091	CTD-2143L24.1-CTD-2199O4.1		WGS	GEM-R3	WT-2	intergenic_region			0.139	142	5:9922091:G:A	Mut_ID_1813	non-coding
5	11565901	CTNND2	ENSG00000169862	WGS	GEM-R3	WT-2	intron_variant	c.175-733C>A		0.167	114	5:11565901:G:T	Mut_ID_1814	non-coding
5	13127855	RP11-419C19.2-AC016553.1		WGS	GEM-R3	WT-2	intergenic_region			0.474	390	5:13127855:C:A	Mut_ID_1815	non-coding
5	13761492	DNAH5	ENSG00000039139	WGS	GEM-R3	WT-2	intron_variant	c.10281+1339C>A		0.5	405	5:13761492:G:T	Mut_ID_1816	non-coding
5	14353401	TRIO	ENSG00000038382	WGS	GEM-R3	WT-2	intron_variant	c.2047-4886G>T		0.357	113	5:14353401:G:T	Mut_ID_1817	non-coding
5	15700540	FBXL7	ENSG00000183580	WGS	GEM-R3	WT-2	intron_variant	c.127+84359C>G		0.41	501	5:15700540:C:G	Mut_ID_1818	non-coding
5	18688601	RN7SL58P-CTD-2023M8.1		WGS	GEM-R3	WT-2	intergenic_region			0.105	111	5:18688601:C:G	Mut_ID_1819	non-coding
5	20745264	RP11-774D14.1		WGS	GEM-R3	WT-2	intragenic_variant			0.125	114	5:20745264:C:T	Mut_ID_1820	non-coding
5	20824369	RP11-774D14.1		WGS	GEM-R3	WT-2	intragenic_variant			0.5	312	5:20824369:G:T	Mut_ID_1821	non-coding
5	21393211	GUSBP1	ENSG00000183666	WGS	GEM-R3	WT-2	intragenic_variant			0.174	115	5:21393211:C:A	Mut_ID_1822	non-coding
5	21516693	GUSBP1	ENSG00000183666	WGS	GEM-R3	WT-2	intragenic_variant			0.242	248	5:21516693:A:C	Mut_ID_1823	non-coding
5	24459779	CTD-2074D8.1-CDH10		WGS	GEM-R3	WT-2	intergenic_region			0.179	203	5:24459779:G:T	Mut_ID_1824	non-coding
5	26072933	RNU4-43P-RP11-351N6.1		WGS	GEM-R3	WT-2	intergenic_region			0.111	90	5:26072933:C:A	Mut_ID_1825	non-coding
5	28201731	AC010455.1-RP11-560A7.1		WGS	GEM-R3	WT-2	intergenic_region			0.607	496	5:28201731:G:T	Mut_ID_1826	non-coding
5	28801092	CTD-2134P3.1		WGS	GEM-R3	WT-2	intragenic_variant			0.588	311	5:28801092:G:T	Mut_ID_1827	non-coding
5	30769628	RP11-136H13.2-RPL19P11		WGS	GEM-R3	WT-2	intergenic_region			0.4	484	5:30769628:C:A	Mut_ID_1828	non-coding
5	31228442	CDH6	ENSG00000113361	WGS	GEM-R3	WT-2	intron_variant	c.-129+34449A>G		0.385	358	5:31228442:A:G	Mut_ID_1829	non-coding
5	32580770	SUB1	ENSG00000113387	WGS	GEM-R3	WT-2	upstream_gene_variant	c.-7849C>A		0.174	127	5:32580770:C:A	Mut_ID_1830	non-functional
5	32769156	NPR3	ENSG00000113389	WGS	GEM-R3	WT-2	intron_variant	c.1060-5658C>A		0.276	220	5:32769156:C:A	Mut_ID_1831	non-coding
5	33799267	ADAMTS12	ENSG00000151388	WGS	GEM-R3	WT-2	intron_variant	c.490-47614G>T		0.419	375	5:33799267:C:A	Mut_ID_1832	non-coding
5	34394491	RP11-1325J9.1-CTD-2024P10.2		WGS	GEM-R3	WT-2	intergenic_region			0.222	232	5:34394491:C:T	Mut_ID_1833	non-coding
5	34658061	RAI14	ENSG00000039560	WGS	GEM-R3	WT-2	intragenic_variant			0.4	353	5:34658061:AT:A	Mut_ID_1834	non-coding
5	37020133	NIPBL	ENSG00000164190	WGS	GEM-R3	WT-2	intron_variant	c.5011-428G>T		0.1	112	5:37020133:G:T	Mut_ID_1835	non-coding
5	38306406	EGFLAM	ENSG00000164318	WGS	GEM-R3	WT-2	intron_variant	c.98-31216C>A		0.091	90	5:38306406:C:A	Mut_ID_1836	non-coding
5	39295224	C9	ENSG00000113600	WGS	GEM-R3	WT-2	intron_variant	c.1417-6171C>A		0.346	299	5:39295224:G:T	Mut_ID_1837	non-coding
5	40432554	AC108105.1-SNORA63		WGS	GEM-R3	WT-2	intergenic_region			0.517	506	5:40432554:C:A	Mut_ID_1838	non-coding
5	40506997	AC108105.1-SNORA63		WGS	GEM-R3	WT-2	intergenic_region			0.098	119	5:40506997:C:A	Mut_ID_1839	non-coding
5	41964410	Y_RNA-MTHFD2P6		WGS	GEM-R3	WT-2	intergenic_region			0.28	456	5:41964410:AT:A	Mut_ID_1840	non-coding
5	42250083	RP11-112L7.1-GHR		WGS	GEM-R3	WT-2	intergenic_region			0.478	307	5:42250083:G:T	Mut_ID_1841	non-coding
5	42436817	GHR	ENSG00000112964	WGS	GEM-R3	WT-2	intron_variant	c.-12+12760G>T		0.538	437	5:42436817:G:T	Mut_ID_1842	non-coding
5	42436818	GHR	ENSG00000112964	WGS	GEM-R3	WT-2	intron_variant	c.-12+12761T>G		0.538	443	5:42436818:T:G	Mut_ID_1843	non-coding
5	44858060	RP11-53O19.3-RP11-357F12.1		WGS	GEM-R3	WT-2	intergenic_region			0.407	313	5:44858060:C:A	Mut_ID_1844	non-coding
5	51494271	CTD-2203A3.1-RPS17P11		WGS	GEM-R3	WT-2	intergenic_region			0.226	239	5:51494271:G:T	Mut_ID_1845	non-coding
5	51806547	RPS17P11-CTD-2141G3.1		WGS	GEM-R3	WT-2	intergenic_region			0.121	116	5:51806547:G:T	Mut_ID_1846	non-coding
5	52202117	ITGA1	ENSG00000213949	WGS	GEM-R3	WT-2	intron_variant	c.1455+380_1455+401dupGGATGATAGAATGTGGATAGGT		0.394	299	5:52202117:G:GGGATGATAGAATGTGGATAGGT	Mut_ID_1847	non-coding
5	54237278	RP11-45H22.2-RP11-45H22.3		WGS	GEM-R3	WT-2	intergenic_region			0.28	241	5:54237278:G:T	Mut_ID_1848	non-coding
5	56681502	CTD-2516K3.3-CTD-2023N9.1		WGS	GEM-R3	WT-2	intergenic_region			0.161	151	5:56681502:G:T	Mut_ID_1849	non-coding
5	57478303	PGAM1P1-PLK2		WGS	GEM-R3	WT-2	intergenic_region			0.419	449	5:57478303:G:T	Mut_ID_1850	non-coding
5	57618683	PGAM1P1-PLK2		WGS	GEM-R3	WT-2	intergenic_region			0.233	285	5:57618683:C:A	Mut_ID_1851	non-coding
5	57784790	PLK2-GAPT		WGS	GEM-R3	WT-2	intergenic_region			0.45	260	5:57784790:G:T	Mut_ID_1852	non-coding
5	57837750	CTD-2117L12.1		WGS	GEM-R3	WT-2	3_prime_UTR_variant	c.*431C>A		0.1	121	5:57837750:G:T	Mut_ID_1853	non-functional
5	58057308	RAB3C	ENSG00000152932	WGS	GEM-R3	WT-2	intron_variant	c.371+35361C>A		0.438	442	5:58057308:C:A	Mut_ID_1854	non-coding
5	58417828	PDE4D	ENSG00000113448	WGS	GEM-R3	WT-2	intron_variant	c.808+58593C>A		0.429	302	5:58417828:G:T	Mut_ID_1855	non-coding
5	58791239	PDE4D	ENSG00000113448	WGS	GEM-R3	WT-2	intron_variant	c.456-279445G>A		0.333	315	5:58791239:C:T	Mut_ID_1856	non-coding
5	59099249	PDE4D	ENSG00000113448	WGS	GEM-R3	WT-2	intron_variant	c.455+89746G>T		0.464	375	5:59099249:C:A	Mut_ID_1857	non-coding
5	60138269	ELOVL7	ENSG00000164181	WGS	GEM-R3	WT-2	intron_variant	c.-35+1718G>T		0.188	86	5:60138269:C:A	Mut_ID_1858	non-coding
5	60718153	ZSWIM6	ENSG00000130449	WGS	GEM-R3	WT-2	intron_variant	c.677-50355C>A		0.125	140	5:60718153:C:A	Mut_ID_1859	non-coding
5	60840924	ZSWIM6	ENSG00000130449	WGS	GEM-R3	WT-2	3_prime_UTR_variant	c.*780G>T		0.188	170	5:60840924:G:T	Mut_ID_1860	non-functional
5	61269544	CTD-2244C20.2-RN7SKP157		WGS	GEM-R3	WT-2	intergenic_region			0.182	107	5:61269544:G:T	Mut_ID_1861	non-coding
5	61826747	IPO11	ENSG00000086200	WGS	GEM-R3	WT-2	intron_variant	c.2209+135C>T		0.483	447	5:61826747:C:T	Mut_ID_1862	non-coding
5	62581025	RP11-586E1.1-CTD-2049O17.1		WGS	GEM-R3	WT-2	intergenic_region			0.172	178	5:62581025:C:T	Mut_ID_1863	non-coding
5	63163818	CTD-2049O17.1-RP11-158J3.2		WGS	GEM-R3	WT-2	intergenic_region			0.3	85	5:63163818:C:A	Mut_ID_1864	non-coding
5	64625449	ADAMTS6	ENSG00000049192	WGS	GEM-R3	WT-2	intron_variant	c.1118-139G>T		0.103	43	5:64625449:C:A	Mut_ID_1865	non-coding
5	65650051	RP11-305P14.1-RP11-5P22.3		WGS	GEM-R3	WT-2	intergenic_region			0.154	124	5:65650051:G:T	Mut_ID_1866	non-coding
5	73465594	CTD-2292M14.1-AC106732.1		WGS	GEM-R3	WT-2	intergenic_region			0.135	139	5:73465594:C:A	Mut_ID_1867	non-coding
5	74590972	ANKRD31-CTD-2235C13.2		WGS	GEM-R3	WT-2	intergenic_region			0.103	91	5:74590972:G:T	Mut_ID_1868	non-coding
5	78247812	ARSB	ENSG00000113273	WGS	GEM-R3	WT-2	sequence_feature	c.898+3306A>T		0.139	187	5:78247812:T:A	Mut_ID_1869	non-coding
5	79572852	SERINC5-KRT18P45		WGS	GEM-R3	WT-2	intergenic_region			0.32	0	5:79572852:G:GTA	Mut_ID_1870	non-coding
5	83843956	CTD-2269F5.1-RP11-509M23.1		WGS	GEM-R3	WT-2	intergenic_region			0.158	113	5:83843956:G:T	Mut_ID_1871	non-coding
5	84591288	RP11-1072N2.4-CTD-2331D11.2		WGS	GEM-R3	WT-2	intergenic_region			0.471	231	5:84591288:CA:C	Mut_ID_1872	non-coding
5	86545147	AC008394.1-RASA1		WGS	GEM-R3	WT-2	intergenic_region			0.214	91	5:86545147:C:A	Mut_ID_1873	non-coding
5	87963188	LINC00461	ENSG00000245526	WGS	GEM-R3	WT-2	intragenic_variant			0.179	137	5:87963188:G:A	Mut_ID_1874	non-coding
5	88062223	MEF2C	ENSG00000081189	WGS	GEM-R3	WT-2	intron_variant	c.259-5078T>A		0.105	116	5:88062223:A:T	Mut_ID_1875	non-coding
5	88667490	MEF2C-AS1	ENSG00000248309	WGS	GEM-R3	WT-2	intragenic_variant			0.118	129	5:88667490:A:G	Mut_ID_1876	non-coding
5	89048465	RP11-116A1.1-AC113167.1		WGS	GEM-R3	WT-2	intergenic_region			0.133	118	5:89048465:C:A	Mut_ID_1877	non-coding
5	90224826	GPR98		WGS	GEM-R3	WT-2	intron_variant	c.17857-36406G>A		0.333	112	5:90224826:G:A	Mut_ID_1878	non-coding
5	91312653	PCBP2P3-RP11-348J24.2		WGS	GEM-R3	WT-2	intergenic_region			0.1	171	5:91312653:G:T	Mut_ID_1879	non-coding
5	93465234	FAM172A-KIAA0825		WGS	GEM-R3	WT-2	intergenic_region			0.128	143	5:93465234:G:T	Mut_ID_1880	non-coding
5	93704947	KIAA0825	ENSG00000185261	WGS	GEM-R3	WT-2	intron_variant	c.3710+15126G>T		0.219	229	5:93704947:C:A	Mut_ID_1881	non-coding
5	94381169	MCTP1	ENSG00000175471	WGS	GEM-R3	WT-2	intron_variant	c.721-27981C>A		0.409	296	5:94381169:G:T	Mut_ID_1882	non-coding
5	94427343	MCTP1	ENSG00000175471	WGS	GEM-R3	WT-2	intron_variant	c.721-74155C>A		0.219	205	5:94427343:G:T	Mut_ID_1883	non-coding
5	97480001	AC008834.1		WGS	GEM-R3	WT-2	intragenic_variant			0.379	321	5:97480001:C:A	Mut_ID_1884	non-coding
5	99836966	CTD-2001C12.1		WGS	GEM-R3	WT-2	intragenic_variant			0.182	212	5:99836966:T:A	Mut_ID_1885	non-coding
5	101473681	RNA5SP188-CTD-2333K2.1		WGS	GEM-R3	WT-2	intergenic_region			0.118	146	5:101473681:G:T	Mut_ID_1886	non-coding
5	102905419	NUDT12-RP11-138J23.1		WGS	GEM-R3	WT-2	intergenic_region			0.133	107	5:102905419:C:A	Mut_ID_1887	non-coding
5	103528058	RP11-138J23.1-RN7SL255P		WGS	GEM-R3	WT-2	intergenic_region			0.184	200	5:103528058:G:T	Mut_ID_1888	non-coding
5	104729240	RP11-6N13.1-RNA5SP189		WGS	GEM-R3	WT-2	intergenic_region			0.433	492	5:104729240:G:T	Mut_ID_1889	non-coding
5	110012027	TMEM232	ENSG00000186952	WGS	GEM-R3	WT-2	intron_variant	c.-12-8963delA		0.435	289	5:110012027:AT:A	Mut_ID_1890	non-coding
5	110293050	CTD-2089O24.1-CTC-551A13.1		WGS	GEM-R3	WT-2	intergenic_region			0.393	359	5:110293050:C:A	Mut_ID_1891	non-coding
5	110351819	CTC-551A13.1-TSLP		WGS	GEM-R3	WT-2	intergenic_region			0.467	415	5:110351819:G:T	Mut_ID_1892	non-coding
5	110714066	CAMK4	ENSG00000152495	WGS	GEM-R3	WT-2	intron_variant	c.386+1426C>T		0.462	567	5:110714066:C:T	Mut_ID_1893	non-coding
5	111672959	EPB41L4A	ENSG00000129595	WGS	GEM-R3	WT-2	intron_variant	c.100-29772C>A		0.133	114	5:111672959:G:T	Mut_ID_1894	non-coding
5	113533651	RP11-371M22.1-RN7SKP89		WGS	GEM-R3	WT-2	intergenic_region			0.125	185	5:113533651:T:G	Mut_ID_1895	non-coding
5	118075502	RP11-2N5.1-RNU7-34P		WGS	GEM-R3	WT-2	intergenic_region			0.111	90	5:118075502:C:A	Mut_ID_1896	non-coding
5	120432163	CTD-2613O8.1-CTD-2020P22.1		WGS	GEM-R3	WT-2	intergenic_region			0.171	177	5:120432163:G:T	Mut_ID_1897	non-coding
5	121228233	FTMT-SRFBP1		WGS	GEM-R3	WT-2	intergenic_region			0.163	209	5:121228233:C:A	Mut_ID_1898	non-coding
5	121940011	CTC-210G5.1-RP11-166A12.1		WGS	GEM-R3	WT-2	intergenic_region			0.118	115	5:121940011:C:A	Mut_ID_1899	non-coding
5	122199637	SNX24	ENSG00000064652	WGS	GEM-R3	WT-2	intron_variant	c.60+18249G>T		0.121	86	5:122199637:G:T	Mut_ID_1900	non-coding
5	123947497	CTD-2308B18.3-ZNF608		WGS	GEM-R3	WT-2	intergenic_region			0.15	0	5:123947497:A:ATAAG	Mut_ID_1901	non-coding
5	124850874	RP11-756H20.1		WGS	GEM-R3	WT-2	intragenic_variant			0.143	148	5:124850874:C:A	Mut_ID_1902	non-coding
5	126495192	MRPS5P3-CTB-88F18.2		WGS	GEM-R3	WT-2	intergenic_region			0.154	105	5:126495192:C:A	Mut_ID_1903	non-coding
5	129049403	ADAMTS19	ENSG00000145808	WGS	GEM-R3	WT-2	intron_variant	c.3294+9319G>T		0.318	194	5:129049403:G:T	Mut_ID_1904	non-coding
5	129493047	CHSY3	ENSG00000198108	WGS	GEM-R3	WT-2	intron_variant	c.1087-26875G>T		0.486	556	5:129493047:G:T	Mut_ID_1905	non-coding
5	130588692	CDC42SE2	ENSG00000158985	WGS	GEM-R3	WT-2	intragenic_variant			0.222	199	5:130588692:G:T	Mut_ID_1906	non-coding
5	132458343	RP11-485M7.3-CTB-49A3.2		WGS	GEM-R3	WT-2	intergenic_region			0.269	195	5:132458343:G:T	Mut_ID_1907	non-coding
5	133779055	RP11-215P8.4		WGS	GEM-R3	WT-2	intragenic_variant			0.087	109	5:133779055:C:A	Mut_ID_1908	non-coding
5	136228545	CTB-1I21.2-RNA5SP193		WGS	GEM-R3	WT-2	intergenic_region			0.2	168	5:136228545:G:T	Mut_ID_1909	non-coding
5	136733330	SPOCK1	ENSG00000152377	WGS	GEM-R3	WT-2	intron_variant	c.186+100732C>A		0.458	363	5:136733330:G:T	Mut_ID_1910	non-coding
5	137028221	KLHL3	ENSG00000146021	WGS	GEM-R3	WT-2	intron_variant	c.364-85G>T		0.129	105	5:137028221:C:A	Mut_ID_1911	non-coding
5	138112981	CTNNA1	ENSG00000044115	WGS	GEM-R3	WT-2	intron_variant	c.-2-4631G>C		0.267	117	5:138112981:G:C	Mut_ID_1912	non-coding
5	138658647	MATR3	ENSG00000015479	WGS	GEM-R3	WT-2	missense_variant	c.2139G>T	p.Lys713Asn	0.5	630	5:138658647:G:T	Mut_ID_1913	low AF or not recurrent
5	140144218	AC005609.2		WGS	GEM-R3	WT-2	intragenic_variant			0.212	247	5:140144218:G:T	Mut_ID_1914	non-coding
5	140181985	PCDHA3	ENSG00000255408	WGS	GEM-R3	WT-2	missense_variant	c.1203C>A	p.Phe401Leu	0.105	111	5:140181985:C:A	Mut_ID_1915	low AF or not recurrent
5	142276645	ARHGAP26	ENSG00000145819	WGS	GEM-R3	WT-2	intron_variant	c.597+2732G>T		0.441	441	5:142276645:G:T	Mut_ID_1916	non-coding
5	142353865	ARHGAP26	ENSG00000145819	WGS	GEM-R3	WT-2	intron_variant	c.1108-39780G>T		0.138	144	5:142353865:G:T	Mut_ID_1917	non-coding
5	142768694	NR3C1	ENSG00000113580	WGS	GEM-R3	WT-2	intron_variant	c.1184+10527G>C		0.133	121	5:142768694:C:G	Mut_ID_1918	non-coding
5	142924794	RNU7-156P-CTD-2050E21.2		WGS	GEM-R3	WT-2	intergenic_region			0.15	183	5:142924794:C:A	Mut_ID_1919	non-coding
5	143034187	CTB-57H20.1		WGS	GEM-R3	WT-2	intragenic_variant			0.125	173	5:143034187:A:G	Mut_ID_1920	non-coding
5	144936497	PRELID2	ENSG00000186314	WGS	GEM-R3	WT-2	intragenic_variant			0.172	193	5:144936497:C:A	Mut_ID_1921	non-coding
5	144988377	PRELID2	ENSG00000186314	WGS	GEM-R3	WT-2	intragenic_variant			0.343	371	5:144988377:G:T	Mut_ID_1922	non-coding
5	145905453	GPR151-CTB-99A3.1		WGS	GEM-R3	WT-2	intergenic_region			0.333	335	5:145905453:A:G	Mut_ID_1923	non-coding
5	146615374	STK32A	ENSG00000169302	WGS	GEM-R3	WT-2	intron_variant	c.-97+612A>T		0.364	376	5:146615374:A:T	Mut_ID_1924	non-coding
5	147249269	CTC-327F10.1-SCGB3A2		WGS	GEM-R3	WT-2	intergenic_region			0.13	120	5:147249269:T:C	Mut_ID_1925	non-coding
5	148353168	SH3TC2	ENSG00000169247	WGS	GEM-R3	WT-2	intragenic_variant			0.529	527	5:148353168:T:A	Mut_ID_1926	non-coding
5	148409515	SH3TC2	ENSG00000169247	WGS	GEM-R3	WT-2	intron_variant	c.1136-1234G>T		0.516	464	5:148409515:C:A	Mut_ID_1927	non-coding
5	149236062	PPARGC1B	ENSG00000155846	WGS	GEM-R3	WT-2	downstream_gene_variant	c.*8941C>A		0.086	95	5:149236062:C:A	Mut_ID_1928	non-functional
5	149941230	NDST1	ENSG00000070614	WGS	GEM-R3	WT-2	downstream_gene_variant	c.*8336C>A		0.1	138	5:149941230:C:A	Mut_ID_1929	non-functional
5	150970853	FAT2-CTB-113P19.4		WGS	GEM-R3	WT-2	intergenic_region			0.162	171	5:150970853:C:A	Mut_ID_1930	non-coding
5	151633491	CTB-12O2.1		WGS	GEM-R3	WT-2	intragenic_variant			0.139	135	5:151633491:C:A	Mut_ID_1931	non-coding
5	151633492	CTB-12O2.1		WGS	GEM-R3	WT-2	intragenic_variant			0.139	140	5:151633492:A:G	Mut_ID_1932	non-coding
5	152056543	AC091969.1		WGS	GEM-R3	WT-2	intragenic_variant			0.3	244	5:152056543:C:A	Mut_ID_1933	non-coding
5	152108550	AC091969.1		WGS	GEM-R3	WT-2	intragenic_variant			0.333	335	5:152108550:T:G	Mut_ID_1934	non-coding
5	155240946	CTB-95D12.1-RNA5SP199		WGS	GEM-R3	WT-2	intergenic_region			0.114	145	5:155240946:C:A	Mut_ID_1935	non-coding
5	156088579	SGCD	ENSG00000170624	WGS	GEM-R3	WT-2	intron_variant	c.575+14033C>T		0.25	137	5:156088579:C:T	Mut_ID_1936	non-coding
5	156159374	SGCD	ENSG00000170624	WGS	GEM-R3	WT-2	intron_variant	c.576-25218G>T		0.583	408	5:156159374:G:T	Mut_ID_1937	non-coding
5	156276126	RNU6-556P-PPP1R2P3		WGS	GEM-R3	WT-2	intergenic_region			0.139	139	5:156276126:T:A	Mut_ID_1938	non-coding
5	156276128	RNU6-556P-PPP1R2P3		WGS	GEM-R3	WT-2	intergenic_region			0.139	131	5:156276128:A:T	Mut_ID_1939	non-coding
5	156710076	CYFIP2	ENSG00000055163	WGS	GEM-R3	WT-2	intron_variant	c.-23-2273G>T		0.526	602	5:156710076:G:T	Mut_ID_1940	non-coding
5	157039847	AC008694.2-SOX30		WGS	GEM-R3	WT-2	intergenic_region			0.206	264	5:157039847:G:T	Mut_ID_1941	non-coding
5	157656209	CTC-436K13.6		WGS	GEM-R3	WT-2	intragenic_variant			0.125	90	5:157656209:C:A	Mut_ID_1942	non-coding
5	157827373	CTC-436K13.2-RP11-542A14.1		WGS	GEM-R3	WT-2	intergenic_region			0.121	116	5:157827373:G:T	Mut_ID_1943	non-coding
5	158649485	CTB-11I22.1		WGS	GEM-R3	WT-2	intragenic_variant			0.115	91	5:158649485:G:T	Mut_ID_1944	non-coding
5	158739575	IL12B	ENSG00000113302	WGS	GEM-R3	WT-2	downstream_gene_variant	c.*4118A>G		0.162	150	5:158739575:T:C	Mut_ID_1945	non-functional
5	159763734	CCNJL	ENSG00000135083	WGS	GEM-R3	WT-2	intragenic_variant			0.448	382	5:159763734:C:A	Mut_ID_1946	non-coding
5	160210389	ATP10B	ENSG00000118322	WGS	GEM-R3	WT-2	intron_variant	c.-331+2113_-331+2176delGTGATGGATATATCTATCCATGGATATATCCATGGATAGATATATCCATCACATATATATATAT		0.143	43	5:160210389:TATATATATATATGTGATGGATATATCTATCCATGGATATATCCATGGATAGATATATCCATCAC:T	Mut_ID_1947	non-coding
5	160973206	GABRB2	ENSG00000145864	WGS	GEM-R3	WT-2	intron_variant	c.169+122T>A		0.37	308	5:160973206:A:T	Mut_ID_1948	non-coding
5	163411983	CTB-107P3.1-CTC-207P7.1		WGS	GEM-R3	WT-2	intergenic_region			0.15	92	5:163411983:C:A	Mut_ID_1949	non-coding
5	164699089	CTB-181F24.1-CTC-535M15.2		WGS	GEM-R3	WT-2	intergenic_region			0.308	40	5:164699089:C:CAAAAAAAAAA	Mut_ID_1950	non-coding
5	165221078	CTC-535M15.1-CTC-425K20.1		WGS	GEM-R3	WT-2	intergenic_region			0.148	115	5:165221078:C:A	Mut_ID_1951	non-coding
5	165301124	CTC-535M15.1-CTC-425K20.1		WGS	GEM-R3	WT-2	intergenic_region			0.184	245	5:165301124:G:C	Mut_ID_1952	non-coding
5	165868023	CTB-63M22.1-CTB-7E3.1		WGS	GEM-R3	WT-2	intergenic_region			0.136	105	5:165868023:C:A	Mut_ID_1953	non-coding
5	166088728	CTB-63M22.1-CTB-7E3.1		WGS	GEM-R3	WT-2	intergenic_region			0.093	113	5:166088728:C:A	Mut_ID_1954	non-coding
5	166336694	CTB-7E3.1		WGS	GEM-R3	WT-2	intragenic_variant			0.182	207	5:166336694:G:A	Mut_ID_1955	non-coding
5	167775505	WWC1	ENSG00000113645	WGS	GEM-R3	WT-2	intron_variant	c.120-22924G>T		0.657	761	5:167775505:G:T	Mut_ID_1956	non-coding
5	168990759	RNU6-477P-SPDL1		WGS	GEM-R3	WT-2	intergenic_region			0.118	120	5:168990759:T:C	Mut_ID_1957	non-coding
5	168990760	RNU6-477P-SPDL1		WGS	GEM-R3	WT-2	intergenic_region			0.118	122	5:168990760:T:A	Mut_ID_1958	non-coding
5	169655664	C5orf58	ENSG00000234511	WGS	GEM-R3	WT-2	upstream_gene_variant	c.-5476C>A		0.48	322	5:169655664:C:A	Mut_ID_1959	non-functional
5	170143272	KCNIP1	ENSG00000182132	WGS	GEM-R3	WT-2	intron_variant	c.62-2490A>T		0.208	154	5:170143272:A:T	Mut_ID_1960	non-coding
5	170253724	GABRP-RANBP17		WGS	GEM-R3	WT-2	intergenic_region			0.216	247	5:170253724:T:C	Mut_ID_1961	non-coding
5	172602946	BNIP1-RPL7AP33		WGS	GEM-R3	WT-2	intergenic_region			0.591	411	5:172602946:G:T	Mut_ID_1962	non-coding
5	173585731	NSG2	ENSG00000170091	WGS	GEM-R3	WT-2	intragenic_variant			0.367	327	5:173585731:C:A	Mut_ID_1963	non-coding
5	173623502	NSG2	ENSG00000170091	WGS	GEM-R3	WT-2	intragenic_variant			0.24	177	5:173623502:C:A	Mut_ID_1964	non-coding
5	175328681	CPLX2-RP11-91H12.4		WGS	GEM-R3	WT-2	intergenic_region			0.406	381	5:175328681:T:C	Mut_ID_1965	non-coding
5	175734826	SIMC1	ENSG00000170085	WGS	GEM-R3	WT-2	intron_variant	c.1678-5868A>G		0.162	219	5:175734826:A:G	Mut_ID_1966	non-coding
5	176723047	NSD1	ENSG00000165671	WGS	GEM-R3	WT-2	3_prime_UTR_variant	c.*587C>A		0.133	103	5:176723047:C:A	Mut_ID_1967	non-functional
5	178051599	CLK4	ENSG00000113240	WGS	GEM-R3	WT-2	intron_variant	c.1-1182A>C		0.118	121	5:178051599:T:G	Mut_ID_1968	non-coding
5	180042470	FLT4	ENSG00000037280	WGS	GEM-R3	WT-2	intron_variant	c.3219+884_3219+896delACAGTGGATTTCG		0.143	58	5:180042470:CCGAAATCCACTGT:C	Mut_ID_1969	non-coding
6	272970	RP3-416J7.5-DUSP22		WGS	GEM-R3	WT-2	intergenic_region			0.083	134	6:272970:G:T	Mut_ID_1970	non-coding
6	278900	RP3-416J7.5-DUSP22		WGS	GEM-R3	WT-2	intergenic_region			0.103	178	6:278900:T:A	Mut_ID_1971	non-coding
6	310158	DUSP22	ENSG00000112679	WGS	GEM-R3	WT-2	sequence_feature	c.56-1722G>T		0.152	302	6:310158:G:T	Mut_ID_1972	non-coding
6	1737126	GMDS	ENSG00000112699	WGS	GEM-R3	WT-2	intron_variant	c.890+5576G>T		0.079	95	6:1737126:C:A	Mut_ID_1973	non-coding
6	2794571	WRNIP1-SERPINB1		WGS	GEM-R3	WT-2	intergenic_region			0.517	438	6:2794571:C:A	Mut_ID_1974	non-coding
6	6051934	AL157775.1-F13A1		WGS	GEM-R3	WT-2	intergenic_region			0.257	265	6:6051934:T:A	Mut_ID_1975	non-coding
6	7001853	RP11-556O15.1-snoU13		WGS	GEM-R3	WT-2	intergenic_region			0.103	150	6:7001853:G:T	Mut_ID_1976	non-coding
6	7691259	RP3-336K20__B.2-BMP6		WGS	GEM-R3	WT-2	intergenic_region			0.462	377	6:7691259:TCTC:T	Mut_ID_1977	non-coding
6	7820449	BMP6	ENSG00000153162	WGS	GEM-R3	WT-2	intron_variant	c.665-24924C>A		0.128	178	6:7820449:C:A	Mut_ID_1978	non-coding
6	8605291	SLC35B3-HULC		WGS	GEM-R3	WT-2	intergenic_region			0.52	472	6:8605291:GT:G	Mut_ID_1979	non-coding
6	9344032	RP11-354I10.1-OFCC1		WGS	GEM-R3	WT-2	intergenic_region			0.583	391	6:9344032:G:T	Mut_ID_1980	non-coding
[truncated: 39,279 more rows]
