# Supplementary material for: In vitro evolution and whole genome analysis to study chemotherapy drug resistance in haploid human cells
Source: Sci Rep. 2024 Jun 18;14:13989. doi: 10.1038/s41598-024-63943-7 (PMC11183241; doi:10.1038/s41598-024-63943-7)
Supplement: Supplementary file 5 — Supplementary Table S7. [file 41598_2024_63943_MOESM5_ESM.xlsx]

## Sheet: Sheet1
Table S7. Multihit 298 genes (CNV or SNV)
The list contains genes that appeared indepedently in more than one selection as a disruptive SNV or indel or in an amplification event
Gene_Name	Repetition	Ensemble name	Non-independent (from technical replicate)	Allele Frequency	Amino Acid Change	Sample	Effect	Amplification details
ABCA10	1	ENSG00000154263		0.161	p.Ala556Ser	GEM-R2	missense_variant	[u'PTX-R4:3']
ACAN	1	ENSG00000157766		0.163	p.Thr1441Ala	TPT-R2	missense_variant	[u'ETP-R3:4']
ACRC	1			0.167	p.Asp233Glu	GEM-R1	missense_variant
ACRC	2			0.167	p.Val234Ala	GEM-R1	missense_variant
ACTN1	1	ENSG00000072110		0.13		TPT-R1	splice_region_variant&intron_variant	[u'ETP-R1:3']
ACTN1	2	ENSG00000072110		0.125		TPT-R1	splice_acceptor_variant&intron_variant	[u'ETP-R1:3']
ADAM9	1	ENSG00000168615		0.115		TPT-R1	splice_donor_variant&intron_variant	[u'PTX-R1:3' u'PTX-R2b:3']
ADAMTS4	1	ENSG00000158859		0.219	p.Ala140Glu	PTX-R4	missense_variant	[u'TPT-R1:3' u'TPT-R4b:3' u'PTX-R1:3' u'TPT-R2:3' u'PTX-R3:3' u'TPT-R3:3']
ADCY8	1	ENSG00000155897		0.217	p.Gln917His	PTX-R5	missense_variant	[u'PTX-R1:3' u'PTX-R2b:3' u'PTX-R5:3']
ADCY8	2	ENSG00000155897		0.667	p.Leu597Phe	DOX-R5	missense_variant	[u'PTX-R1:3' u'PTX-R2b:3' u'PTX-R5:3']
AGRN	1	ENSG00000188157		0.075		TPT-R1	splice_acceptor_variant&splice_donor_variant&splice_region_variant&intron_variant	None
AGRN	2	ENSG00000188157		0.172	p.Val717_Cys718del	TPT-R1	splice_acceptor_variant&splice_region_variant&conservative_inframe_deletion&intron_variant	None
AGRN	3	ENSG00000188157		0.205	p.Val936fs	TPT-R1	frameshift_variant&splice_acceptor_variant&splice_region_variant&intron_variant	None
AGRN	4	ENSG00000188157		0.091		TPT-R1	splice_acceptor_variant&splice_donor_variant&splice_region_variant&intron_variant	None
AHNAK	1	ENSG00000124942		0.2	p.Ile5483Thr	TPT-R1	missense_variant	None
AHNAK	2	ENSG00000124942		0.107	p.Thr1576Met	TPT-R1	missense_variant	None
AHNAK2	1	ENSG00000185567		0.388	p.Ser5144Gly	GEM-R6	missense_variant	[u'GEM-R5:3']
AHSA1	1	ENSG00000100591		0.115		TPT-R1	splice_region_variant&intron_variant	[u'ETP-R1:3']
AKAP8L	1	ENSG00000011243		0.083		TPT-R1	splice_acceptor_variant&splice_donor_variant&splice_region_variant&intron_variant	None
AKAP8L	2	ENSG00000011243		0.125		TPT-R1	splice_acceptor_variant&intron_variant	None
AKAP8L	3	ENSG00000011243		0.125		TPT-R1	splice_region_variant&intron_variant	None
ANO1	1	ENSG00000131620		0.587	p.Pro969Gln	ETP-R1	missense_variant	[u'GEM-R2:3']
APLP2	1	ENSG00000084234		0.154		TPT-R1	splice_donor_variant&intron_variant	None
APLP2	2	ENSG00000084234		0.15		TPT-R1	splice_region_variant&intron_variant	None
APLP2	3	ENSG00000084234		0.125		TPT-R1	splice_donor_variant&intron_variant	None
ARHGEF2	1	ENSG00000116584		0.071	p.Gln853*	DOX-R4	stop_gained	[u'TPT-R1:3' u'TPT-R4b:3' u'PTX-R1:3' u'TPT-R2:3' u'PTX-R3:3' u'TPT-R3:3']
ARHGEF7	1	ENSG00000102606		0.102	p.Leu339Phe	DOX-R6	missense_variant	[u'TPT-R4a:3' u'TPT-R4c:3']
ATP5B	1			0.143		TPT-R1	splice_acceptor_variant&intron_variant
ATP5B	2			0.143		TPT-R1	splice_region_variant&intron_variant
ATP6V0E2	1	ENSG00000171130		0.214	p.Gly28Val	PTX-R4	missense_variant	[u'TPT-R4a:3']
AXIN2	1	ENSG00000168646		0.577	p.Ile322Thr	ETP-R2	missense_variant	[u'PTX-R4:3']
BAGE5	1			0.333	p.Ter40Cysext*?	PTX-R6	stop_lost&splice_region_variant
BAGE5	2			0.208	p.Ter40Cysext*?	PTX-R4	stop_lost&splice_region_variant
BAGE5	3			0.15	p.Ter40Cysext*?	DOX-R5	stop_lost&splice_region_variant
BAGE5	4			0.111	p.Ter40Cysext*?	DOX-R4	stop_lost&splice_region_variant
BAHD1	1	ENSG00000140320		0.021	p.Ala723Thr	DOX-R4	missense_variant	[u'ETP-R1:3' u'ETP-R3:3']
BICD1	1	ENSG00000151746		0.537	p.Pro530Thr	GEM-R4	missense_variant	None
BICD1	2	ENSG00000151746		0.5	p.Pro530Thr	GEM-R5	missense_variant	None
BICD1	3	ENSG00000151746		0.583	p.Pro530Thr	GEM-R6	missense_variant	None
BLK	1	ENSG00000136573		0.25	p.Arg222Leu	TPT-R4b	missense_variant	[u'PTX-R1:3' u'PTX-R2b:3' u'PTX-R2a:3']
BLK		ENSG00000136573	yes	0.429	p.Arg222Leu	TPT-R4a	missense_variant	[u'PTX-R1:3' u'PTX-R2b:3' u'PTX-R2a:3']
BLK		ENSG00000136573	yes	0.471	p.Arg222Leu	TPT-R4c	missense_variant	[u'PTX-R1:3' u'PTX-R2b:3' u'PTX-R2a:3']
BMP7	1	ENSG00000101144		0.172	p.Leu211Phe	GEM-R2	missense_variant	[u'TPT-R4c:3']
BPIFA3	1	ENSG00000131059		0.266	p.Cys247*	DOX-R5	stop_gained	[u'TPT-R4c:3']
BUB3	1	ENSG00000154473		0.143		TPT-R1	splice_donor_variant&intron_variant	None
BUB3	2	ENSG00000154473		0.143		TPT-R1	splice_region_variant&intron_variant	None
C1orf167	1	ENSG00000215910		0.462	p.Gln461Lys	GEM-R4	missense_variant	None
C1orf167	2	ENSG00000215910		0.448	p.Gln461Lys	GEM-R5	missense_variant	None
C1orf167	3	ENSG00000215910		0.532	p.Gln461Lys	GEM-R6	missense_variant	None
C8orf76	1	ENSG00000189376		0.2		TPT-R1	splice_acceptor_variant&intron_variant	[u'PTX-R1:3' u'PTX-R2b:3']
C8orf76	2	ENSG00000189376		0.2		TPT-R1	splice_region_variant&intron_variant	[u'PTX-R1:3' u'PTX-R2b:3']
CALR	1	ENSG00000179218		0.333	p.Gly273fs	TPT-R1	frameshift_variant&splice_acceptor_variant&splice_donor_variant&splice_region_variant&intron_variant	None
CALR	2	ENSG00000179218		0.409	p.Ala352fs	TPT-R1	frameshift_variant&splice_acceptor_variant&splice_donor_variant&splice_region_variant&intron_variant	None
CANX	1	ENSG00000127022		0.229		TPT-R1	splice_region_variant&intron_variant	None
CANX	2	ENSG00000127022		0.118		TPT-R1	splice_donor_variant&intron_variant	None
CANX	3	ENSG00000127022		0.114		TPT-R1	splice_region_variant&intron_variant	None
CANX	4	ENSG00000127022		0.192		TPT-R1	splice_donor_variant&intron_variant	None
CAPN8	1	ENSG00000203697		0.171		PTX-R2	splice_region_variant&intron_variant	[u'TPT-R1:3' u'TPT-R4b:4' u'TPT-R2:3' u'TPT-R3:3']
CAPZB	2	ENSG00000077549		0.154		TPT-R1	splice_acceptor_variant&intron_variant	None
CAPZB	2	ENSG00000077549		0.125		TPT-R1	splice_acceptor_variant&intron_variant	None
CCDC74B	1	ENSG00000152076		0.087	p.Lys305Arg	PTX-R5	missense_variant	None
CCDC74B	2	ENSG00000152076		0.25	p.Asn139Lys	TPT-R4a	missense_variant	None
CCNB1	1	ENSG00000134057		0.172		TPT-R1	splice_donor_variant&intron_variant	[u'TPT-R4b:3' u'TPT-R4a:3' u'TPT-R4c:3']
CCT3	1	ENSG00000163468		0.083		TPT-R1	splice_acceptor_variant&intron_variant	[u'TPT-R1:3' u'TPT-R4b:3' u'PTX-R1:3' u'TPT-R2:3' u'PTX-R3:3' u'TPT-R3:3']
CD163L1	1			0.524	p.Leu362Phe	PTX-R3	missense_variant
CD163L1	2			0.147	p.Leu362Phe	DOX-R1	missense_variant
CD163L1	3			0.588	p.Leu362Phe	PTX-R2a	missense_variant
CD163L1	4			0.615	p.Leu362Phe	PTX-R1	missense_variant
CD63	1	ENSG00000135404		0.238		TPT-R1	splice_region_variant&intron_variant	None
CD63	2	ENSG00000135404		0.273		TPT-R1	splice_region_variant&intron_variant	None
CDC42BPB	1	ENSG00000198752		0.094		TPT-R1	splice_region_variant&intron_variant	None
CDC42BPB	2	ENSG00000198752		0.094		TPT-R1	splice_region_variant&intron_variant	None
CDC42BPB	3	ENSG00000198752		0.233	p.Leu905Arg	GEM-R5	missense_variant	None
CDS2	1	ENSG00000101290		0.125		TPT-R1	splice_donor_variant&intron_variant	[u'TPT-R4c:3']
CEACAM1		ENSG00000079385	yes	0.474	p.Asp479Glu	TPT-R4b	missense_variant	None
CEACAM1		ENSG00000079385	yes	0.444	p.Asp479Glu	TPT-R4a	missense_variant	None
CEACAM1		ENSG00000079385	yes	1	p.Asp479Glu	TPT-R4c	missense_variant	None
CELF6	1	ENSG00000140488		0.054	p.Leu78Met	ETP-R1	missense_variant	[u'ETP-R3:4']
CENPF	1	ENSG00000117724		0.2	p.Thr1240Ile	PTX-R1	missense_variant	[u'TPT-R1:3' u'TPT-R4b:4' u'TPT-R2:3' u'TPT-R3:3']
CKLF	1	ENSG00000217555		0.143		TPT-R1	splice_donor_variant&intron_variant	[u'TPT-R4b:4' u'TPT-R4a:4' u'TPT-R4c:4']
CMTM8		ENSG00000170293	yes	0.636	p.Ser129Ala	TPT-R4b	missense_variant	None
CMTM8		ENSG00000170293	yes	0.667	p.Ser129Ala	TPT-R4a	missense_variant	None
CMTM8		ENSG00000170293	yes	0.647	p.Ser129Ala	TPT-R4c	missense_variant	None
CNOT1	1	ENSG00000125107		0.6	p.Arg158His	TPT-R4b	missense_variant	[u'TPT-R4b:4' u'TPT-R4a:4' u'TPT-R4c:4']
CNOT1		ENSG00000125107	yes	0.556	p.Arg158His	TPT-R4a	missense_variant	[u'TPT-R4b:4' u'TPT-R4a:4' u'TPT-R4c:4']
CNOT1		ENSG00000125107	yes	0.318	p.Arg158His	TPT-R4c	missense_variant	[u'TPT-R4b:4' u'TPT-R4a:4' u'TPT-R4c:4']
COL22A1	1	ENSG00000169436		0.458	p.Gly1345Gly	GEM-R4	splice_region_variant&synonymous_variant	[u'PTX-R1:3' u'PTX-R2b:3' u'PTX-R5:3']
COL3A1	1	ENSG00000168542		0.296	p.Leu643Phe	DOX-R1	missense_variant	None
COL3A1	2	ENSG00000168542		0.222	p.Leu643Phe	GEM-R2	missense_variant	None
COL5A1	1	ENSG00000130635		0.464	p.Arg608Ile	GEM-R3	missense_variant	None
COL5A1	2	ENSG00000130635		0.303	p.Arg608Ile	GEM-R1	missense_variant	None
COL8A2		ENSG00000171812	yes	0.4	p.Arg372Cys	TPT-R4b	missense_variant	None
COL8A2		ENSG00000171812	yes	0.682	p.Arg372Cys	TPT-R4a	missense_variant	None
COL8A2		ENSG00000171812	yes	0.696	p.Arg372Cys	TPT-R4c	missense_variant	None
COX4I1	1	ENSG00000131143		0.25		TPT-R1	splice_donor_variant&intron_variant	[u'TPT-R4b:4' u'TPT-R4a:4' u'TPT-R4c:4']
CPNE7	1	ENSG00000178773		0.125	p.Asp262Tyr	PTX-R2	missense_variant	[u'TPT-R4b:4' u'TPT-R4a:4' u'TPT-R4c:4']
CPNE7	2	ENSG00000178773		0.355	p.Phe552Val	GEM-R4	missense_variant	[u'TPT-R4b:4' u'TPT-R4a:4' u'TPT-R4c:4']
CRABP2	1	ENSG00000143320		0.125		TPT-R1	splice_region_variant&intron_variant	[u'TPT-R1:3' u'TPT-R4b:3' u'PTX-R1:3' u'TPT-R2:3' u'PTX-R3:3' u'TPT-R3:3']
CRABP2	2	ENSG00000143320		0.125		TPT-R1	splice_region_variant&intron_variant	[u'TPT-R1:3' u'TPT-R4b:3' u'PTX-R1:3' u'TPT-R2:3' u'PTX-R3:3' u'TPT-R3:3']
CSDE1	1	ENSG00000009307		0.482	p.Asp444fs	TPT-R1	frameshift_variant&splice_acceptor_variant&splice_donor_variant&splice_region_variant&intron_variant	None
CSDE1	2	ENSG00000009307		0.342		TPT-R1	splice_acceptor_variant&intron_variant	None
CTCFL	1	ENSG00000124092		0.407	p.Ile559Thr	TPT-R4b	missense_variant&splice_region_variant	[u'TPT-R4c:3']
CTCFL		ENSG00000124092	yes	0.462	p.Ile559Thr	TPT-R4a	missense_variant&splice_region_variant	[u'TPT-R4c:3']
CTCFL		ENSG00000124092	yes	0.576	p.Ile559Thr	TPT-R4c	missense_variant&splice_region_variant	[u'TPT-R4c:3']
CTD-2132N18.3	1			0.174		TPT-R1	splice_acceptor_variant&intron_variant
CTD-2132N18.3	2			0.148		TPT-R1	splice_region_variant&intron_variant
CTDSPL2	1	ENSG00000137770		0.063		TPT-R1	splice_donor_variant&intron_variant	[u'ETP-R3:3']
CTNNA1	1	ENSG00000044115		0.158		TPT-R1	splice_donor_variant&intron_variant	None
CTNNA1	2	ENSG00000044115		0.158		TPT-R1	splice_region_variant&intron_variant	None
CTTN	1	ENSG00000085733		0.231		TPT-R1	splice_donor_variant&intron_variant	[u'GEM-R2:3']
CUL5	1	ENSG00000166266		0.091		TPT-R1	splice_donor_variant&intron_variant	None
CUL5	2	ENSG00000166266		0.118		TPT-R1	splice_region_variant&intron_variant	None
CYC1	1	ENSG00000179091		0.083	p.Val152_Glu153del	TPT-R1	splice_acceptor_variant&splice_region_variant&conservative_inframe_deletion&intron_variant	[u'PTX-R1:3' u'PTX-R2b:3' u'PTX-R5:3']
CYC1	2	ENSG00000179091		0.213	p.Arg204fs	TPT-R1	frameshift_variant&splice_acceptor_variant&splice_donor_variant&splice_region_variant&intron_variant	[u'PTX-R1:3' u'PTX-R2b:3' u'PTX-R5:3']
CYP1B1	1	ENSG00000138061		0.133	p.Val432Leu	TPT-R1	missense_variant	None
CYP1B1	2	ENSG00000138061		0.429	p.Asp217Glu	TPT-R4b	missense_variant	None
CYP1B1		ENSG00000138061	yes	0.4	p.Asp217Glu	TPT-R4a	missense_variant	None
CYP1B1		ENSG00000138061	yes	0.423	p.Asp217Glu	TPT-R4c	missense_variant	None
CYP3A5		ENSG00000106258	yes	0.417	p.Cys377Phe	TPT-R4b	missense_variant	None
CYP3A5		ENSG00000106258	yes	0.421	p.Cys377Phe	TPT-R4a	missense_variant	None
CYP3A5		ENSG00000106258	yes	0.367	p.Cys377Phe	TPT-R4c	missense_variant	None
DCHS2		ENSG00000197410	yes	0.421	p.Ala2287Val	TPT-R4b	missense_variant	None
DCHS2		ENSG00000197410	yes	0.476	p.Ala2287Val	TPT-R4a	missense_variant	None
DCHS2		ENSG00000197410	yes	0.5	p.Ala2287Val	TPT-R4c	missense_variant	None
DCK	1	ENSG00000156136		0.429	p.Asn80fs	GEM-R3	frameshift_variant	None
DCK	2	ENSG00000156136		0.25	p.Ser129Tyr	GEM-R3	missense_variant	None
DCK	3	ENSG00000156136		0.136	p.Thr184fs	GEM-R3	frameshift_variant&splice_acceptor_variant&splice_region_variant&intron_variant	None
DCK	4	ENSG00000156136		0.087	p.Asn113fs	GEM-R2	frameshift_variant	None
DCK	5	ENSG00000156136		0.276	p.Asn80fs	GEM-R1	frameshift_variant	None
DCK	6	ENSG00000156136		0.778	p.Ser129Tyr	GEM-R1	missense_variant	None
DDX1	1	ENSG00000079785		0.12		TPT-R1	splice_donor_variant&intron_variant	None
DDX1	2	ENSG00000079785		0.111		TPT-R1	splice_donor_variant&intron_variant	None
DDX17	1	ENSG00000100201		0.13		TPT-R1	splice_region_variant&intron_variant	None
DDX17	2	ENSG00000100201		0.125		TPT-R1	splice_region_variant&intron_variant	None
DDX17	3	ENSG00000100201		0.125		TPT-R1	splice_acceptor_variant&intron_variant	None
DDX24	1	ENSG00000089737		0.143		TPT-R1	splice_region_variant&intron_variant	[u'ETP-R1:3']
DDX5	1	ENSG00000108654		0.143		TPT-R1	splice_acceptor_variant&intron_variant	[u'PTX-R4:3']
DEFB129	1	ENSG00000125903		0.545	p.Thr19Thr	TPT-R4c	splice_region_variant&synonymous_variant	[u'TPT-R4c:3']
DET1	1	ENSG00000140543		0.1	p.Gln49Arg	PTX-R3	missense_variant	[u'ETP-R3:4']
DISP1	1	ENSG00000154309		0.25	p.Asp906Tyr	PTX-R4	missense_variant	[u'TPT-R1:3' u'TPT-R4b:4' u'TPT-R2:3' u'TPT-R3:3']
DLD	1	ENSG00000091140		0.171		TPT-R1	splice_donor_variant&intron_variant	None
DLD	2	ENSG00000091140		0.176		TPT-R1	splice_region_variant&intron_variant	None
DNAH7		ENSG00000118997	yes	0.3	p.Ala798Glu	TPT-R4b	missense_variant	None
DNAH7		ENSG00000118997	yes	0.5	p.Ala798Glu	TPT-R4a	missense_variant	None
DNAH7		ENSG00000118997	yes	0.45	p.Ala798Glu	TPT-R4c	missense_variant	None
DNMT1	1			0.118		TPT-R1	splice_region_variant&intron_variant
DNMT1	2			0.118		TPT-R1	splice_region_variant&intron_variant
DTX3L	1	ENSG00000163840		0.25		DOX-R1	5_prime_UTR_premature_start_codon_gain_variant	None
DTX3L	2	ENSG00000163840		0.97		DOX-R3	5_prime_UTR_premature_start_codon_gain_variant	None
DTX3L	3	ENSG00000163840		0.742		DOX-R2	5_prime_UTR_premature_start_codon_gain_variant	None
EDNRA	1	ENSG00000151617		0.296	p.Ala143Ser	DOX-R1	missense_variant	None
EDNRA	2	ENSG00000151617		0.875	p.Ala143Ser	DOX-R3	missense_variant	None
EDNRA	3	ENSG00000151617		0.862	p.Ala143Ser	DOX-R2	missense_variant	None
EEF1A2	1	ENSG00000101210		0.188		TPT-R1	splice_region_variant&intron_variant	[u'TPT-R4c:3']
EIF3A	1	ENSG00000107581		0.13		TPT-R1	splice_acceptor_variant&intron_variant	None
EIF3A	2	ENSG00000107581		0.239		TPT-R1	splice_acceptor_variant&splice_donor_variant&splice_region_variant&intron_variant	None
EIF3H	1	ENSG00000147677		0.097		TPT-R1	splice_region_variant&intron_variant	[u'PTX-R1:3' u'PTX-R2b:3']
EIF3H	2	ENSG00000147677		0.097		TPT-R1	splice_region_variant&intron_variant	[u'PTX-R1:3' u'PTX-R2b:3']
EIF4G1	1	ENSG00000114867		0.156		TPT-R1	splice_acceptor_variant&splice_donor_variant&splice_region_variant&intron_variant	None
EIF4G1	2	ENSG00000114867		0.154		TPT-R1	splice_donor_variant&intron_variant	None
EIF4G2	3	ENSG00000110321		0.183	p.Ala621fs	TPT-R1	frameshift_variant&splice_acceptor_variant&splice_donor_variant&splice_region_variant&intron_variant	[u'GEM-R4:3' u'GEM-R5:3' u'GEM-R6:3']
EIF4G2	4	ENSG00000110321		0.122	p.Glu549fs	TPT-R1	frameshift_variant&splice_acceptor_variant&splice_donor_variant&splice_region_variant&intron_variant	[u'GEM-R4:3' u'GEM-R5:3' u'GEM-R6:3']
EIF4G2	5	ENSG00000110321		0.2		TPT-R1	splice_acceptor_variant&intron_variant	[u'GEM-R4:3' u'GEM-R5:3' u'GEM-R6:3']
EIF5B	1	ENSG00000158417		0.222		TPT-R1	splice_donor_variant&intron_variant	None
EIF5B	2	ENSG00000158417		0.235		TPT-R1	splice_donor_variant&intron_variant	None
EIF6	1	ENSG00000242372		0.156		TPT-R1	splice_acceptor_variant&intron_variant	[u'TPT-R4c:3']
ENKD1	1	ENSG00000124074		0.37	p.Gly158Trp	ETP-R3	missense_variant	[u'TPT-R4b:4' u'TPT-R4a:4' u'TPT-R4c:4']
ENO1	1	ENSG00000074800		0.15		TPT-R1	splice_region_variant&intron_variant	None
ENO1	2	ENSG00000074800		0.293		TPT-R1	splice_acceptor_variant&intron_variant	None
ENO1	3	ENSG00000074800		0.293		TPT-R1	splice_region_variant&intron_variant	None
ENPP2	1	ENSG00000136960		0.423	p.Ser887Ile	ETP-R3	missense_variant	[u'PTX-R1:3' u'PTX-R2b:3']
ETFA	1	ENSG00000140374		0.069		TPT-R1	splice_region_variant&intron_variant	[u'ETP-R3:4']
ETFA	2	ENSG00000140374		0.139		PTX-R4	splice_donor_variant&intron_variant	[u'ETP-R3:4']
ETFB	1	ENSG00000105379		0.136	p.Gln110fs	TPT-R1	frameshift_variant	None
ETFB	2	ENSG00000105379		0.136	p.Gln110fs	TPT-R1	frameshift_variant	None
EXT1	1	ENSG00000182197		0.172	p.Leu667Phe	DOX-R1	missense_variant	[u'PTX-R1:3' u'PTX-R2b:3']
FAM160A2	1	ENSG00000051009		0.025	p.Ala892Thr	GEM-R6	missense_variant	[u'GEM-R4:3' u'GEM-R5:3' u'GEM-R6:3']
FAM208B	1			0.15		TPT-R1	splice_region_variant&intron_variant
FAM208B	1			0.15		TPT-R1	splice_region_variant&intron_variant
FASN	1	ENSG00000169710		0.161	p.Ser1701fs	TPT-R1	frameshift_variant&splice_acceptor_variant&splice_donor_variant&splice_region_variant&intron_variant	None
FASN	2	ENSG00000169710		0.12		TPT-R1	splice_region_variant&intron_variant	None
FASN	3	ENSG00000169710		0.158		TPT-R1	splice_acceptor_variant&splice_donor_variant&splice_region_variant&intron_variant	None
FASN	4	ENSG00000169710		0.22	p.Gly260fs	TPT-R1	frameshift_variant&splice_acceptor_variant&splice_donor_variant&splice_region_variant&intron_variant	None
FBXL4	1	ENSG00000112234		0.308	p.Asn293His	DOX-R1	missense_variant	None
FBXL4	2	ENSG00000112234		0.115	p.Asn293His	DOX-R2	missense_variant	None
FLNA	1	ENSG00000196924		0.182	p.Gly2518fs	TPT-R1	frameshift_variant&splice_acceptor_variant&splice_donor_variant&splice_region_variant&intron_variant	None
FLNA	2	ENSG00000196924		0.289	p.Gly2076fs	TPT-R1	frameshift_variant&splice_acceptor_variant&splice_donor_variant&splice_region_variant&intron_variant	None
FLNA	3	ENSG00000196924		0.234	p.Glu1807fs	TPT-R1	frameshift_variant&splice_acceptor_variant&splice_donor_variant&splice_region_variant&intron_variant	None
FLNA	4	ENSG00000196924		0.125	p.Gly1382fs	TPT-R1	frameshift_variant&splice_acceptor_variant&splice_donor_variant&splice_region_variant&intron_variant	None
FLNA	5	ENSG00000196924		0.286		TPT-R1	splice_acceptor_variant&splice_donor_variant&splice_region_variant&intron_variant	None
FLNA	6	ENSG00000196924		0.108	p.Asp803fs	TPT-R1	frameshift_variant&splice_acceptor_variant&splice_donor_variant&splice_region_variant&intron_variant	None
FLNA	7	ENSG00000196924		0.167		TPT-R1	splice_acceptor_variant&intron_variant	None
FLNA	8	ENSG00000196924		0.171	p.Ala330fs	TPT-R1	frameshift_variant&splice_acceptor_variant&splice_donor_variant&splice_region_variant&intron_variant	None
FLNB	1	ENSG00000136068		0.186		TPT-R1	splice_donor_variant&intron_variant	None
FLNB	2	ENSG00000136068		0.186		TPT-R1	splice_region_variant&intron_variant	None
FLNB	3	ENSG00000136068		0.188		TPT-R1	splice_donor_variant&intron_variant	None
FLNB	4	ENSG00000136068		0.143		TPT-R1	splice_donor_variant&intron_variant	None
FMO2	1	ENSG00000094963		0.5	p.Ser85Tyr	GEM-R6	missense_variant	[u'TPT-R1:3' u'TPT-R4b:3' u'PTX-R1:3' u'TPT-R2:3' u'PTX-R3:3' u'TPT-R3:3']
FMR1	1	ENSG00000102081		0.333	p.Arg431His	PTX-R2a	missense_variant	None
FMR1	2	ENSG00000102081		0.24	p.Arg431His	PTX-R2	missense_variant	None
G6PD	1	ENSG00000160211		0.096		TPT-R1	splice_acceptor_variant&splice_donor_variant&splice_region_variant&intron_variant	None
G6PD	2	ENSG00000160211		0.176		TPT-R1	splice_region_variant&intron_variant	None
GALNT11	1	ENSG00000178234		0.239	p.Val451fs	TPT-R4a	frameshift_variant	[u'TPT-R4a:3']
GALNTL5	1	ENSG00000106648		0.12	p.Arg419Leu	GEM-R2	missense_variant	[u'TPT-R4a:3']
GOLGA6C	1	ENSG00000167195		0.176		DOX-R3	splice_region_variant&intron_variant	[u'ETP-R3:4']
GPI	1	ENSG00000105220		0.111		TPT-R1	splice_donor_variant&intron_variant	None
GPI	2	ENSG00000105220		0.115		TPT-R1	splice_region_variant&intron_variant	None
GPR25	1	ENSG00000170128		0.25	p.Ala292Ser	DOX-R1	missense_variant	[u'TPT-R1:3' u'PTX-R1:3' u'TPT-R2:3' u'PTX-R3:3' u'TPT-R3:3']
GPX4	1			0.317	p.Gly51fs	TPT-R1	frameshift_variant&splice_acceptor_variant&splice_donor_variant&splice_region_variant&intron_variant
GPX4	2			0.167	p.Asp186fs	TPT-R1	frameshift_variant&splice_acceptor_variant&splice_region_variant&intron_variant
GRIN2C	1	ENSG00000161509		0.342	p.Ala554fs	ETP-R3	frameshift_variant	[u'PTX-R4:3']
GRINA	1	ENSG00000178719		0.152		TPT-R1	splice_acceptor_variant&splice_donor_variant&splice_region_variant&intron_variant	[u'PTX-R1:3' u'PTX-R2b:3' u'PTX-R5:3']
GRN	1	ENSG00000030582		0.182		TPT-R1	splice_donor_variant&intron_variant	None
GRN	2	ENSG00000030582		0.261	p.Gly549fs	TPT-R1	frameshift_variant&splice_acceptor_variant&splice_donor_variant&splice_region_variant&intron_variant	None
GSDMC	1	ENSG00000147697		0.229	p.Val76Phe	GEM-R2	missense_variant	[u'PTX-R1:3' u'PTX-R2b:3' u'PTX-R5:3']
GSG1L	1	ENSG00000169181		0.211	p.Val150Leu	PTX-R2a	missense_variant	None
GSG1L	2	ENSG00000169181		0.182	p.Val150Leu	PTX-R2	missense_variant	None
GYPB	1	ENSG00000250361		0.107	p.Glu13Ala	GEM-R6	missense_variant&splice_region_variant	None
GYPB	2	ENSG00000250361		0.083	p.Glu13Ala	ETP-R3	missense_variant&splice_region_variant	None
HDAC1	1	ENSG00000116478		0.107		TPT-R1	splice_donor_variant&intron_variant	None
HDAC1	2	ENSG00000116478		0.111		TPT-R1	splice_donor_variant&intron_variant	None
HDGF	1	ENSG00000143321		0.205		TPT-R1	splice_region_variant&intron_variant	[u'TPT-R1:3' u'TPT-R4b:3' u'PTX-R1:3' u'TPT-R2:3' u'PTX-R3:3' u'TPT-R3:3']
HDGF	2	ENSG00000143321		0.205		TPT-R1	splice_region_variant&intron_variant	[u'TPT-R1:3' u'TPT-R4b:3' u'PTX-R1:3' u'TPT-R2:3' u'PTX-R3:3' u'TPT-R3:3']
HK1	1	ENSG00000156515		0.136		TPT-R1	splice_donor_variant&intron_variant	None
HK1	2	ENSG00000156515		0.136		TPT-R1	splice_region_variant&intron_variant	None
HK1	3	ENSG00000156515		0.146		TPT-R1	splice_donor_variant&intron_variant	None
HK1	4	ENSG00000156515		0.146		TPT-R1	splice_region_variant&intron_variant	None
HLA-B	1	ENSG00000234745		0.25		TPT-R1	splice_acceptor_variant&splice_donor_variant&splice_region_variant&intron_variant	None
HLA-B	2	ENSG00000234745		0.133	p.Asp207Glu	TPT-R4b	missense_variant&splice_region_variant	None
HMBS		ENSG00000256269	yes	0.389	p.Pro327_Gln328insArgGlyPro	TPT-R4b	disruptive_inframe_insertion	None
HMBS		ENSG00000256269	yes	0.353	p.Pro327_Gln328insArgGlyPro	TPT-R4a	disruptive_inframe_insertion	None
HMBS		ENSG00000256269	yes	0.409	p.Pro327_Gln328insArgGlyPro	TPT-R4c	disruptive_inframe_insertion	None
HMGB2	1	ENSG00000164104		0.148		TPT-R1	splice_acceptor_variant&splice_donor_variant&splice_region_variant&intron_variant	None
HMGB2	2	ENSG00000164104		0.114		TPT-R1	splice_region_variant&intron_variant	None
HNRNPA2B1	1	ENSG00000122566		0.333	p.Gly205fs	TPT-R1	frameshift_variant&splice_acceptor_variant&splice_donor_variant&splice_region_variant&intron_variant	None
HNRNPA2B1	2	ENSG00000122566		0.154		TPT-R1	splice_region_variant&intron_variant	None
HNRNPA2B1	3	ENSG00000122566		0.18		TPT-R1	splice_acceptor_variant&splice_donor_variant&splice_region_variant&intron_variant	None
HNRNPU	1	ENSG00000153187		0.175		TPT-R1	splice_acceptor_variant&intron_variant	[u'TPT-R1:3' u'TPT-R4b:3' u'TPT-R2:3' u'TPT-R3:3' u'ETP-R2:3']
HSP90AA1	1	ENSG00000080824		0.185		TPT-R1	splice_region_variant&intron_variant	None
HSP90AA1	2	ENSG00000080824		0.5	p.Tyr789His	GEM-R6	missense_variant	None
IFI16	1	ENSG00000163565		0.462	p.Pro526Leu	ETP-R3	missense_variant	[u'TPT-R1:3' u'TPT-R4b:3' u'PTX-R1:3' u'TPT-R2:3' u'PTX-R3:3' u'TPT-R3:3']
IFI6	1	ENSG00000126709		0.391		TPT-R1	splice_acceptor_variant&intron_variant	None
IFI6	2	ENSG00000126709		0.232	p.Gly58fs	TPT-R1	frameshift_variant&splice_acceptor_variant&splice_donor_variant&splice_region_variant&intron_variant	None
ILDR2	1	ENSG00000143195		0.146	p.Leu529Met	PTX-R3	missense_variant	[u'TPT-R1:3' u'TPT-R4b:3' u'PTX-R1:3' u'TPT-R2:3' u'PTX-R3:3' u'TPT-R3:3']
ILF3	1	ENSG00000129351		0.172		TPT-R1	splice_donor_variant&intron_variant	None
ILF3	2	ENSG00000129351		0.167		TPT-R1	splice_region_variant&intron_variant	None
ILF3	3	ENSG00000129351		0.115	p.Ala674fs	TPT-R1	frameshift_variant&splice_acceptor_variant&splice_region_variant&intron_variant	None
IMPDH2	1	ENSG00000178035		0.143		TPT-R1	splice_acceptor_variant&splice_donor_variant&splice_region_variant&intron_variant	None
IMPDH2	2	ENSG00000178035		0.262		TPT-R1	splice_acceptor_variant&splice_donor_variant&splice_region_variant&intron_variant	None
IMPDH2	3	ENSG00000178035		0.132	p.Asp274fs	TPT-R1	frameshift_variant&splice_acceptor_variant&splice_donor_variant&splice_region_variant&intron_variant	None
IMPDH2	4	ENSG00000178035		0.108	p.Gly207fs	TPT-R1	frameshift_variant&splice_acceptor_variant&splice_donor_variant&splice_region_variant&intron_variant	None
IREB2	1	ENSG00000136381		0.255		GEM-R3	splice_region_variant&intron_variant	[u'ETP-R3:4']
IREB2	2	ENSG00000136381		0.246		GEM-R1	splice_region_variant&intron_variant	[u'ETP-R3:4']
ITGB3	1	ENSG00000259207		0.286	p.Cys627Phe	DOX-R1	missense_variant	None
ITGB3	2	ENSG00000259207		0.963	p.Cys627Phe	DOX-R3	missense_variant	None
ITGB3	3	ENSG00000259207		0.875	p.Cys627Phe	DOX-R2	missense_variant	None
IVL	1	ENSG00000163207		0.457	p.Leu443Met	GEM-R4	missense_variant	[u'TPT-R1:3' u'TPT-R4b:3' u'PTX-R1:3' u'TPT-R2:3' u'PTX-R3:3' u'TPT-R3:3']
KCNB2	1	ENSG00000182674		0.35	p.Asn897Lys	TPT-R4b	missense_variant	[u'PTX-R1:3' u'PTX-R2b:3']
KCNB2		ENSG00000182674	yes	0.615	p.Asn897Lys	TPT-R4a	missense_variant	[u'PTX-R1:3' u'PTX-R2b:3']
KCNB2		ENSG00000182674	yes	0.478	p.Asn897Lys	TPT-R4c	missense_variant	[u'PTX-R1:3' u'PTX-R2b:3']
KIAA0907	1			0.051		TPT-R1	splice_region_variant&intron_variant
KIAA0907	2			0.051		TPT-R1	splice_region_variant&intron_variant
KIAA1429			yes	0.538	p.Asp251Tyr	TPT-R4b	missense_variant
KIAA1429			yes	0.6	p.Asp251Tyr	TPT-R4a	missense_variant
KIAA1429			yes	0.609	p.Asp251Tyr	TPT-R4c	missense_variant
KIF5B	1	ENSG00000170759		0.118		TPT-R1	splice_acceptor_variant&intron_variant	None
KIF5B	2	ENSG00000170759		0.125		TPT-R1	splice_region_variant&intron_variant	None
KIFC2	1	ENSG00000167702		0.481	p.Gly496Val	PTX-R3	missense_variant&splice_region_variant	[u'PTX-R1:3' u'PTX-R2b:3' u'PTX-R5:3']
KIFC2	2	ENSG00000167702		0.5	p.Gly496Val	PTX-R2a	missense_variant&splice_region_variant	[u'PTX-R1:3' u'PTX-R2b:3' u'PTX-R5:3']
KIFC2	3	ENSG00000167702		0.444	p.Gly496Val	PTX-R2	missense_variant&splice_region_variant	[u'PTX-R1:3' u'PTX-R2b:3' u'PTX-R5:3']
KIFC2	4	ENSG00000167702		0.721	p.Gly496Val	PTX-R1	missense_variant&splice_region_variant	[u'PTX-R1:3' u'PTX-R2b:3' u'PTX-R5:3']
KMT2C	1	ENSG00000055609		0.089	p.Lys724*	GEM-R3	stop_gained	[u'TPT-R4a:3']
KPNB1	1	ENSG00000108424		0.185		TPT-R1	splice_acceptor_variant&splice_donor_variant&splice_region_variant&intron_variant	None
KPNB1	2	ENSG00000108424		0.121		TPT-R1	splice_donor_variant&intron_variant	None
KRT18	1	ENSG00000111057		0.136		TPT-R1	splice_donor_variant&intron_variant	None
KRT18	2	ENSG00000111057		0.136		TPT-R1	splice_donor_variant&intron_variant	None
KRTAP5-8	1	ENSG00000241233		0.128	p.Asp69Gly	DOX-R3	missense_variant	[u'GEM-R2:3']
LAMA1		ENSG00000101680	yes	0.632	p.Leu1962Ile	TPT-R4b	missense_variant	None
LAMA1		ENSG00000101680	yes	0.5	p.Leu1962Ile	TPT-R4a	missense_variant	None
LAMA1		ENSG00000101680	yes	0.5	p.Leu1962Ile	TPT-R4c	missense_variant	None
LAMC1	1	ENSG00000135862		0.071		TPT-R1	splice_donor_variant&intron_variant	[u'TPT-R1:3' u'PTX-R1:3' u'TPT-R2:3' u'PTX-R3:3' u'TPT-R3:3']
LAMC1	2	ENSG00000135862		0.519	p.Ala1335Glu	TPT-R4b	missense_variant	[u'TPT-R1:3' u'PTX-R1:3' u'TPT-R2:3' u'PTX-R3:3' u'TPT-R3:3']
LAMC1		ENSG00000135862	yes	0.545	p.Ala1335Glu	TPT-R4a	missense_variant	[u'TPT-R1:3' u'PTX-R1:3' u'TPT-R2:3' u'PTX-R3:3' u'TPT-R3:3']
LAMC1		ENSG00000135862	yes	0.286	p.Ala1335Glu	TPT-R4c	missense_variant	[u'TPT-R1:3' u'PTX-R1:3' u'TPT-R2:3' u'PTX-R3:3' u'TPT-R3:3']
LAMP1	1	ENSG00000185896		0.107		TPT-R1	splice_donor_variant&intron_variant	[u'TPT-R4a:3' u'TPT-R4c:3']
LDLR	1	ENSG00000130164		0.118		TPT-R1	splice_donor_variant&intron_variant	None
LDLR	2	ENSG00000130164		0.118		TPT-R1	splice_region_variant&intron_variant	None
LILRB4	1	ENSG00000186818		0.107	p.Gly382Glu	TPT-R4b	missense_variant	None
LILRB4	2	ENSG00000186818		0.158	p.Gly382Glu	TPT-R4a	missense_variant	None
LMNA	1	ENSG00000160789		0.077		TPT-R1	splice_donor_variant&intron_variant	[u'TPT-R1:3' u'TPT-R4b:3' u'PTX-R1:3' u'TPT-R2:3' u'PTX-R3:3' u'TPT-R3:3']
LMNA	2	ENSG00000160789		0.2		TPT-R1	splice_donor_variant&intron_variant	[u'TPT-R1:3' u'TPT-R4b:3' u'PTX-R1:3' u'TPT-R2:3' u'PTX-R3:3' u'TPT-R3:3']
LMNA	3	ENSG00000160789		0.203		TPT-R1	splice_region_variant&intron_variant	[u'TPT-R1:3' u'TPT-R4b:3' u'PTX-R1:3' u'TPT-R2:3' u'PTX-R3:3' u'TPT-R3:3']
LTBP2	1	ENSG00000119681		0.231	p.Cys427Phe	GEM-R2	missense_variant	[u'ETP-R1:3']
LUC7L2	1	ENSG00000146963		0.097		TPT-R1	splice_donor_variant&intron_variant	None
LUC7L2	2	ENSG00000146963		0.1		TPT-R1	splice_region_variant&intron_variant	None
MACF1	1	ENSG00000127603		0.25	p.Asp6707Asn	PTX-R5	missense_variant	None
MACF1	2	ENSG00000127603		0.041	p.Arg18Trp	GEM-R5	missense_variant	None
MAGEE2	1	ENSG00000186675		0.286	p.His186Asn	PTX-R4	missense_variant	None
MAGEE2	2	ENSG00000186675		0.537	p.Asp166Tyr	DOX-R5	missense_variant	None
MAK16	1	ENSG00000198042		0.125		TPT-R1	splice_donor_variant&intron_variant	[u'PTX-R1:3' u'PTX-R2b:3']
MAK16	2	ENSG00000198042		0.125		TPT-R1	splice_region_variant&intron_variant	[u'PTX-R1:3' u'PTX-R2b:3']
MAL2	1	ENSG00000147676		0.188		TPT-R1	splice_donor_variant&intron_variant	[u'PTX-R1:3' u'PTX-R2b:3']
MAML3	1	ENSG00000196782		0.091	p.Gln503fs	DOX-R4	frameshift_variant	None
MAML3	2	ENSG00000196782		0.081	p.Gln503fs	ETP-R2	frameshift_variant	None
MAML3	3	ENSG00000196782		0.086	p.Gln499fs	ETP-R2	frameshift_variant	None
MATR3	4	ENSG00000015479		0.5	p.Lys713Asn	GEM-R3	missense_variant	None
MATR3	5	ENSG00000015479		0.565	p.Lys713Asn	GEM-R1	missense_variant	None
MKKS	1	ENSG00000125863		0.321		TPT-R1	splice_region_variant&intron_variant	[u'TPT-R4c:3']
MKKS	2	ENSG00000125863		0.321		TPT-R1	splice_region_variant&intron_variant	[u'TPT-R4c:3']
MPV17		ENSG00000115204	yes	0.545	p.Leu120Ile	TPT-R4b	missense_variant	None
MPV17		ENSG00000115204	yes	0.643	p.Leu120Ile	TPT-R4a	missense_variant	None
MPV17		ENSG00000115204	yes	0.355	p.Leu120Ile	TPT-R4c	missense_variant	None
MROH8	1	ENSG00000101353		0.136	p.Thr63fs	TPT-R1	frameshift_variant&stop_gained	[u'TPT-R4c:3']
MRPS31		ENSG00000102738	yes	0.516	p.Gly237Val	TPT-R4b	missense_variant	None
MRPS31		ENSG00000102738	yes	0.409	p.Gly237Val	TPT-R4a	missense_variant	None
MRPS31		ENSG00000102738	yes	0.421	p.Gly237Val	TPT-R4c	missense_variant	None
MTFR1	1	ENSG00000066855		0.273	p.Arg51dup	ETP-R1	conservative_inframe_insertion	[u'PTX-R1:3' u'PTX-R2b:3']
MYH9	1	ENSG00000100345		0.115		TPT-R1	splice_region_variant&intron_variant	None
MYH9	2	ENSG00000100345		0.25		TPT-R1	splice_acceptor_variant&splice_donor_variant&splice_region_variant&intron_variant	None
MYH9	3	ENSG00000100345		0.103		TPT-R1	splice_region_variant&intron_variant	None
MYH9	4	ENSG00000100345		0.1		TPT-R1	splice_region_variant&intron_variant	None
MYH9	5	ENSG00000100345		0.143		TPT-R1	splice_acceptor_variant&intron_variant	None
MYH9	6	ENSG00000100345		0.13		TPT-R1	splice_region_variant&intron_variant	None
MYL6	7	ENSG00000092841		0.268		TPT-R1	splice_donor_variant&intron_variant	None
MYL6	8	ENSG00000092841		0.268		TPT-R1	splice_donor_variant&intron_variant	None
MYO16	1	ENSG00000041515		0.194	p.Gly1077Ala	PTX-R4	missense_variant	[u'TPT-R4a:3' u'TPT-R4c:3']
MYO1C	1	ENSG00000197879		0.185	p.Leu790fs	TPT-R1	frameshift_variant&splice_acceptor_variant&splice_donor_variant&splice_region_variant&intron_variant	None
MYO1C	2	ENSG00000197879		0.171	p.Gly270fs	TPT-R1	frameshift_variant&splice_acceptor_variant&splice_donor_variant&splice_region_variant&intron_variant	None
MYOF	1	ENSG00000138119		0.136		TPT-R1	splice_acceptor_variant&intron_variant	None
MYOF	2	ENSG00000138119		0.143		TPT-R1	splice_region_variant&intron_variant	None
MYOF	3	ENSG00000138119		0.12		TPT-R1	splice_acceptor_variant&intron_variant	None
MYOF	4	ENSG00000138119		0.6	p.Leu394Ile	GEM-R6	missense_variant	None
MYOZ1	1	ENSG00000177791		0.167	p.Ser267Tyr	DOX-R1	missense_variant	None
MYOZ1	2	ENSG00000177791		0.321	p.Gly168Val	ETP-R1	missense_variant&splice_region_variant	None
NAA35	1	ENSG00000135040		0.318	p.Gln461Lys	DOX-R1	missense_variant	None
NAA35	2	ENSG00000135040		0.152	p.Gln461Lys	DOX-R2	missense_variant	None
NBPF1	1	ENSG00000219481		0.167	p.Phe69Ser	PTX-R3	missense_variant	None
NBPF1	2	ENSG00000219481		0.085	p.Thr15Met	TPT-R4a	missense_variant	None
NBPF1	3	ENSG00000219481		0.121	p.Thr15Met	TPT-R4c	missense_variant	None
NBPF10	1	ENSG00000271425		0.19	p.Thr1553Ser	TPT-R1	missense_variant	None
NBPF10	2	ENSG00000271425		0.19	p.Thr1553Ser	TPT-R1	missense_variant	None
NBPF10	3	ENSG00000271425		0.185	p.Thr1553Ser	DOX-R1	missense_variant	None
NBPF10	4	ENSG00000271425		0.185	p.Thr1553Ser	DOX-R1	missense_variant	None
NBPF10	5	ENSG00000271425		0.2	p.Thr1553Ser	TPT-R3	missense_variant	None
NBPF10	6	ENSG00000271425		0.2	p.Thr1553Ser	TPT-R3	missense_variant	None
NCAN	1	ENSG00000130287		0.179	p.Gly939Ser	DOX-R1	missense_variant	None
NCAN	2	ENSG00000130287		0.974	p.Gly939Ser	DOX-R3	missense_variant	None
NCAN	3	ENSG00000130287		0.806	p.Gly939Ser	DOX-R2	missense_variant	None
NCOA3	1	ENSG00000124151		0.208		TPT-R1	splice_donor_variant&intron_variant	[u'GEM-R1:3' u'TPT-R4c:3']
NCOA3	2	ENSG00000124151		0.208		TPT-R1	splice_region_variant&intron_variant	[u'GEM-R1:3' u'TPT-R4c:3']
NCOA3	3	ENSG00000124151		0.167	p.Gln1252_Gln1254del	TPT-R1	disruptive_inframe_deletion	[u'GEM-R1:3' u'TPT-R4c:3']
NDUFA13	1	ENSG00000186010		0.167		TPT-R1	splice_donor_variant&intron_variant	None
NDUFA13	2	ENSG00000186010		0.167		TPT-R1	splice_region_variant&intron_variant	None
NELFCD	1	ENSG00000101158		0.138		TPT-R1	splice_donor_variant&intron_variant	[u'TPT-R4c:3']
NEUROD6		ENSG00000164600	yes	0.611	p.Glu8Asp	TPT-R4b	missense_variant	None
NEUROD6		ENSG00000164600	yes	0.3	p.Glu8Asp	TPT-R4a	missense_variant	None
NEUROD6		ENSG00000164600	yes	0.636	p.Glu8Asp	TPT-R4c	missense_variant	None
NFKBIA	1	ENSG00000100906		0.227		TPT-R1	splice_region_variant&intron_variant	None
NFKBIA	2	ENSG00000100906		0.217		TPT-R1	splice_region_variant&intron_variant	None
NID1	1	ENSG00000116962		0.139	p.Cys828*	GEM-R5	stop_gained	[u'TPT-R1:3' u'TPT-R4b:3' u'TPT-R2:3' u'TPT-R3:3' u'ETP-R2:3']
NOLC1	1	ENSG00000166197		0.07	p.Val242fs	TPT-R1	frameshift_variant	None
NOLC1	2	ENSG00000166197		0.12		TPT-R1	splice_region_variant&intron_variant	None
NOP56	1	ENSG00000101361		0.111		TPT-R1	splice_donor_variant&intron_variant	[u'TPT-R4c:3']
NOP56	2	ENSG00000101361		0.115		TPT-R1	splice_region_variant&intron_variant	[u'TPT-R4c:3']
NQO1	1	ENSG00000181019		0.412		TPT-R1	splice_region_variant&intron_variant	[u'TPT-R4b:4' u'TPT-R4a:4' u'TPT-R4c:4']
NQO1	2	ENSG00000181019		0.229		TPT-R1	splice_acceptor_variant&intron_variant	[u'TPT-R4b:4' u'TPT-R4a:4' u'TPT-R4c:4']
NQO1	3	ENSG00000181019		0.242		TPT-R1	splice_region_variant&intron_variant	[u'TPT-R4b:4' u'TPT-R4a:4' u'TPT-R4c:4']
NR1H2	1			0.188		TPT-R1	splice_donor_variant&intron_variant
NR1H2	2			0.188		TPT-R1	splice_region_variant&intron_variant
NRBP2	1	ENSG00000185189		0.066	p.Ile122Phe	GEM-R4	missense_variant	[u'PTX-R1:3' u'PTX-R2b:3' u'PTX-R5:3']
NSD1	1	ENSG00000165671		0.6	p.Ala1047fs	PTX-R3	frameshift_variant	None
NSD1	2	ENSG00000165671		0.476	p.Ala1047fs	PTX-R2a	frameshift_variant	None
NSD1	3	ENSG00000165671		0.667	p.Ala1047fs	PTX-R1	frameshift_variant	None
NT5E	1	ENSG00000135318		0.148		TPT-R1	splice_donor_variant&intron_variant	None
NT5E	2	ENSG00000135318		0.148		TPT-R1	splice_region_variant&intron_variant	None
NUB1	1	ENSG00000013374		0.107		TPT-R1	splice_donor_variant&intron_variant	[u'TPT-R4a:3']
OR2G3	1	ENSG00000177476		0.182	p.Ser156Tyr	PTX-R2	missense_variant	[u'TPT-R1:3' u'TPT-R2:4' u'TPT-R3:3' u'ETP-R2:3']
OR5B21	1	ENSG00000198283		0.2	p.Phe10Leu	GEM-R3	missense_variant	None
OR5B21	1	ENSG00000198283		0.481	p.Thr107Ile	ETP-R3	missense_variant	None
OR8U1		ENSG00000172199	yes	0.154	p.Phe200Leu	TPT-R4a	missense_variant	None
OR8U1		ENSG00000172199	yes	0.3	p.Phe200Leu	TPT-R4c	missense_variant	None
OR8U1		ENSG00000172199	yes	0.073	p.Met206Thr	ETP-R2	missense_variant	None
OR8U1	1	ENSG00000172199		0.073	p.Met206Ile	ETP-R2	missense_variant	None
PABPC1	1	ENSG00000070756		0.171	p.Pro402Leu	TPT-R4a	missense_variant	[u'PTX-R1:3' u'PTX-R2b:3']
PABPC3		ENSG00000151846	yes	0.48	p.Gln517Lys	TPT-R4b	missense_variant	None
PABPC3		ENSG00000151846	yes	0.643	p.Gln517Lys	TPT-R4a	missense_variant	None
PABPC3		ENSG00000151846	yes	0.529	p.Gln517Lys	TPT-R4c	missense_variant	None
PARP10	1	ENSG00000178685		0.182		TPT-R1	splice_acceptor_variant&splice_donor_variant&splice_region_variant&intron_variant	[u'PTX-R1:3' u'PTX-R2b:3' u'PTX-R5:3']
PCDHA3	1	ENSG00000255408		0.105	p.Phe401Leu	GEM-R3	missense_variant	None
PCDHA3	2	ENSG00000255408		0.593	p.Phe401Leu	GEM-R1	missense_variant	None
PGLYRP3	1	ENSG00000159527		0.531	p.Cys36*	ETP-R3	stop_gained	[u'TPT-R1:3' u'TPT-R4b:3' u'PTX-R1:3' u'TPT-R2:3' u'PTX-R3:3' u'TPT-R3:3']
PHF3	1	ENSG00000118482		0.647	p.Glu1970*	TPT-R4a	stop_gained	None
PHF3	2	ENSG00000118482		0.542	p.Glu1970*	TPT-R4c	stop_gained	None
PHLDA1	1			0.034	p.Gln196fs	PTX-R4	frameshift_variant
PHLDA1	2			0.016	p.Gln195fs	PTX-R4	frameshift_variant
PHLDA1	3			0.025	p.Gln196fs	DOX-R5	frameshift_variant
PHLDA1	4			0.012	p.Gln195fs	DOX-R5	frameshift_variant
PHLDA1	5			0.039	p.Gln196fs	DOX-R4	frameshift_variant
PHLDA1	6			0.019	p.Gln195fs	DOX-R4	frameshift_variant
PIEZO1	1	ENSG00000103335		0.146		TPT-R1	splice_acceptor_variant&splice_donor_variant&splice_region_variant&intron_variant	[u'TPT-R4b:4' u'TPT-R4a:4' u'TPT-R4c:4']
PIEZO1	2	ENSG00000103335		0.139		TPT-R1	splice_acceptor_variant&splice_donor_variant&splice_region_variant&intron_variant	[u'TPT-R4b:4' u'TPT-R4a:4' u'TPT-R4c:4']
PIEZO1	3	ENSG00000103335		0.122	p.Val2351fs	TPT-R1	frameshift_variant&splice_acceptor_variant&splice_donor_variant&splice_region_variant&intron_variant	[u'TPT-R4b:4' u'TPT-R4a:4' u'TPT-R4c:4']
PIEZO1	4	ENSG00000103335		0.167	p.Asp2310fs	TPT-R1	frameshift_variant&splice_acceptor_variant&splice_donor_variant&splice_region_variant&intron_variant	[u'TPT-R4b:4' u'TPT-R4a:4' u'TPT-R4c:4']
PIEZO1	5	ENSG00000103335		0.162		TPT-R1	splice_acceptor_variant&splice_donor_variant&splice_region_variant&intron_variant	[u'TPT-R4b:4' u'TPT-R4a:4' u'TPT-R4c:4']
PIEZO1	6	ENSG00000103335		0.276	p.Ala1935fs	TPT-R1	frameshift_variant&splice_acceptor_variant&splice_donor_variant&splice_region_variant&intron_variant	[u'TPT-R4b:4' u'TPT-R4a:4' u'TPT-R4c:4']
PIEZO1	7	ENSG00000103335		0.149		TPT-R1	splice_acceptor_variant&splice_donor_variant&splice_region_variant&intron_variant	[u'TPT-R4b:4' u'TPT-R4a:4' u'TPT-R4c:4']
PIEZO1	8	ENSG00000103335		0.2		TPT-R1	splice_acceptor_variant&splice_donor_variant&splice_region_variant&intron_variant	[u'TPT-R4b:4' u'TPT-R4a:4' u'TPT-R4c:4']
PIEZO1	9	ENSG00000103335		0.133	p.Ser1101fs	TPT-R1	frameshift_variant&splice_region_variant	[u'TPT-R4b:4' u'TPT-R4a:4' u'TPT-R4c:4']
PIEZO1	10	ENSG00000103335		0.115		TPT-R1	splice_acceptor_variant&splice_donor_variant&splice_region_variant&intron_variant	[u'TPT-R4b:4' u'TPT-R4a:4' u'TPT-R4c:4']
PIF1	1	ENSG00000140451		0.236		DOX-R6	splice_region_variant&intron_variant	[u'ETP-R3:4']
PKM	1	ENSG00000067225		0.218		TPT-R1	splice_region_variant&intron_variant	[u'ETP-R3:4']
PLEC	1	ENSG00000178209		0.088		TPT-R1	splice_acceptor_variant&splice_donor_variant&splice_region_variant&intron_variant	[u'PTX-R1:3' u'PTX-R2b:3' u'PTX-R5:3']
PLEC	2	ENSG00000178209		0.108	p.Gly717fs	TPT-R1	frameshift_variant&splice_acceptor_variant&splice_donor_variant&splice_region_variant&intron_variant	[u'PTX-R1:3' u'PTX-R2b:3' u'PTX-R5:3']
PLEC	3	ENSG00000178209		0.136		TPT-R1	splice_acceptor_variant&splice_donor_variant&splice_region_variant&intron_variant	[u'PTX-R1:3' u'PTX-R2b:3' u'PTX-R5:3']
PLEC	4	ENSG00000178209		0.268		TPT-R1	splice_acceptor_variant&splice_donor_variant&splice_region_variant&intron_variant	[u'PTX-R1:3' u'PTX-R2b:3' u'PTX-R5:3']
PNN	1	ENSG00000100941		0.412		TPT-R1	splice_donor_variant&intron_variant	None
PNN	2	ENSG00000100941		0.16		TPT-R1	splice_donor_variant&intron_variant	None
PNN	3	ENSG00000100941		0.16		TPT-R1	splice_region_variant&intron_variant	None
PNN	4	ENSG00000100941		0.295		TPT-R1	splice_acceptor_variant&splice_donor_variant&splice_region_variant&intron_variant	None
PNPLA2		ENSG00000177666	yes	0.548	p.Asp136Asn	TPT-R4b	missense_variant	None
PNPLA2		ENSG00000177666	yes	0.476	p.Asp136Asn	TPT-R4a	missense_variant	None
PNPLA2		ENSG00000177666	yes	0.29	p.Asp136Asn	TPT-R4c	missense_variant	None
POLG	1	ENSG00000140521		0.053	p.Lys1035fs	TPT-R1	frameshift_variant&splice_acceptor_variant&splice_region_variant&intron_variant	[u'ETP-R3:4']
PPDPF	1	ENSG00000125534		0.167		TPT-R1	splice_donor_variant&intron_variant	[u'TPT-R4c:3']
PPFIA4	1	ENSG00000143847		0.333	p.Ser88Arg	PTX-R6	missense_variant	[u'TPT-R1:3' u'PTX-R1:3' u'TPT-R2:3' u'PTX-R3:3' u'TPT-R3:3']
PPIB	1	ENSG00000166794		0.171		TPT-R1	splice_acceptor_variant&intron_variant	[u'ETP-R3:4']
PPIB	2	ENSG00000166794		0.182		TPT-R1	splice_region_variant&intron_variant	[u'ETP-R3:4']
PPIF	1	ENSG00000108179		0.167		TPT-R1	splice_donor_variant&intron_variant	None
PPIF	2	ENSG00000108179		0.167		TPT-R1	splice_region_variant&intron_variant	None
PPT1	1	ENSG00000131238		0.118		TPT-R1	splice_acceptor_variant&intron_variant	None
PPT1	2	ENSG00000131238		0.118		TPT-R1	splice_region_variant&intron_variant	None
PRAMEF11	1	ENSG00000239810		0.143	p.Gln377Lys	DOX-R1	missense_variant	None
PRAMEF11	2	ENSG00000239810		0.903	p.Gln377Lys	DOX-R3	missense_variant	None
PRAMEF11	3	ENSG00000239810		0.905	p.Gln377Lys	DOX-R2	missense_variant	None
PRPF39	1	ENSG00000185246		0.12		TPT-R1	splice_donor_variant&intron_variant	None
PRPF39	2	ENSG00000185246		0.12		TPT-R1	splice_region_variant&intron_variant	None
PSAP	1	ENSG00000197746		0.172		TPT-R1	splice_region_variant&intron_variant	None
PSAP	2	ENSG00000197746		0.192		TPT-R1	splice_region_variant&intron_variant	None
PSAP	3	ENSG00000197746		0.138		TPT-R1	splice_region_variant&intron_variant	None
PSEN1	1	ENSG00000080815		0.103		TPT-R1	splice_donor_variant&intron_variant	[u'ETP-R1:3']
PSMA4	1	ENSG00000041357		0.182		TPT-R1	splice_donor_variant&intron_variant	[u'ETP-R3:4']
PSMC5	1	ENSG00000087191		0.143		TPT-R1	splice_region_variant&intron_variant	None
PSMC5	2	ENSG00000087191		0.146	p.Ala324fs	TPT-R1	frameshift_variant&splice_acceptor_variant&splice_donor_variant&splice_region_variant&intron_variant	None
PSMD2	1	ENSG00000175166		0.13		TPT-R1	splice_donor_variant&intron_variant	None
PSMD2	2	ENSG00000175166		0.136		TPT-R1	splice_donor_variant&intron_variant	None
PSMD6	1	ENSG00000163636		0.161		TPT-R1	splice_acceptor_variant&intron_variant	None
PSMD6	2	ENSG00000163636		0.217		TPT-R1	splice_acceptor_variant&intron_variant	None
PTPN14	1	ENSG00000152104		0.306	p.Met449Ile	GEM-R4	missense_variant	[u'TPT-R1:3' u'TPT-R4b:4' u'TPT-R2:3' u'TPT-R3:3']
QSOX1	1	ENSG00000116260		0.108		TPT-R1	splice_region_variant&intron_variant	[u'TPT-R1:3' u'PTX-R1:3' u'TPT-R2:3' u'PTX-R3:3' u'TPT-R3:3']
RABGAP1L	1	ENSG00000152061		0.405	p.Arg771Ile	DOX-R4	missense_variant	[u'TPT-R1:3' u'TPT-R4b:4' u'PTX-R1:3' u'TPT-R2:3' u'PTX-R3:3' u'TPT-R3:3']
RAD21	1	ENSG00000164754		0.129		TPT-R1	splice_acceptor_variant&intron_variant	[u'PTX-R1:3' u'PTX-R2b:3']
RAD23B	1	ENSG00000119318		0.2		TPT-R1	splice_region_variant&intron_variant	None
RAD23B	2	ENSG00000119318		0.2		TPT-R1	splice_region_variant&intron_variant	None
RBM20	1	ENSG00000203867		0.357	p.Ser1133Tyr	PTX-R2a	missense_variant	None
RBM20	2	ENSG00000203867		0.419	p.Ser1133Tyr	PTX-R2	missense_variant	None
RBM20	3	ENSG00000203867		0.125	p.Ser1133Tyr	PTX-R1	missense_variant	None
RBM25	1	ENSG00000119707		0.121		TPT-R1	splice_donor_variant&intron_variant	[u'ETP-R1:3']
RBM25	1	ENSG00000119707		0.121		TPT-R1	splice_region_variant&intron_variant	[u'ETP-R1:3']
RGSL1	1	ENSG00000121446		0.143	p.Ser221Arg	DOX-R1	missense_variant	[u'TPT-R1:3' u'PTX-R1:3' u'TPT-R2:3' u'PTX-R3:3' u'TPT-R3:3']
RGSL1	2	ENSG00000121446		0.2	p.Ser221Arg	DOX-R2	missense_variant	[u'TPT-R1:3' u'PTX-R1:3' u'TPT-R2:3' u'PTX-R3:3' u'TPT-R3:3']
RHOA	1	ENSG00000067560		0.133		TPT-R1	splice_region_variant&intron_variant	None
RHOA	2	ENSG00000067560		0.133		TPT-R1	splice_region_variant&intron_variant	None
RHOA	3	ENSG00000067560		0.158		TPT-R1	splice_region_variant&intron_variant	None
RHOT2	1	ENSG00000140983		0.129		TPT-R1	splice_donor_variant&intron_variant	None
RHOT2	2	ENSG00000140983		0.129		TPT-R1	splice_region_variant&intron_variant	None
RNF10	1	ENSG00000022840		0.148		TPT-R1	splice_donor_variant&intron_variant	None
RNF10	2	ENSG00000022840		0.148		TPT-R1	splice_region_variant&intron_variant	None
RP11-625H11.1	1			0.324	p.Gln32Lys	PTX-R2a	missense_variant
RP11-625H11.1	2			0.227	p.Gln32Lys	PTX-R2	missense_variant
RPL13	1	ENSG00000167526		0.093	p.Gln28*	GEM-R4	stop_gained	[u'TPT-R4b:4' u'TPT-R4a:4' u'TPT-R4c:4']
RPL13	2	ENSG00000167526		0.095	p.Gln28Leu	GEM-R4	missense_variant	[u'TPT-R4b:4' u'TPT-R4a:4' u'TPT-R4c:4']
RPL38	3	ENSG00000172809		0.143		TPT-R1	splice_donor_variant&intron_variant	[u'PTX-R4:3']
RPL6	1			0.6	p.Val80fs	TPT-R4a	frameshift_variant&splice_acceptor_variant&splice_region_variant&intron_variant
RPL6	2			0.361	p.Val80fs	TPT-R4c	frameshift_variant&splice_acceptor_variant&splice_region_variant&intron_variant
RPL8	1	ENSG00000161016		0.333		TPT-R1	splice_acceptor_variant&intron_variant	[u'PTX-R1:3' u'PTX-R2b:3']
RPL8	2	ENSG00000161016		0.333		TPT-R1	splice_region_variant&intron_variant	[u'PTX-R1:3' u'PTX-R2b:3']
RPL8	3	ENSG00000161016		0.552		TPT-R1	splice_region_variant&intron_variant	[u'PTX-R1:3' u'PTX-R2b:3']
RPS24	1	ENSG00000138326		0.314	p.Phe265Leu	DOX-R1	missense_variant	[u'DOX-R2:4' u'DOX-R3:4']
RPTN	1	ENSG00000215853		0.262	p.Asn448Ser	TPT-R1	missense_variant	[u'TPT-R1:3' u'TPT-R4b:3' u'PTX-R1:3' u'TPT-R2:3' u'PTX-R3:3' u'TPT-R3:3']
RYR3	1	ENSG00000198838		0.3	p.Cys2928Phe	PTX-R1	missense_variant	[u'ETP-R1:3' u'ETP-R3:3']
S100A16	1	ENSG00000188643		0.122		TPT-R1	splice_region_variant&intron_variant	[u'TPT-R1:3' u'TPT-R4b:3' u'PTX-R1:3' u'TPT-R2:3' u'PTX-R3:3' u'TPT-R3:3']
S100A16	2	ENSG00000188643		0.12		TPT-R1	splice_region_variant&intron_variant	[u'TPT-R1:3' u'TPT-R4b:3' u'PTX-R1:3' u'TPT-R2:3' u'PTX-R3:3' u'TPT-R3:3']
S100A6	1	ENSG00000197956		0.339		TPT-R1	splice_acceptor_variant&intron_variant	[u'TPT-R1:3' u'TPT-R4b:3' u'PTX-R1:3' u'TPT-R2:3' u'PTX-R3:3' u'TPT-R3:3']
S100A6	2	ENSG00000197956		0.339		TPT-R1	splice_region_variant&intron_variant	[u'TPT-R1:3' u'TPT-R4b:3' u'PTX-R1:3' u'TPT-R2:3' u'PTX-R3:3' u'TPT-R3:3']
S100A9	1	ENSG00000163220		0.349		TPT-R1	splice_donor_variant&intron_variant	[u'TPT-R1:3' u'TPT-R4b:3' u'PTX-R1:3' u'TPT-R2:3' u'PTX-R3:3' u'TPT-R3:3']
SAMD12	1	ENSG00000177570		0.185	p.Leu158Phe	GEM-R2	missense_variant	[u'PTX-R1:3' u'PTX-R2b:3']
SAP18	1	ENSG00000150459		0.167		TPT-R1	splice_donor_variant&intron_variant	None
SAP18	1	ENSG00000150459		0.167		TPT-R1	splice_region_variant&intron_variant	None
SBDS	1	ENSG00000126524		0.115		TPT-R1	splice_acceptor_variant&intron_variant	None
SBDS	2	ENSG00000126524		0.115		TPT-R1	splice_acceptor_variant&intron_variant	None
SCG2	1	ENSG00000171951		0.5	p.Arg465Ser	DOX-R1	missense_variant	None
SCG2	2	ENSG00000171951		0.15	p.Arg465Ser	GEM-R2	missense_variant	None
SCNM1	1	ENSG00000163156		0.039	p.Ala104fs	TPT-R1	frameshift_variant&splice_acceptor_variant&splice_donor_variant&splice_region_variant&intron_variant	[u'TPT-R1:3' u'TPT-R4b:3' u'PTX-R1:3' u'TPT-R2:3' u'PTX-R3:3' u'TPT-R3:3']
SDC4	1	ENSG00000124145		0.219		TPT-R1	splice_region_variant&intron_variant	[u'TPT-R4c:3']
SDK2	1	ENSG00000069188		0.463	p.Val1352Gly	GEM-R6	missense_variant	[u'PTX-R4:3']
SEMG1	1	ENSG00000124233		0.409	p.Arg296Ile	ETP-R1	missense_variant	[u'TPT-R4c:3']
SERF2	1	ENSG00000140264		0.24		TPT-R1	splice_donor_variant&intron_variant	[u'ETP-R3:3']
SERF2	1	ENSG00000140264		0.25		TPT-R1	splice_region_variant&intron_variant	[u'ETP-R3:3']
SERPINA6	1	ENSG00000170099		0.18	p.Gln169His	GEM-R5	missense_variant	[u'ETP-R1:3']
SF3B2	1	ENSG00000087365		0.125		TPT-R1	splice_donor_variant&intron_variant	None
SF3B2	1	ENSG00000087365		0.16		TPT-R1	splice_donor_variant&intron_variant	None
SF3B2	1	ENSG00000087365		0.25		TPT-R1	splice_acceptor_variant&splice_donor_variant&splice_region_variant&intron_variant	None
SF3B3	1	ENSG00000189091		0.125		TPT-R1	splice_region_variant&intron_variant	[u'TPT-R4b:4' u'TPT-R4a:4' u'TPT-R4c:4']
SHANK2	1	ENSG00000162105		0.44	p.Gln453His	GEM-R1	missense_variant	[u'GEM-R2:3']
SLC12A5	1	ENSG00000124140		0.038	p.Pro505Thr	GEM-R6	missense_variant	[u'TPT-R4c:3']
SLC25A39	1	ENSG00000013306		0.26	p.Gly322fs	TPT-R1	frameshift_variant&splice_acceptor_variant&splice_donor_variant&splice_region_variant&intron_variant	None
SLC25A39	1	ENSG00000013306		0.105		TPT-R1	splice_acceptor_variant&splice_donor_variant&splice_region_variant&intron_variant	None
SLC51B	1	ENSG00000186198		0.19	p.Leu116Met	ETP-R1	missense_variant	[u'ETP-R3:4']
SLCO3A1	1	ENSG00000176463		0.227	p.Ile587Asn	PTX-R2	missense_variant	[u'ETP-R3:4']
SLCO3A1	2	ENSG00000176463		0.068	p.Ala263Thr	PTX-R6	missense_variant	[u'ETP-R3:4']
SLU7	1	ENSG00000164609		0.12		TPT-R1	splice_acceptor_variant&intron_variant	None
SLU7	2	ENSG00000164609		0.12		TPT-R1	splice_region_variant&intron_variant	None
SMG1	1	ENSG00000157106		0.1		TPT-R1	splice_region_variant&intron_variant	None
SMG1	2	ENSG00000157106		0.577	p.Gln1542Lys	ETP-R3	missense_variant	None
SNAP23	1	ENSG00000092531		0.316	p.Leu166Ile	TPT-R4b	missense_variant	[u'ETP-R1:3' u'ETP-R3:3']
SNAP23		ENSG00000092531	yes	0.545	p.Leu166Ile	TPT-R4a	missense_variant	[u'ETP-R1:3' u'ETP-R3:3']
SNAP23		ENSG00000092531	yes	0.481	p.Leu166Ile	TPT-R4c	missense_variant	[u'ETP-R1:3' u'ETP-R3:3']
SNAPC5	1	ENSG00000174446		0.04		TPT-R1	splice_region_variant&intron_variant	[u'ETP-R3:4']
SNRPD3	1	ENSG00000100028		0.111		TPT-R1	splice_donor_variant&intron_variant	None
SNRPD3	2	ENSG00000100028		0.111		TPT-R1	splice_region_variant&intron_variant	None
SORBS3	1	ENSG00000120896		0.129	p.Gln98Lys	GEM-R2	missense_variant	[u'PTX-R1:3' u'PTX-R2b:3']
SPATA31A3	1	ENSG00000275969		0.692	p.Gly917*	GEM-R3	stop_gained	None
SPATA31A3	2	ENSG00000275969		0.357	p.Gly917*	GEM-R1	stop_gained	None
SPG7	1	ENSG00000197912		1	p.Lys593Asn	DOX-R5	missense_variant&splice_region_variant	[u'TPT-R4b:4' u'TPT-R4a:4' u'TPT-R4c:4']
SPINK13	1	ENSG00000214510		0.12	p.Thr18Lys	PTX-R3	missense_variant	None
SPINK13	2	ENSG00000214510		0.2	p.Thr18Lys	PTX-R1	missense_variant	None
SPPL2C		ENSG00000185294	yes	0.45	p.Met629Ile	TPT-R4b	missense_variant	None
SPPL2C		ENSG00000185294	yes	0.56	p.Met629Ile	TPT-R4a	missense_variant	None
SPPL2C		ENSG00000185294	yes	0.615	p.Met629Ile	TPT-R4c	missense_variant	None
SPRR2D	1	ENSG00000163216		0.476	p.Glu34*	ETP-R1	stop_gained	[u'TPT-R1:3' u'TPT-R4b:3' u'PTX-R1:3' u'TPT-R2:3' u'PTX-R3:3' u'TPT-R3:3']
SPTAN1	1	ENSG00000197694		0.091	p.Val311fs	TPT-R1	frameshift_variant&splice_acceptor_variant&splice_region_variant&intron_variant	None
SPTAN1	2	ENSG00000197694		0.118		TPT-R1	splice_donor_variant&intron_variant	None
SQLE	1	ENSG00000104549		0.229	p.Lys244fs	GEM-R3	frameshift_variant	[u'PTX-R1:3' u'PTX-R2b:3']
SQLE	2	ENSG00000104549		0.138	p.Lys244fs	GEM-R2	frameshift_variant	[u'PTX-R1:3' u'PTX-R2b:3']
SRA1	1	ENSG00000213523		0.115	p.Val110fs	TPT-R1	frameshift_variant	None
SRA1	2	ENSG00000213523		0.115	p.Val110fs	TPT-R1	frameshift_variant	None
SRMS	1	ENSG00000125508		0.378		GEM-R2	splice_acceptor_variant&intron_variant	[u'TPT-R4c:3']
STAB1	1	ENSG00000010327		0.184	p.Trp1406Leu	PTX-R3	missense_variant	None
STAB1	2	ENSG00000010327		0.176		GEM-R2	splice_region_variant&intron_variant	None
STARD9	1	ENSG00000159433		0.483	p.His1021Tyr	GEM-R4	missense_variant	[u'ETP-R1:3' u'ETP-R3:3']
STARD9	2	ENSG00000159433		0.469	p.His1021Tyr	GEM-R5	missense_variant	[u'ETP-R1:3' u'ETP-R3:3']
STARD9	3	ENSG00000159433		0.329	p.Ser1330Ile	GEM-R5	missense_variant	[u'ETP-R1:3' u'ETP-R3:3']
STARD9	4	ENSG00000159433		0.451	p.His1021Tyr	GEM-R6	missense_variant	[u'ETP-R1:3' u'ETP-R3:3']
SUPT5H	1	ENSG00000196235		0.111		TPT-R1	splice_region_variant&intron_variant	None
SUPT5H	2	ENSG00000196235		0.25	p.Gly719fs	TPT-R1	frameshift_variant&splice_acceptor_variant&splice_donor_variant&splice_region_variant&intron_variant	None
SVEP1	1	ENSG00000165124		0.182	p.Lys459Asn	PTX-R5	missense_variant	None
SVEP1	2	ENSG00000165124		0.5	p.Glu801Asp	TPT-R4c	missense_variant	None
SVIL	1	ENSG00000197321		0.625		TPT-R4b	splice_region_variant&intron_variant	None
SVIL	2	ENSG00000197321		0.583		TPT-R4a	splice_region_variant&intron_variant	None
SVIL	3	ENSG00000197321		0.364		TPT-R4c	splice_region_variant&intron_variant	None
SYNE1	1	ENSG00000131018		0.209	p.Ser5277Arg	PTX-R4	missense_variant	None
SYNE1	2	ENSG00000131018		0.25	p.Val3491Phe	GEM-R5	missense_variant	None
SYNE1	3	ENSG00000131018		0.446	p.Val4441Leu	ETP-R2	missense_variant	None
SYNM	1	ENSG00000182253		0.632	p.Leu1428Val	ETP-R2	missense_variant	[u'ETP-R3:4']
SYPL1	1	ENSG00000008282		0.154		TPT-R1	splice_acceptor_variant&intron_variant	None
SYPL1	2	ENSG00000008282		0.154		TPT-R1	splice_region_variant&intron_variant	None
TDRD5	1	ENSG00000162782		0.533		DOX-R5	splice_region_variant&intron_variant	[u'TPT-R1:3' u'PTX-R1:3' u'TPT-R2:3' u'PTX-R3:3' u'TPT-R3:3']
THBS1	1	ENSG00000137801		0.13		TPT-R1	splice_donor_variant&intron_variant	[u'ETP-R1:3' u'ETP-R3:3']
THBS1	2	ENSG00000137801		0.12		TPT-R1	splice_donor_variant&intron_variant	[u'ETP-R1:3' u'ETP-R3:3']
THBS1	3	ENSG00000137801		0.12		TPT-R1	splice_region_variant&intron_variant	[u'ETP-R1:3' u'ETP-R3:3']
TIPRL	1	ENSG00000143155		0.068		TPT-R1	splice_region_variant&intron_variant	[u'TPT-R1:3' u'TPT-R4b:3' u'PTX-R1:3' u'TPT-R2:3' u'PTX-R3:3' u'TPT-R3:3']
TKT	1	ENSG00000163931		0.129		TPT-R1	splice_region_variant&intron_variant	None
TKT	2	ENSG00000163931		0.091		TPT-R1	splice_acceptor_variant&intron_variant	None
TKT	3	ENSG00000163931		0.091		TPT-R1	splice_region_variant&intron_variant	None
TMED7-TICAM2	1	ENSG00000251201		0.086		TPT-R1	splice_region_variant&intron_variant	None
TMED7-TICAM2	2	ENSG00000251201		0.086		TPT-R1	splice_region_variant&intron_variant	None
TMED9	1	ENSG00000184840		0.167		TPT-R1	splice_region_variant&intron_variant	None
TMED9	2	ENSG00000184840		0.167		TPT-R1	splice_region_variant&intron_variant	None
TMEM132D		ENSG00000151952	yes	0.692	p.Gln615Lys	TPT-R4b	missense_variant	None
TMEM132D		ENSG00000151952	yes	0.455	p.Gln615Lys	TPT-R4a	missense_variant	None
TMEM132D		ENSG00000151952	yes	0.4	p.Gln615Lys	TPT-R4c	missense_variant	None
TMEM79	1	ENSG00000163472		0.036	p.Lys109*	GEM-R4	stop_gained	[u'TPT-R1:3' u'TPT-R4b:3' u'PTX-R1:3' u'TPT-R2:3' u'PTX-R3:3' u'TPT-R3:3']
TOP1	1	ENSG00000198900		0.136		TPT-R1	splice_donor_variant&intron_variant	None
TOP1	2	ENSG00000198900		1	p.His81fs	TPT-R4b	frameshift_variant	None
TOP1		ENSG00000198900	yes	1	p.His81fs	TPT-R4a	frameshift_variant	None
TOP1		ENSG00000198900	yes	1	p.His81fs	TPT-R4c	frameshift_variant	None
TOP2A	1	ENSG00000131747		0.135	p.Pro803Thr	DOX-R1	missense_variant	None
TOP2A	2	ENSG00000131747		0.865	p.Pro803Thr	DOX-R3	missense_variant	None
TOP2A	3	ENSG00000131747		0.889	p.Pro803Thr	DOX-R2	missense_variant	None
TP53BP1	1	ENSG00000067369		0.129	p.Glu76Gly	TPT-R4c	missense_variant	[u'ETP-R1:3' u'ETP-R3:3']
TRIM28	1			0.091	p.Tyr242fs	TPT-R1	frameshift_variant&splice_acceptor_variant&splice_region_variant&intron_variant
TRIM28	2			0.143	p.Glu662fs	TPT-R1	frameshift_variant&splice_acceptor_variant&splice_donor_variant&splice_region_variant&intron_variant
TRIM33	1	ENSG00000197323		0.097		TPT-R1	splice_region_variant&intron_variant	None
TRIM33	2	ENSG00000197323		0.097		TPT-R1	splice_region_variant&intron_variant	None
TRIM39		ENSG00000204599	yes	0.619	p.Leu491Arg	TPT-R4b	missense_variant	None
TRIM39		ENSG00000204599	yes	0.565	p.Leu491Arg	TPT-R4a	missense_variant	None
TRIM39		ENSG00000204599	yes	0.455	p.Leu491Arg	TPT-R4c	missense_variant	None
TRIM45	1	ENSG00000134253		0.16	p.Gln305Lys	DOX-R1	missense_variant	None
TRIM45	2	ENSG00000134253		0.889	p.Gln305Lys	DOX-R3	missense_variant	None
TRIM45	3	ENSG00000134253		0.762	p.Gln305Lys	DOX-R2	missense_variant	None
TRIM55	1	ENSG00000147573		0.333	p.Ala177Ser	GEM-R5	missense_variant	[u'PTX-R1:3' u'PTX-R2b:3']
TSG101	1	ENSG00000074319		0.136		TPT-R1	splice_acceptor_variant&intron_variant	None
TSG101	2	ENSG00000074319		0.136		TPT-R1	splice_region_variant&intron_variant	None
TTC1	1	ENSG00000113312		0.125		TPT-R1	splice_donor_variant&intron_variant	None
TTC1	2	ENSG00000113312		0.16		TPT-R1	splice_region_variant&intron_variant	None
TTN	1	ENSG00000155657		0.121	p.Glu25220*	GEM-R1	stop_gained	None
TTN	2	ENSG00000155657		0.412	p.Val3691Leu	PTX-R5	missense_variant	None
TTN	3	ENSG00000155657		0.4	p.Glu26995Lys	DOX-R4	missense_variant	None
TXNRD1	1	ENSG00000198431		0.226		TPT-R1	splice_donor_variant&intron_variant	None
TXNRD1	2	ENSG00000198431		0.25		TPT-R1	splice_region_variant&intron_variant	None
TYRO3	1	ENSG00000092445		0.074		GEM-R4	splice_donor_variant&intron_variant	[u'ETP-R1:3' u'ETP-R3:3']
TYRO3	2	ENSG00000092445		0.043		GEM-R6	splice_donor_variant&intron_variant	[u'ETP-R1:3' u'ETP-R3:3']
UBQLN1	1	ENSG00000135018		0.15		TPT-R1	splice_region_variant&intron_variant	None
UBQLN1	2	ENSG00000135018		0.15		TPT-R1	splice_region_variant&intron_variant	None
UBR4	1	ENSG00000127481		0.133		TPT-R1	splice_acceptor_variant&intron_variant	None
UBR4	2	ENSG00000127481		0.125	p.Pro3317Gln	GEM-R3	missense_variant	None
UBXN4	1	ENSG00000144224		0.115		TPT-R1	splice_donor_variant&intron_variant	None
UBXN4	2	ENSG00000144224		0.115		TPT-R1	splice_region_variant&intron_variant	None
UCP2	1			0.097		TPT-R1	splice_acceptor_variant&intron_variant
UCP2	2			0.097		TPT-R1	splice_acceptor_variant&intron_variant
UQCR11	1	ENSG00000127540		0.182		TPT-R1	splice_acceptor_variant&intron_variant	None
UQCR11	2	ENSG00000127540		0.182		TPT-R1	splice_region_variant&intron_variant	None
URB1		ENSG00000142207	yes	0.476	p.Lys1155Asn	TPT-R4b	missense_variant	None
URB1		ENSG00000142207	yes	0.619	p.Lys1155Asn	TPT-R4a	missense_variant	None
URB1		ENSG00000142207	yes	0.393	p.Lys1155Asn	TPT-R4c	missense_variant	None
USP47	1	ENSG00000170242		0.579	p.Arg408*	TPT-R4b	stop_gained	[u'GEM-R4:3' u'GEM-R5:3' u'GEM-R6:3']
USP47		ENSG00000170242	yes	0.375	p.Arg408*	TPT-R4a	stop_gained	[u'GEM-R4:3' u'GEM-R5:3' u'GEM-R6:3']
USP47		ENSG00000170242	yes	0.571	p.Arg408*	TPT-R4c	stop_gained	[u'GEM-R4:3' u'GEM-R5:3' u'GEM-R6:3']
VAMP7		ENSG00000124333	yes	0.19	p.Gln57Lys	TPT-R4b	missense_variant	None
VAMP7		ENSG00000124333	yes	0.48	p.Gln57Lys	TPT-R4a	missense_variant	None
VAMP7		ENSG00000124333	yes	1	p.Gln57Lys	TPT-R4c	missense_variant	None
VAT1	1	ENSG00000108828		0.133		TPT-R1	splice_acceptor_variant&intron_variant	None
VAT1	2	ENSG00000108828		0.125	p.Gly256fs	TPT-R1	frameshift_variant&splice_acceptor_variant&splice_donor_variant&splice_region_variant&intron_variant	None
VPS41	1	ENSG00000006715		0.094		TPT-R1	splice_acceptor_variant&intron_variant	None
VPS41	2	ENSG00000006715		0.217	p.Asp305Glu	GEM-R2	missense_variant	None
WAPAL	1			0.12		TPT-R1	splice_acceptor_variant&intron_variant
WAPAL	2			0.12		TPT-R1	splice_region_variant&intron_variant
WFDC2	1	ENSG00000101443		0.594	p.Val35Gly	ETP-R2	missense_variant	[u'TPT-R4c:3']
WNT3A	1	ENSG00000154342		0.571	p.Cys56Phe	ETP-R3	missense_variant	[u'TPT-R1:3' u'TPT-R4b:3' u'TPT-R2:3' u'TPT-R3:3' u'ETP-R2:3' u'GEM-R5:3']
XRCC5	1	ENSG00000079246		0.121		TPT-R1	splice_donor_variant&intron_variant	None
XRCC5	2	ENSG00000079246		0.125		TPT-R1	splice_region_variant&intron_variant	None
XRCC5	3	ENSG00000079246		0.079		TPT-R1	splice_donor_variant&intron_variant	None
XRCC5	4	ENSG00000079246		0.079		TPT-R1	splice_donor_variant&intron_variant	None
XRCC5	5	ENSG00000079246		0.176		TPT-R1	splice_donor_variant&intron_variant	None
XRCC5	6	ENSG00000079246		0.129		TPT-R1	splice_donor_variant&intron_variant	None
XRCC5	7	ENSG00000079246		0.156		TPT-R1	splice_region_variant&intron_variant	None
ZBTB40		ENSG00000184677	yes	0.455	p.Gly890Gly	TPT-R4b	splice_region_variant&synonymous_variant	None
ZBTB40		ENSG00000184677	yes	0.556	p.Gly890Gly	TPT-R4a	splice_region_variant&synonymous_variant	None
ZBTB40		ENSG00000184677	yes	0.438	p.Gly890Gly	TPT-R4c	splice_region_variant&synonymous_variant	None
ZFAND5		ENSG00000107372	yes	0.65	p.Lys209Thr	TPT-R4b	missense_variant	None
ZFAND5		ENSG00000107372	yes	0.667	p.Lys209Thr	TPT-R4a	missense_variant	None
ZFAND5		ENSG00000107372	yes	0.417	p.Lys209Thr	TPT-R4c	missense_variant	None
ZFHX3	1	ENSG00000140836		0.462	p.Asp2206Glu	DOX-R1	missense_variant	[u'TPT-R4b:4' u'TPT-R4a:4' u'TPT-R4c:4']
ZFHX3	2	ENSG00000140836		0.19	p.Asp2206Glu	GEM-R2	missense_variant	[u'TPT-R4b:4' u'TPT-R4a:4' u'TPT-R4c:4']
ZFP36			yes	0.688	p.Asp260Tyr	TPT-R4b	missense_variant
ZFP36			yes	0.5	p.Asp260Tyr	TPT-R4a	missense_variant
ZFP36			yes	1	p.Asp260Tyr	TPT-R4c	missense_variant
ZFR		ENSG00000056097	yes	0.5		TPT-R4b	splice_region_variant&intron_variant	None
ZFR		ENSG00000056097	yes	0.5		TPT-R4a	splice_region_variant&intron_variant	None
ZFR		ENSG00000056097	yes	0.429		TPT-R4c	splice_region_variant&intron_variant	None
ZNF17	1			0.524	p.Glu476Lys	TPT-R4b	missense_variant
ZNF17	2			0.5	p.Glu476Lys	TPT-R4a	missense_variant
ZNF217	1	ENSG00000171940		0.089	p.Asp889Gly	TPT-R1	missense_variant	[u'TPT-R4c:3']
ZNF428	1			0.047	p.Arg182_Glu183delinsGln	PTX-R5	disruptive_inframe_deletion
ZNF428	2			0.034	p.Arg182_Glu183delinsGln	PTX-R6	disruptive_inframe_deletion
ZNF469	1	ENSG00000225614		0.139	p.Arg1788Leu	DOX-R1	missense_variant	[u'TPT-R4b:4' u'TPT-R4a:4' u'TPT-R4c:4']
ZNF559-ZNF177	1	ENSG00000270011		0.375	p.Glu233Asp	PTX-R3	missense_variant	None
ZNF559-ZNF177	2	ENSG00000270011		0.846	p.Glu233Asp	PTX-R1	missense_variant	None
ZNF804A		ENSG00000170396	yes	0.5	p.Asp73Tyr	TPT-R4b	missense_variant	None
ZNF804A		ENSG00000170396	yes	0.5	p.Asp73Tyr	TPT-R4a	missense_variant	None
ZNF804A		ENSG00000170396	yes	0.591	p.Asp73Tyr	TPT-R4c	missense_variant	None
ZP4	1	ENSG00000116996		0.213	p.Gln365Pro	PTX-R4	missense_variant	[u'TPT-R1:3' u'TPT-R4b:3' u'TPT-R2:3' u'TPT-R3:3' u'ETP-R2:3']
ZP4	2	ENSG00000116996		0.213	p.Gln365Lys	PTX-R4	missense_variant	[u'TPT-R1:3' u'TPT-R4b:3' u'TPT-R2:3' u'TPT-R3:3' u'ETP-R2:3']
