# Supplementary material for: In vitro evolution and whole genome analysis to study chemotherapy drug resistance in haploid human cells
Source: Sci Rep. 2024 Jun 18;14:13989. doi: 10.1038/s41598-024-63943-7 (PMC11183241; doi:10.1038/s41598-024-63943-7)
Supplement: Supplementary file 6 — Supplementary Table S8. [file 41598_2024_63943_MOESM6_ESM.xlsx]

## Sheet: Table_S8_CNVs
Table S8. Copy Number Variations
#Control-FreeC Version=10.2
#Genome version: GRCh37.75
#Columns:
#Chrom=Chromosome of the varaint
#Start=Start position of the CNV
#End=End position of the CNV
#Copy Number=Number of copy at the genomic region
#Status=Status of CNV (loss or gain)
#WilcoxonRankSumTestPvalue=P value from Wilcoxon test calculated by Control-FreeC
#KolmogorovSmirnovPvalue=P value from Kolmogorov-Smirnov test calculated by Control-FreeC
#Seq=Type of sequencing done for the sample (WGS or WES); Sample=Treated sample used for the call; Normal=WT sample used for the call
#CNV_length=Length of the CNV event
#Chrom_length=Length of the chromosome where the CNV event occurred
#Chrom_frac=Fraction of the chromosome length compared to the CNV length. Calculated by (CNV_length)/(Chrom_length)
#Sample_name=Name of the sample where the CNV event was observed compared to the WT
#Drug=Drug used
#CNV_ID=CNV ID in the format of CNV.CHROM:START:END:STATUS
#CNV_ID_short=CNV_ID plus a number assigned to each unique CNV_ID coordinates and status
#gene=Genes found in the CNV region
Chrom	Start	End	Copy Number	Status	WilcoxonRankSumTestPvalue	KolmogorovSmirnovPvalue	Seq	CNV_length	Chrom_length	Chrom_frac	Sample_name	Drug	CNV_ID	CNV_ID_short	gene
1	6500000	6850000	1	loss	6.33977e-06	5.43098e-06	WGS	350000	249250621	0.00140421	TPT-R4a	TPT	CNV.1:6500000:6850000:loss	CNV_ID_129	TAS1R1, NOL9, ESPN, CAMTA1-DT, LINC01672, THAP3, PHF13 ZBTB48, RNU6-731P, TNFRSF25, KLHL21, DNAJC11, PLEKHG5, CAMTA1
1	6500000	6850000	1	loss	9.16513e-06	1.77886e-05	WGS	350000	249250621	0.00140421	TPT-R4c	TPT	CNV.1:6500000:6850000:loss	CNV_ID_129	TAS1R1, KLHL21, DNAJC11, PLEKHG5, CAMTA1, NOL9, ESPN TNFRSF25, RNU6-731P, ZBTB48, PHF13, THAP3, LINC01672, CAMTA1-DT
1	6550000	6850000	1	loss	2.31791e-05	1.31808e-05	WGS	300000	249250621	0.00120361	TPT-R4b	TPT	CNV.1:6550000:6850000:loss	CNV_ID_161	CAMTA1, PLEKHG5, DNAJC11, KLHL21, TAS1R1, RNU6-731P, PHF13 THAP3, LINC01672, CAMTA1-DT, NOL9, ZBTB48
1	72350000	72500000	3	gain	0.002759	0.00505829	WGS	150000	249250621	0.000601804	TPT-R4c	TPT	CNV.1:72350000:72500000:gain	CNV_ID_177	NEGR1
1	143000000	143250000	3	gain	0.00272036	0.00498954	WGS	250000	249250621	0.00100301	TPT-R1	TPT	CNV.1:143000000:143250000:gain	CNV_ID_118	None
1	143000000	143300000	3	gain	0.000536795	0.000675629	WGS	300000	249250621	0.00120361	TPT-R2	TPT	CNV.1:143000000:143300000:gain	CNV_ID_123	None
1	143000000	249200000	3	gain	0	0	WGS	106200000	249250621	0.426077	TPT-R3	TPT	CNV.1:143000000:249200000:gain	CNV_ID_127	SMG7-AS1, OR10T1P, OR10K2, ... USH2A, ESRRG, HHAT
1	143550000	144250000	3	gain	9.441e-09	5.69399e-10	WGS	700000	249250621	0.00280842	PTX-R1	PTX	CNV.1:143550000:144250000:gain	CNV_ID_78	RNU1-13P, PPIAL4G, RNVU1-2, FAM72D, SRGAP2B, NBPF20
1	143550000	149400000	3	gain	2.98985e-71	0	WGS	5850000	249250621	0.0234704	TPT-R1	TPT	CNV.1:143550000:149400000:gain	CNV_ID_119	DRD5P2, RNA5SP59, PFN1P12, RNU1-114P, RNVU1-17, RNU1-92P RNVU1-18, RNVU1-15, RNVU1-1, PPIAL4D, RNVU1-14, PFN1P3, PFN1P6 NUDT17, POLR3C, CD160, GPR89A, ABHD17AP1, ANKRD35, PRKAB2, CHD1L ACP6, PDZK1P1, FAM91A3P, ITGA10, LINC00623, RNU1-143P, PEX11B LINC01719, POLR3GL, FAM72D, RNU1-122P, RNU1-59P, RNU2-38P RN7SKP88, NUDT4B, RNU6-1071P, RNVU1-6, HJV, GNRHR2, RNVU1-2 RNU1-13P, PPIAL4G, PIAS3, GJA8, RN…
1	143767143	148806014	1	loss	2.01957e-17	0	WES	5038871	249250621	0.0202161	GEM-R6	GEM	CNV.1:143767143:148806014:loss	CNV_ID_68	PPIAL4D, RNU2-38P, RN7SKP88, NUDT4B, RNU6-1071P, HJV, GNRHR2 PIAS3, RNVU1-6, RNVU1-15, PFN1P6, PFN1P3, RNVU1-14, PPIAL4G RNU1-59P, RNA5SP57, PFN1P8, RNU1-120P, RNU1-122P, RNVU1-1, PFN1P4 RNVU1-7, RNU1-129P, RNU1-151P, PDIA3P1, CCT8P1, RPL7AP15, OR13Z1P OR13Z2P, OR13Z3P, GJA8, FMO5, NBPF13P, PDE4DIPP1, PDE4DIP LIX1L-AS1, NBPF20, BCL9, GPR89B, PDZK1, SRGAP2B, GPR89A, CD160 POLR3C, NUDT17, ANKRD35, …
1	143767143	152126070	1	loss	1.10687e-64	0	WES	8358927	249250621	0.0335362	DOX-R4a	DOX	CNV.1:143767143:152126070:loss	CNV_ID_9	PRKAB2, CHD1L, ACP6, ABHD17AP1, LINC01731, GPR89A, CD160 POLR3C, NUDT17, ANKRD35, FMO5, BCL9, GPR89B, PDZK1P1, ITGA10 PEX11B, POLR3GL, RNU6-1062P, MIR554, RNY4P25, PSMB4, RFX5 ZNF687-AS1, PSMD4, TMOD4, LYSMD1, TNFAIP8L2, RPS29P29, MLLT11 C1orf56, RN7SL444P, RNU6-662P, LINC01719, FAM72D, PUDPP2, TCHH SPTLC1P4, KRT8P28, THEM5, C2CD4D-AS1, C2CD4D, LINGO4, OAZ3 NBPF13P, PDE4DIPP1, RNU6-884P, HIST2H2B…
1	144750000	147900000	3	gain	2.94953e-42	0	WGS	3150000	249250621	0.0126379	PTX-R1	PTX	CNV.1:144750000:147900000:gain	CNV_ID_79	RNU1-122P, RNVU1-1, LINC01719, POLR3GL, PEX11B, RNU1-120P OR13Z3P, GJA8, RNU1-129P, RNVU1-7, PFN1P4, ITGA10, OR13Z2P ANKRD35, POLR3C, LINC01731, PDE4DIP, LIX1L-AS1, CD160, GPR89A ABHD17AP1, PRKAB2, CHD1L, ACP6, PDZK1P1, NUDT17, OR13Z1P, PIAS3 RNA5SP57, PFN1P8, RNU1-151P, PDIA3P1, CCT8P1, RPL7AP15, PDE4DIPP1 HJV, RNU2-38P, RN7SKP88, NUDT4B, RNU6-1071P, RNVU1-6, GNRHR2 NBPF13P, FMO5, BCL9, GPR89B, …
1	145150000	149500000	3	gain	1.41789e-54	0	WGS	4350000	249250621	0.0174523	PTX-R3	PTX	CNV.1:145150000:149500000:gain	CNV_ID_98	RNVU1-1, RNU1-122P, RNU1-120P, PFN1P4, RNVU1-7, PPIAL4D RNA5SP59, DRD5P2, RNVU1-15, PFN1P6, PFN1P3, RNVU1-14, PFN1P12 RNU1-129P, GJA8, GNRHR2, HJV, RNVU1-6, PIAS3, OR13Z3P, OR13Z2P OR13Z1P, RPL7AP15, CCT8P1, PDIA3P1, RNU1-151P, PFN1P8, RNA5SP57 RNU1-114P, RNU1-92P, NBPF13P, PDE4DIPP1, LIX1L-AS1, HIST2H2BB NBPF17P, NKAIN1P1, FMO5, PDZK1, GPR89B, BCL9, RNVU1-17, POLR3C NUDT17, ANKRD35, ITGA10, PEX1…
1	148050000	213850000	3	gain	0	0	WGS	65800000	249250621	0.263991	PTX-R1	PTX	CNV.1:148050000:213850000:gain	CNV_ID_80	PMVK, PYGO2, ... ZNF101P2, MIR1278, ALDH9A1
1	148201751	148806014	1	loss	0.000603623	0.000368013	WES	604263	249250621	0.00242432	ETP-R2	ETP	CNV.1:148201751:148806014:loss	CNV_ID_32	PPIAL4D, RNVU1-15, PFN1P6, PFN1P3, RNVU1-14
1	148201751	152647790	1	loss	1.57788e-59	0	WES	4446039	249250621	0.0178376	PTX-R5	PTX	CNV.1:148201751:152647790:loss	CNV_ID_113	RNU1-114P, PFN1P6, PSMB4, RFX5, RN7SL444P, ZNF687-AS1, PSMD4 TMOD4, LYSMD1, TNFAIP8L2, RPS29P29, MLLT11, C1orf56, RNU6-884P ADAMTSL4-AS1, MCL1, RNY4P25, RNU6-1042P, UBE2D3P3, CTSK RNU6-1309P, RPS27AP6, CYCSP51, MIR554, PUDPP2, RPTN, HMGN3P1 CRNN, LCE5A, CRCT1, LCE3D, LCE3C, LCE3B, LCE3A, LCE2D, LCE3E ADAMTSL4, TCHH, KRT8P28, RNU6-1062P, RNU6-662P, SPTLC1P4, LINGO4 C2CD4D, C2CD4D-AS1, THEM5, OAZ3,…
1	149750000	213900000	3	gain	0	0	WGS	64150000	249250621	0.257371	PTX-R3	PTX	CNV.1:149750000:213900000:gain	CNV_ID_99	C1orf54, CIART, ... TSTD1, ITLN1, NIT1
1	149812258	149822627	1	loss	0.00500886	0.00744923	WES	10369	249250621	4.16007e-05	GEM-R6	GEM	CNV.1:149812258:149822627:loss	CNV_ID_69	HIST2H2BC, HIST2H2BD, HIST2H3C
1	149858524	150480486	1	loss	3.17823e-12	3.06422e-14	WES	621962	249250621	0.00249533	PTX-R4	PTX	CNV.1:149858524:150480486:loss	CNV_ID_109	HIST2H2AC, HIST2H2AB, MTMR11, RN7SL480P, RNU2-17P, CA14 BOLA1, SV2A, PLEKHO1, ANP32E, APH1A, C1orf54, CIART, PRPF3 VPS45, RPRD2, TARS2, SF3B4
1	149858524	151254790	1	loss	7.20691e-28	0	WES	1396266	249250621	0.00560186	GEM-R6	GEM	CNV.1:149858524:151254790:loss	CNV_ID_70	PRUNE1, ZNF687, CTSS, ENSA, TARS2, RPRD2, VPS45, PIP5K1A, SCNM1, SEMA6C, GABPB2, CDC42SE1, TNFAIP8L2, RPS29P29, MLLT11 C1orf56, RNU6-884P, CYCSP51, RPS27AP6, RNU6-1309P, CTSK, UBE2D3P3 RNU6-1042P, MCL1, LYSMD1, TMOD4, ZNF687-AS1, BNIPL, MINDY1 ANXA9, CERS2, SETDB1, ARNT, HORMAD1, GOLPH3L, PRPF3, CIART C1orf54, APH1A, ANP32E, PLEKHO1, SF3B4, SV2A, BOLA1, PSMD4 ADAMTSL4-AS1, FALEC, ECM1, CA14, RNU2…
1	152078792	152799948	1	loss	2.96786e-16	0	WES	721156	249250621	0.0028933	DOX-R5	DOX	CNV.1:152078792:152799948:loss	CNV_ID_20	LCE3B, LCE3C, LCE3D, LCE3E, CRCT1, LCE5A, CRNN, HMGN3P1 RPTN, PUDPP2, TCHH, LCE3A, LCE2C, LCE2D, LCEP4, FLG2, FLG HRNR, LCE1B, LCE1C, LCE1D, LCE1E, LCE1F, LCEP1, LCEP2, C1orf68 LCE4A, LCE2A, LCE2B, KPRP, FLG-AS1
1	152586286	152730505	1	loss	3.29867e-06	1.13655e-06	WES	144219	249250621	0.00057861	GEM-R6	GEM	CNV.1:152586286:152730505:loss	CNV_ID_71	C1orf68, LCE4A, LCE2A, LCE2C, LCE2D, LCE3A, LCE3B, LCEP2 LCEP1, LCEP4, LCE2B
1	152670839	152691997	1	loss	0.0190084	0.043342	WES	21158	249250621	8.48864e-05	DOX-R4a	DOX	CNV.1:152670839:152691997:loss	CNV_ID_10	LCE4A, LCE2A
1	152670839	152691997	1	loss	0.0198994	0.0452106	WES	21158	249250621	8.48864e-05	PTX-R4	PTX	CNV.1:152670839:152691997:loss	CNV_ID_10	LCE4A, LCE2A
1	152748847	152799948	1	loss	0.000195606	0.000146649	WES	51101	249250621	0.000205019	DOX-R4a	DOX	CNV.1:152748847:152799948:loss	CNV_ID_11	LCE1B, LCE1C, LCE1D, LCE1E, LCE1F
1	152758752	155183615	1	loss	1.47312e-49	0	WES	2424863	249250621	0.00972861	GEM-R6	GEM	CNV.1:152758752:155183615:loss	CNV_ID_72	LELP1, SPRR2G, SPRR2C, SPRR2F, SPRR2A, SPRR2D, SPRR1B, SPRR3 SPRR1A, IVL, SMCP, LCE6A, LCE1A, LCE1B, LCE1C, LCE1D, LCE1E LOR, RNU6-160P, S100A9, DCST1-AS1, LENEP, CKS1B, PYGO2, PMVK UBE2Q1, UBE2Q1-AS1, PSMD8P1, IL6R-AS1, RPSAP17, RNU7-57P, AQP10 RNU6-121P, SLC50A1, SNAPIN, S100A13, S100A16, S100A2, S100A4 PGLYRP4, PGLYRP3, PRR9, SPRR2E, SPRR4, LINC01527, MTX1, MUC1 KRTCAP2, DPM3, HMGN2P18, RNU6-2…
1	155112366	155164967	1	loss	0.00118848	0.00143194	WES	52601	249250621	0.000211037	ETP-R1	ETP	CNV.1:155112366:155164967:loss	CNV_ID_24	MUC1, KRTCAP2, DPM3, HMGN2P18, TRIM46
1	155112366	155178489	1	loss	6.93209e-05	4.62669e-05	WES	66123	249250621	0.000265287	PTX-R4	PTX	CNV.1:155112366:155178489:loss	CNV_ID_110	KRTCAP2, MUC1, TRIM46, THBS3, DPM3, HMGN2P18
1	155112366	161068180	1	loss	8.93321e-82	0	WES	5955814	249250621	0.0238949	PTX-R5	PTX	CNV.1:155112366:161068180:loss	CNV_ID_114	GBA, RUSC1-AS1, THBS3, TRIM46, KLHDC9, USF1, TSTD1, ITLN1 PPIAP37, PIGM, IGSF8, PEA15, FAM189B, RPSAP18, NHLH1, RNU4-42P SETP9, SUMO1P3, CLK2, HCN3, PKLR, C1orf61, MEF2D, GPATCH4, BCAN RHBG, ISG20L2, SH2D2A, NTRK1, INSRR, PEAR1, ARHGEF11, ETV3 HDGF, CCT3, PMF1, FDPS, ASH1L-AS1, DAP3P1, YY1AP1, DAP3, TMEM79 GON4L, KHDC4, UBQLN4, LAMTOR2, SEMA4A, SLC25A44, PMF1-BGLAP RIT1, OR10Z1, OR6P1, OR6Y1, OR1…
1	155290250	161068180	1	loss	1.28891e-75	0	WES	5777930	249250621	0.0231812	GEM-R6	GEM	CNV.1:155290250:161068180:loss	CNV_ID_73	ATP1A2, KCNJ9, LINC01133, CFAP45, VSIG8, SNHG28, FCER1A CADM3, CADM3-AS1, AIM2, PYHIN1, MNDA, HMGN1P5, LINC01704 KIRREL1, ATP1A4, DCAF8, PEX19, ASH1L, MSTO2P, NECTIN4, ARHGAP30 F11R, ITLN2, LY9, SLAMF7, CD48, SLAMF1, CD84, SLAMF6, VANGL2 NCSTN, FCRL1, FCRL2, FCRL3, LAMTOR2, UBQLN4, KHDC4, RIT1, GON4L DAP3, YY1AP1, DAP3P1, ASH1L-AS1, FDPS, RUSC1-AS1, KLHDC9, USF1 TSTD1, SEMA4A, SLC25A44, PMF1-BGLA…
1	158435351	161068180	1	loss	2.52218e-36	0	WES	2632829	249250621	0.010563	PTX-R4	PTX	CNV.1:158435351:161068180:loss	CNV_ID_111	ITLN2, LY9, SLAMF7, SLAMF6, SLAMF1, CD84, CD48, USF1 ARHGAP30, NECTIN4, SPTA1, IFI16, FCRL6, IGSF9, KCNJ10, CASQ1 F11R, VANGL2, PEX19, COPA, KLHDC9, MNDA, PYHIN1, AIM2 CADM3-AS1, CADM3, FCER1A, SNHG28, VSIG8, CFAP45, TAGLN2 LINC01133, KCNJ9, ATP1A2, ATP1A4, DCAF8, NCSTN, CD244, TSTD1 OR10K1, OR10R3P, OR10R2, OR10R1P, OR6Y1, OR6P1, OR10Z1, OR6K1P OR6K2, OR6K4P, OR6K3, OR6K5P, OR6K6, OR6N1, OR6N2, …
1	168344761	179556206	1	loss	3.66409e-32	0	WES	11211445	249250621	0.0449806	DOX-R5	DOX	CNV.1:168344761:179556206:loss	CNV_ID_21	DPT, NPHS2, HNRNPA1P54, TOR3A, ANGPTL1, PTPN2P1, TEX35 RASAL2-AS1, SEC16B, LINC01645, LINC01657, MYOC, PRRC2C, FMO1 FMO6P, FMO3, GORAB, GORAB-AS1, LINC01142, LINC01681, SCYL3, SELE SELL, SELP, F5, TNR-IT1, EEF1AKNMT, C1orf105, KIAA0040, ENTR1P2 RABGAP1L-IT1, RC3H1-IT1, SERPINC1, ZBTB37, GAS5, CENPL, KLHL20 ANKRD45, PRDX6, TNFSF4, SUCO, DNM3OS, SLC19A2, PAPPA2, ASTN1 CRYZL2P-SEC16B, CRYZL2P, RALGP…
1	168344761	179556492	1	loss	3.96797e-42	0	WES	11211731	249250621	0.0449818	DOX-R4a	DOX	CNV.1:168344761:179556492:loss	CNV_ID_12	AXDND1, ABL2, FAM20B, RALGPS2, CRYZL2P, CRYZL2P-SEC16B, ASTN1 PAPPA2, TNR, MRPS14, RABGAP1L, RC3H1, DARS2, SLC9C2, MROH9 DNM3, TNN, COP1, SOAT1, RASAL2, BRINP2, TNFSF18, PIGC, VAMP4 FMO4, LINC01657, TNR-IT1, KIAA0040, ENTR1P2, RABGAP1L-IT1 RC3H1-IT1, SERPINC1, ZBTB37, GAS5, CENPL, KLHL20, ANKRD45, PRDX6 LINC01645, SEC16B, RASAL2-AS1, FMO2, PRRX1, METTL11B, KIFAP3 C1orf112, BLZF1, NME7, ATP1B1, DP…
1	168344761	179556492	1	loss	2.83724e-40	0	WES	11211731	249250621	0.0449818	ETP-R3	ETP	CNV.1:168344761:179556492:loss	CNV_ID_12	SELL, SELE, SCYL3, LINC01681, LINC01142, GORAB-AS1, GORAB, FMO3, FMO6P, FMO1, PRRC2C, MYOC, EEF1AKNMT, DNM3OS, C1orf105 SUCO, TNFSF4, PRDX6, ANKRD45, KLHL20, CENPL, SELP, GAS5, F5 CCDC181, SETP10, EIF4A1P11, COX5BP8, MEF2AP1, RNU5F-2P, SLC19A2 ZBTB37, SERPINC1, RC3H1-IT1, PRRX1, FMO2, FMO4, VAMP4, PIGC SLC9C2, DARS2, RC3H1, RABGAP1L, MRPS14, TNR, PAPPA2, ASTN1 CRYZL2P-SEC16B, CRYZL2P, RALGPS2, FA…
1	228155293	228651845	3	gain	7.71115e-10	9.31699e-12	WES	496552	249250621	0.00199218	GEM-R5	GEM	CNV.1:228155293:228651845:gain	CNV_ID_59	IBA57, OBSCN-AS1, WNT3A, OBSCN, TRIM11, GJC2, MRPL55, ARF1 CICP26, C1orf35, FAM96AP2, GUK1, IBA57-DT, TRIM17, HIST3H3 RPL23AP15, HIST3H2BA, HIST3H2A, HIST3H2BB
1	228155293	248285437	3	gain	8.19205e-73	0	WES	20130144	249250621	0.0807627	ETP-R2	ETP	CNV.1:228155293:248285437:gain	CNV_ID_33	ZBTB18, RAB4A, DUSP5P1, OBSCN-AS1, IBA57, GJC2, MRPL55, ARF1 CICP26, OR2M1P, OR2T32P, CCSAP, OR2L3, OR2L5, OR2L1P, OR2L9P OR2AK2, OR2AJ1, CLK3P2, OR2T8, OR2L2, OR6R1P, RNU4-21P, TAF5L LINC00184, TARBP1, KCNK1, MAP3K21, NTPCR, LINC01744, ABCB10 DISC1-IT1, TSNAX, EGLN1, GNPAT, C1orf131, FAM89A, ARV1, C1orf198 CAPN9, LINC01682, HSD17B7P1, OR14A16, OR1C1, LINC01743, SMYD3-IT1 RNU6-1283P, CHCHD4P5, DN…
1	248486931	248721844	3	gain	2.64632e-06	5.17699e-06	WES	234913	249250621	0.000942477	GEM-R5	GEM	CNV.1:248486931:248721844:gain	CNV_ID_60	OR2M7, OR2T4, OR2T6, OR2T7, OR2T2, OR2T3, OR2T5, OR2AS2P OR2G6, OR2AS1P, OR2T1, OR2T29, OR14C36
1	248524882	248616098	3	gain	0.00483745	0.00819457	WES	91216	249250621	0.000365961	ETP-R2	ETP	CNV.1:248524882:248616098:gain	CNV_ID_34	OR2T4, OR2T6, OR2T1, OR2T7, OR2T2
1	143550000	174900000	3	gain	8.63655e-36	0	WGS	31350000	249250621	0.125777	TPT-R4b	TPT	CNV.1:143550000:174900000:gain	CNV_ID_199	ATF6, NOS1AP, DDR2, RGS5, NUF2, LRRC52-AS1, LMX1A, RXRG, FMO9P UCK2, FAM78B, MAEL, POU2F1, CREG1, RCSD1, FCGR2B, MPC2, PFDN2 COPA, LMNA, IQGAP3, PRCC, LRRC71, FCRL4, CD5L, SPTA1, IFI16 FCRL6, IGSF9, KCNJ10, CASQ1, CD244, DCAF6, TIPRL, DPT, SMG5 FCGR2A, PBX1, MROH9, DNM3, PRUNE1, TPM3, SPRR2B, GBAP1, PDZK1 LINC00970, ATP1B1, NME7, BLZF1, C1orf112, KIFAP3, METTL11B PRRX1, FMO2, FMO4, VAMP4, PIGC, A…
1	143550000	174900000	4	gain	8.63655e-36	0	WGS	31350000	249250621	0.125777	TPT-R4b	TPT	CNV.1:143550000:174900000:gain	CNV_ID_199	SUCO, TNFSF4, PRDX6, ANKRD45, KLHL20, CENPL, GAS5, ZBTB37 SERPINC1, RC3H1-IT1, RABGAP1L-IT1, PIGC, C1orf105, SLC9C2 NDUFAF4P4, RN7SKP160, GAS5-AS1, RNA5SP67, RNA5SP68, RPL30P1 GPR52, BANF1P4, TEX50, DARS2, RABGAP1L, RC3H1, TNFSF18 RNU6-693P, FASLG, SLC25A38P1, AIMP1P2, GOT2P2
1	143550000	249200000	3	gain	8.10554e-27	0	WGS	105650000	249250621	0.423871	TPT-R2	TPT	CNV.1:143550000:249200000:gain	CNV_ID_198	OR10R1P, OR6Y1, ... SLC30A1, ENO1P1, MDM4
1	143550000	249200000	4	gain	8.10554e-27	0	WGS	105650000	249250621	0.423871	TPT-R2	TPT	CNV.1:143550000:249200000:gain	CNV_ID_198	PTP4A1P7, MIR488, LINC01741, LINC01645, SEC16B, RASAL2-AS1 PAPPA2, ASTN1, CRYZL2P-SEC16B, BRINP2, RASAL2, CRYZL2P, RPL23AP22 EEF1A1P14, RNU6-983P, LINC01724, OR2T6, OR2T1, OR2T7, OR2T2 OR2T3, OR2T5, OR2T4, OR2AS2P, OR2AS1P, OR2T29, OR2T34, OR2T10 OR2T35, OR2G6, OR2T27, OR2M7, OR2T33, OR2AK2, OR2L9P, OR2L1P OR2L6P, OR2L5, OR2T12, OR2L3, OR2T32P, OR2M1P, OR2M5, OR2M2 OR2M3, OR2M4, OR2L2, OR14I1, AH…
1	149750000	249200000	3	gain	7.06253e-16	1.53134e-18	WGS	99450000	249250621	0.398996	TPT-R1	TPT	CNV.1:149750000:249200000:gain	CNV_ID_197	SNORA80E, RXFP4, ... MDM4, CNTN2, RBBP5
1	149750000	249200000	4	gain	7.06253e-16	1.53134e-18	WGS	99450000	249250621	0.398996	TPT-R1	TPT	CNV.1:149750000:249200000:gain	CNV_ID_197	CRYZL2P-SEC16B, CRYZL2P, BRINP2, RASAL2, ASTN1, RASAL2-AS1 PAPPA2, MIR488, LINC01741, LINC01645, SEC16B, PTP4A1P7, RNU7-183P MCRIP2P2, LINC01350, HMCN1, RPL23AP22, EEF1A1P14, RNU6-983P LINC01724
1	214100000	246750000	3	gain	3.21586e-31	0	WGS	32650000	249250621	0.130993	TPT-R4b	TPT	CNV.1:214100000:246750000:gain	CNV_ID_200	UBBP2, RNU1-141P, TGFB2-AS1, NXNP1, RIMKLBP2, ZC3H11B SPATA17-AS1, LINC00210, LINC01653, TGFB2, C1orf143, LINC01710 LYPLAL1, GPATCH2, SPATA17, RRP15, LYPLAL1-DT, LYPLAL1-AS1 RNU6-1211P, PYCR2, LEFTY2, NDUFA3P3, H3F3A, LINC01703, ACBD3-AS1 MIXL1, YBX1P9, RNU6-1304P, RN7SKP165, CDKN2AIPNLP1, NTPCR LINC01744, DISC1-IT1, TSNAX, EGLN1, GNPAT, C1orf131, FAM89A ARV1, C1orf198, CAPN9, MAP3K21, LINC01682,…
1	214100000	246750000	4	gain	3.21586e-31	0	WGS	32650000	249250621	0.130993	TPT-R4b	TPT	CNV.1:214100000:246750000:gain	CNV_ID_200	PTPN14, CENPF, KCNK2, KCTD3, GPATCH2, USH2A, ESRRG, PROX1 PROX1-AS1, KRT18P12, ABHD17AP3, UBE2V1P13, GAPDHP24, VDAC1P10 MRPS18BP1, SMYD2, HLX, LINC01655, LINC02257, LINC02474, LINC01705 CICP13, HHIPL2, TAF1A, AIDA, BROX, FAM177B, TLR5, CAPN2, FBXO28 HLX-AS1, DEGS1, LINC01352, MIR320B2, RNU6-1008P, AKR1B1P1, BPNT1 IARS2, MARC2, CNIH4, NVL, DNAH14, WDR26, LBR, SLC30A10 RAB3GAP2, MARK1, MARC1, DUSP1…
10	79300000	79850000	4	gain	9.26039e-09	5.60699e-10	WGS	550000	135534747	0.004058	DOX-R3	DOX	CNV.10:79300000:79850000:gain	CNV_ID_3	DLG5-AS1, GNAI2P2, IMPDH1P5, RNU6-1266P, RNA5SP321, RN7SL284P H2AFZP5, POLR3A, DLG5, KCNMA1, RPS24
10	79300000	79850000	4	gain	9.29251e-09	5.62432e-10	WGS	550000	135534747	0.004058	DOX-R2	DOX	CNV.10:79300000:79850000:gain	CNV_ID_3	RNA5SP321, RNU6-1266P, IMPDH1P5, RN7SL284P, DLG5-AS1, H2AFZP5 GNAI2P2, POLR3A, RPS24, DLG5, KCNMA1
10	89800000	90050000	3	gain	0.000108445	9.16325e-05	WGS	250000	135534747	0.00184455	TPT-R4b	TPT	CNV.10:89800000:90050000:gain	CNV_ID_162	RNLS, MED6P1
11	1213089	4510108	3	gain	9.88585e-37	0	WES	3297019	135006516	0.0244212	GEM-R5	GEM	CNV.11:1213089:4510108:gain	CNV_ID_61	COX6CP18, KCNQ1DN, CDKN1C, PHLDA2, SNORA54, RNU6-878P CARS-AS1, MRGPRG, MRGPRE, NDUFA5P8, NDUFA5P1, RNU1-91P, RPL26P30 C11orf21, ASCL2, RPL36AP39, TNNI2, LINC01150, MRPL23-AS1 LINC01219, H19, MIR483, INS, TH, OR7E12P, SNRPCP5, RPS24P14 OR52B4, OR52B3P, OR52P2P, OR52K2, OR52K3P, SSU72P6, DUSP8 KRTAP5-1, KRTAP5-AS1, FAM99A, IFITM10, SYT8, MOB2, ART5, CHRNA10 RNU6-1143P, RNU7-50P, PPIAP40, HNRNPA1P7…
11	1213089	18194383	3	gain	1.04409e-141	0	WES	16981294	135006516	0.125781	GEM-R6	GEM	CNV.11:1213089:18194383:gain	CNV_ID_74	RNU7-50P, RNU6-1143P, CHRNA10, ART5, RPS24P14, SNRPCP5 OR7E12P, NDUFA5P1, NDUFA5P8, MRGPRE, MRGPRG, RNU1-91P, OR52K2 OR52P2P, OR52B3P, OR52B4, SSU72P6, OR55B1P, RRM1-AS1, RPS29P20 HNRNPA1P76, PPIAP40, OR52K3P, CARS-AS1, SNORA54, TNNI2, RPL36AP39 CTSD, LINC02708, FAM99B, KRTAP5-6, KRTAP5-5, KRTAP5-4, KRTAP5-3 TOLLIP-AS1, MUC5B-AS1, LINC01150, PHLDA2, CDKN1C, KCNQ1DN COX6CP18, RNU6-878P, RPL26P30, …
11	6220453	18194383	3	gain	6.78587e-71	0	WES	11973930	135006516	0.0886915	GEM-R5	GEM	CNV.11:6220453:18194383:gain	CNV_ID_62	TEAD1, PARVA, ARNTL, IPO7, SYT9, CCKBR, USH1C, ABCC8 PIK3C2A, AMPD3, PLEKHA7, INSC, LINC02751, PSMA1, SPON1-AS1 OR7E14P, LINC02547, MICAL2, WEE1, RNF141, CTR9, EIF4G2 ZBED5-AS1, DKK3, LINC00958, LINC02738, BTBD10, PTH, ZNF143 ASCL3, C11orf16, TPP1, GALNT18, DCHS1, GVINP1, ZNF215, ZNF214 OLFML1, OVCH2, RIC3-DT, RIC3, TMEM9B, NRIP3, TMEM9B-AS1, FAR1 CENPUP1, LINC02548, LINC02545, EIF3F, TUB, LMO1, …
11	68550000	71350000	3	gain	1.56981e-37	0	WGS	2800000	135006516	0.0207397	GEM-R2	GEM	CNV.11:68550000:71350000:gain	CNV_ID_51	PPFIA1, FGF19, TPCN2, MRGPRF, MRGPRF-AS1, OR7E4P, UNC93B6 OR7E87P, KRTAP5-14P, KRTAP5-10, MRPL21, FGF3, CPT1A, MYEOV IGHMBP2, CCND1, LTO1, ANO1, KRTAP5-8, LINC02753, KRTAP5-7 LINC02747, SHANK2, IFITM9P, MRGPRD, LINC02701, LINC02584 SHANK2-AS3, SHANK2-AS2, SHANK2-AS1, FGF4, MIR548K, H2AFZP4, FADD ANO1-AS1, RNU6-1175P, NADSYN1, KRTAP5-11, CTTN
11	78450000	79400000	3	gain	6.55857e-14	1.11022e-16	WGS	950000	135006516	0.0070367	GEM-R2	GEM	CNV.11:78450000:79400000:gain	CNV_ID_52	MIR5579, TENM4, MIR708
11	84500000	84900000	1	loss	9.7188e-07	2.26893e-07	WGS	400000	135006516	0.00296282	PTX-R3	PTX	CNV.11:84500000:84900000:loss	CNV_ID_85	DLG2, HNRNPCP6
11	84500000	84900000	1	loss	9.7503e-07	2.27212e-07	WGS	400000	135006516	0.00296282	PTX-R2b	PTX	CNV.11:84500000:84900000:loss	CNV_ID_85	DLG2, HNRNPCP6
11	84500000	84900000	1	loss	9.8861e-07	2.29709e-07	WGS	400000	135006516	0.00296282	PTX-R2a	PTX	CNV.11:84500000:84900000:loss	CNV_ID_85	HNRNPCP6, DLG2
11	91700000	92450000	3	gain	2.50485e-11	3.14082e-13	WGS	750000	135006516	0.00555529	GEM-R2	GEM	CNV.11:91700000:92450000:gain	CNV_ID_53	RPL7AP57, NDUFB11P1, PGAM1P9, RPS3AP42, FAT3
11	1213089	18194383	3	gain	2.88873e-38	0	WES	16981294	135006516	0.125781	GEM-R4	GEM	CNV.11:1213089:18194383:gain	CNV_ID_74	IGF2-AS, TSPAN32, CD81, TSSC4, TRPM5, KCNQ1OT1, ZNF195, NAP1L4 SLC22A18AS, SLC22A18, CARS, MRGPRG-AS1, KCNQ1-AS1, INS-IGF2 KRTAP5-1, MRPL23, TNNT3, LSP1, SYT8, IFITM10, FAM99A, KRTAP5-AS1 DUSP8, MOB2, HIGD1AP5, IGF2, FAM86GP, UBQLNL, OR7E117P, TPP1 MYOD1, RRP8, TIMM10B, TRIM3, HPX, CAVIN3, FAM160A2, TRIM22 TRIM34, RPS3AP39, TRIM6, OR52A4P, OR51E1, OR51R1P, LINC02749 RRM1, RHOG, PGAP2, TRPC2, OR52…
11	1213089	18194383	4	gain	2.88873e-38	0	WES	16981294	135006516	0.125781	GEM-R4	GEM	CNV.11:1213089:18194383:gain	CNV_ID_74	MUC5B-AS1, OR51R1P, MUC5AC, TOLLIP, BRSK2, CD81-AS1, KCNQ1 TSSC2, ART1, NUP98, STIM1, OSBPL5, TOLLIP-AS1, KRTAP5-3 LINC01219, MRPL23-AS1, LINC01150, TNNI2, RPL36AP39, CTSD LINC02708, FAM99B, KRTAP5-6, KRTAP5-5, KRTAP5-4, H19, MIR483 INS, IGF2, MRPL23, TNNT3, LSP1, SYT8, IFITM10, FAM99A KRTAP5-AS1, KRTAP5-1, DUSP8, MOB2, OR52P2P, OR52B3P, OR52B4 SSU72P6, INS-IGF2, IGF2-AS, CD81, LINC02749, RRM1, R…
12	113700000	113900000	3	gain	0.000534972	0.000673522	WGS	200000	133851895	0.00149419	TPT-R4a	TPT	CNV.12:113700000:113900000:gain	CNV_ID_130	LHX5, SLC8B1, SDSL, SDS, PLBD2, TPCN1
12	113700000	113900000	3	gain	0.000535688	0.000674334	WGS	200000	133851895	0.00149419	TPT-R4b	TPT	CNV.12:113700000:113900000:gain	CNV_ID_130	TPCN1, SLC8B1, LHX5, PLBD2, SDS, SDSL
12	113700000	113900000	3	gain	0.000535979	0.00067417	WGS	200000	133851895	0.00149419	TPT-R4c	TPT	CNV.12:113700000:113900000:gain	CNV_ID_130	TPCN1, PLBD2, SDS, SDSL, SLC8B1, LHX5
13	50464544	53418108	4	gain	1.78737e-22	0	WES	2953564	115169878	0.0256453	GEM-R5	GEM	CNV.13:50464544:53418108:gain	CNV_ID_63	DLEU7, HNRNPA1L2, THSD1, NEK5, ATP7B, TPTE2P2, WDFY2 RNASEH2B, INTS6-AS1, GUCY1B2, CTAGE3P, CCDC70, ATP5PBP1 RN7SL413P, RNY1P6, RNU6-65P, SNRPGP11, RN7SL320P, RPS4XP16 FABP5P2, PRELID3BP2, RNA5SP29, RNA5SP28, RPL34P26, ST13P4 RPL18P10, MIR16-1, RNY4P9, CTAGE10P, RPL5P31, UTP14C, RNY4P24 DLEU1, KCNRG, TRIM13, CNMD, SUGT1, MRPS31P4, CKAP2, VPS36, NEK3 MRPS31P5, ALG11, LINC02333, DHRS12, INTS6, SERP…
13	78400000	82500000	1	loss	2.72573e-55	0	WGS	4100000	115169878	0.0355996	TPT-R4b	TPT	CNV.13:78400000:82500000:loss	CNV_ID_163	RNF219, LINC00331, BCAS2P3, RBM26-AS1, NDFIP2-AS1, PTMAP5 LINC00382, RBM26, NDFIP2, RNF219-AS1, LINC00446, EDNRB, LINC01068 RNU6-77P, NIPA2P5, RN7SL810P, LINC01069, SRGNP1, RNY3P3, RPL31P54 ELOCP23, POU4F1, RPL21P111, HSPD1P8, CCT5P2, EDNRB-AS1, HIGD1AP2 RNA5SP33, LINC01038, RNU6-61P, HNRNPA1P31, PWWP2AP1, ARF4P4 LINC00377, DPPA3P3, LINC00564, SPRY2
13	89300000	115100000	3	gain	0	0	WGS	25800000	115169878	0.224017	TPT-R4a	TPT	CNV.13:89300000:115100000:gain	CNV_ID_131	LINC00283, TEX30, LINC01309, METTL21C, ATP6V1G1P7, RNA5SP38 LINC00460, RPL35P9, ATP5MC1P5, RPL7P45, LINC00555, RPL15P18 RPS26P47, COX5BP6, ARF4P3, LINC00411, RNU1-24P, HMGB3P7, LIPT1P1 RNY1P2, RPL39P29, FGF14-AS2, PPIAP24, ASNSP3, ARHGEF7-AS2 ARHGEF7-AS1, LINC00354, LINC00404, ANKRD10-IT1, SOX1-OT ATP11A-AS1, LINC01043, LINC00346, LINC00567, RPL21P107, LIG4 MYO16-AS2, LINC01067, LINC00399, LINC00…
13	89300000	115100000	3	gain	0	0	WGS	25800000	115169878	0.224017	TPT-R4c	TPT	CNV.13:89300000:115100000:gain	CNV_ID_131	MYO16-AS1, MYO16, COL4A1, NALCN-AS1, ARHGEF7, LINC01070 LINC01044, SOX1, ATP11A, ANKRD10, NAXD, PCCA, GGACT, TMTC4 ITGBL1, FGF14-IT1, FGF14-AS1, METTL21EP, TPP2, ARGLU1, CLYBL TNFSF13B, TUBGCP3, SPACA7, LINC02337, TEX29, ARHGEF7-IT1 LINC00368, LINC00431, ATP11AUN, PARP1P1, RAB20, LINC00396, IRS2 LINC00370, HCFC2P1, RNA5SP39, ABHD13, FAM155A-IT1, MIR1267, CARS2 MCF2L-AS1, F10, PROZ, SLC15A1, STK24…
13	83250000	89300000	0	loss	8.55959e-12	1.28907e-13	WGS	6050000	115169878	0.0525311	TPT-R4b	TPT	CNV.13:83250000:89300000:loss	CNV_ID_201	RNU6-72P, SLITRK6, MOB1AP1, TXNL1P1, UBBP5, LIN28AP2 LINC00397, TET1P1, RPL29P29, LINC00560, LINC00430, SLITRK5 LINC00375, LINC00433, LINC00333, MTND4P1, SLITRK1, VENTXP2 UBE2D3P4, MTND5P3, LINC00351, LINC00373, MIR4500HG
13	83250000	89300000	1	loss	8.55959e-12	1.28907e-13	WGS	6050000	115169878	0.0525311	TPT-R4b	TPT	CNV.13:83250000:89300000:loss	CNV_ID_201	GYG1P2, RNU6-67P
14	65007185	101346991	3	gain	4.43434e-130	0	WES	36339806	107349540	0.338519	ETP-R1	ETP	CNV.14:65007185:101346991:gain	CNV_ID_25	PPIAP6, RPL12P7, RNU6-921P, RN7SL706P, RN7SL213P, RPL21P9 RN7SL108P, BLZF2P, KRT18P7, RN7SL369P, RNU6-659P, RNU2-51P RPL7AP6, MAGOH3P, CCDC177, DDX18P1, RPS29P1, BANF1P1, HMGN1P3 RNA5SP386, RNU2-14P, GPX2, RPPH1-2P, RN7SL77P, HSPA2, RPL21P7 PTBP1P, YBX1P1, EIF1AXP2, MIR625, RPL21P8, COX7A2P1, NT5CP2 ISCA2, RAP1AP, SUB1P2, RN7SL530P, COQ6, RPS2P2, PROX2, TGFB3-AS1 RNA5SP387, LINC01220, RNU4ATAC14P…
14	101335396	101509313	1	loss	1.82069e-06	5.56784e-07	WES	173917	107349540	0.0016201	DOX-R4b	DOX	CNV.14:101335396:101509313:loss	CNV_ID_14	SNORD114-16, MIR370, SNORD113-1, SNORD113-2, SNORD113-3 SNORD113-4, SNORD113-5, SNORD114-17, SNORD113-6, SNORD114-25 SNORD114-24, SNORD114-23, SNORD114-22, SNORD114-21, SNORD114-20 SNORD114-19, SNORD114-18, SNORD113-7, SNORD113-8, SNORD114-26 SNORD113-9, SNORD114-2, SNORD114-3, SNORD114-4, SNORD114-5 SNORD114-6, SNORD114-7, SNORD114-9, SNORD114-10, SNORD114-11 SNORD114-12, SNORD114-13, SNORD114-1…
14	101341369	101377475	3	gain	0.00362797	0.00680518	WES	36106	107349540	0.000336341	GEM-R5	GEM	CNV.14:101341369:101377475:gain	CNV_ID_64	MIR431, RTL1, MIR136, MIR432, MIR127, MIR433
14	101521594	101532248	3	gain	0.0161726	0.0396696	WES	10654	107349540	9.92459e-05	GEM-R5	GEM	CNV.14:101521594:101532248:gain	CNV_ID_65	MIR412, MIR541, MIR377, MIR496, MIR154, MIR323B, MIR485, MIR369 MIR409
14	103005980	105403590	1	loss	5.84847e-23	0	WES	2397610	107349540	0.0223346	DOX-R4b	DOX	CNV.14:103005980:105403590:loss	CNV_ID_15	BAG5, RNU4-68P, RNU7-160P, RPL10AP1, RPSAP5, HMGB3P26 SNORA28, RAP2CP1, RPL21P13, LINC00605, GCSHP2, RPL21P12 NDUFB4P11, LINC00677, EXOC3L4, RPL13P6, RNU6-1316P, CEND1P1 RNU6-684P, MIR203A, RN7SL634P, RD3L, LINC02280, RPL23AP11 RN7SL546P, LINC02323, LINC00638, RPS26P49, CDC42BPB, AHNAK2, PLD4 CEP170B, SIVA1, ADSSL1, INF2, C14orf180, KIF26A, LINC02691, ASPG LINC00637, ZFYVE21, XRCC3, CKB, AMN, RPS…
14	104583741	105403590	3	gain	3.50522e-10	5.24392e-12	WES	819849	107349540	0.00763719	GEM-R5	GEM	CNV.14:104583741:105403590:gain	CNV_ID_66	MIR203A, LINC02691, AHNAK2, PLD4, CEP170B, SIVA1, ADSSL1 INF2, C14orf180, KIF26A, RPS26P49, LINC00638, LINC02280 RNU6-684P, RPS2P4, TMEM179, AKT1, CEND1P1
15	28947499	28953178	3	gain	0.015174	0.0388042	WES	5679	102531392	5.53879e-05	ETP-R3	ETP	CNV.15:28947499:28953178:gain	CNV_ID_40	GOLGA8M
15	30385073	30688270	3	gain	1.02685e-06	2.57862e-07	WES	303197	102531392	0.00295711	ETP-R1	ETP	CNV.15:30385073:30688270:gain	CNV_ID_26	GOLGA8J, DNM1P28, LINC02249, CHRFAM7A, ULK4P3, RNU6-17P GOLGA8T, DNM1P30
15	30393241	30687435	3	gain	5.32917e-06	1.9453e-06	WES	294194	102531392	0.00286931	ETP-R3	ETP	CNV.15:30393241:30687435:gain	CNV_ID_41	CHRFAM7A, ULK4P3, LINC02249, DNM1P28, GOLGA8T, DNM1P30 RNU6-17P
15	30698915	30862238	3	gain	0.000119685	0.000101455	WES	163323	102531392	0.00159291	ETP-R3	ETP	CNV.15:30698915:30862238:gain	CNV_ID_42	GOLGA8R, GOLGA8Q, DNM1P50
15	30700507	31086490	3	gain	1.24713e-07	5.92613e-08	WES	385983	102531392	0.00376453	ETP-R1	ETP	CNV.15:30700507:31086490:gain	CNV_ID_27	DNM1P50, GOLGA8UP, GOLGA8R, GOLGA8Q, GOLGA8H, ULK4P2
15	31093676	32729619	3	gain	8.28458e-12	2.93876e-13	WES	1635943	102531392	0.0159555	ETP-R3	ETP	CNV.15:31093676:32729619:gain	CNV_ID_43	GOLGA8UP, MIR211, GOLGA8K, ULK4P1, TRPM1, KLF13, CHRNA7 OTUD7A, FAN1, HERC2P10, LINC02352, UBE2CP4, RNU6-18P, DNM1P31 DNM1P32, RNU6-466P
15	31093676	44006786	3	gain	5.26103e-81	0	WES	12913110	102531392	0.125943	ETP-R1	ETP	CNV.15:31093676:44006786:gain	CNV_ID_28	EMC7, EMC4, RNU6-18P, DNM1P31, DNM1P32, GOLGA8O, LINC02352 GOLGA8UP, RNU6-466P, MIR211, GOLGA8N, CHAC1, INO80-AS1, CYCSP2 FAM92A1P1, RNU6-1169P, ISCA1P4, LTK, MIR626, RNA5SP393, ELOCP2 EHD4-AS1, DISP2, RNU6-516P, RHOV, RAD51-AS1, SUMO2P15, C15orf62 ZFYVE19, PPP1R14D, SPINT1-AS1, RN7SL376P, MIR627, BNIP3P5 PDIA3P2, RNU6-353P, HERC2P10, FAN1, RNU6-610P, GOLGA8K, ULK4P1 LINC02256, ARHGAP11A, SCG5, G…
15	66400000	102531392	1	loss	0	0	WGS	36131392	102531392	0.352393	TPT-R4a	TPT	CNV.15:66400000:102531392:loss	CNV_ID_132	ARNT2, TMED3, PEAK1, ETFA, NEO1, MYO9A, TARSL2, LINC01586 CRTC3-AS1, AKAP13, C15orf39, ADAMTS17, FAM174B, LINC01579, KIF7 LRRK1, ALDH1A3, CERS3, SLCO3A1, SV2B, CHD2, UNC45A, IQGAP1 ZNF710, ARPIN-AP3S2, ABHD2, BLM, LINC01580, LINC01581, CERS3-AS1 LYSMD4, MEF2A, LRRC28, TTC23, IGF1R, LINC00923, LINC02253 NR2F2-AS1, ASB7, RPS17, ACTG1P17, DNM1P38, RPL18P11, RPL21P116 RNU6-415P, MIR184, HNRNPCP3, CRA…
15	71700000	71850000	3	gain	0.00348562	0.00762211	WGS	150000	102531392	0.00146297	TPT-R4b	TPT	CNV.15:71700000:71850000:gain	CNV_ID_164	THSD4
15	102296582	102299835	3	gain	8.53587e-14	1.11022e-16	WES	3253	102531392	3.17269e-05	ETP-R1	ETP	CNV.15:102296582:102299835:gain	CNV_ID_29	DNM1P47
15	102300941	102305059	3	gain	1.88026e-14	0	WES	4118	102531392	4.01633e-05	ETP-R1	ETP	CNV.15:102300941:102305059:gain	CNV_ID_30	DNM1P47
15	102312328	102318415	3	gain	7.65718e-07	1.71001e-06	WES	6087	102531392	5.93672e-05	ETP-R1	ETP	CNV.15:102312328:102318415:gain	CNV_ID_31	RN7SL209P, DNM1P47, GOLGA8VP
15	102313674	102318415	3	gain	0.000288601	0.000199138	WES	4741	102531392	4.62395e-05	ETP-R2	ETP	CNV.15:102313674:102318415:gain	CNV_ID_35	GOLGA8VP, DNM1P47, RN7SL209P
15	102313845	102462344	3	gain	0.00130207	0.0040396	WES	148499	102531392	0.00144833	PTX-R6	PTX	CNV.15:102313845:102462344:gain	CNV_ID_117	DNM1P47, OR4F6, OR4F14P, WBP1LP5, OR4F4, GOLGA8VP, OR4F13P OR4F28P
15	102295699	102299835	3	gain	0.000952485	0.00174796	WES	4136	102531392	4.03389e-05	ETP-R3	ETP	CNV.15:102295699:102299835:gain	CNV_ID_193	DNM1P47
15	102296673	102305059	3	gain	1.22987e-05	5.82001e-06	WES	8386	102531392	8.17896e-05	ETP-R2	ETP	CNV.15:102296673:102305059:gain	CNV_ID_191	DNM1P47
15	102300941	102313674	3	gain	0.000117076	0.000146767	WES	12733	102531392	0.000124186	ETP-R3	ETP	CNV.15:102300941:102313674:gain	CNV_ID_194	DNM1P47, GOLGA8VP, RN7SL209P
15	32895549	100340093	3	gain	3.66649e-156	0	WES	67444544	102531392	0.657794	ETP-R3	ETP	CNV.15:32895549:100340093:gain	CNV_ID_192	ACTC1, PRELID1P4, OGP8, NUTF2P6, RBM17P4, HNRNPA1P45 MIR1233-2, PGBD4, HNRNPLP2, FSCN1P1, NOP10, ACTG1P15, MIR1233-1 BMF-AS1, H3F3AP1, SRP14, C15orf56, ANKRD63, PLCB2-AS1, C15orf54 LARP4P, TPST2P1, LINC01852, LINC02694, COX6CP4, HNRNPA1P71 INAFM2, GOLGA8N, RNA5SP392, PDIA3P2, ZNF770, GJD2, LINC02252 NUTM1, EMC4, EMC7, TMCO5B, GREM1, SCG5, ARHGAP11A, NPM1P47 LINC02349, CCDC32, BAHD1, IVD, KNSTRN, …
15	32895549	100340093	4	gain	3.66649e-156	0	WES	67444544	102531392	0.657794	ETP-R3	ETP	CNV.15:32895549:100340093:gain	CNV_ID_192	CPLX3, CSK, CLK3, UBL7, UBL7-AS1, CYP11A1, PPIAP46, STRA6 ISLR2, GOLGA6A, STOML1, LOXL1, LOXL1-AS1, TBC1D21, INSYN1, CD276 HCN4, SCAMP2, MPI, SCAMP5, CIB2, TBC1D2B, ADAMTS7P3, LINGO1-AS2 LINGO1-AS1, TSPAN3, PSTPIP1, RCN2, FBXO22, CSPG4, IMP3, SIN3A NEIL1, GOLGA6D, COX5A, ADPGK, ADPGK-AS1, CLN6, CALML4, SKOR1 SMAD6, ZWILCH, RPL4, TIPIN, DIS3L, HNRNPA1P44, INTS14, HACD3 IGDCC4, CILP, CLPX, PDCD7, K…
16	52650000	90150000	4	gain	0	0	WGS	37500000	90354753	0.415031	TPT-R4b	TPT	CNV.16:52650000:90150000:gain	CNV_ID_165	SLC9A5, ARL2BP, RPL23AP91, POLR2C, HMGB3P32, MT1CP, MT2A MT1JP, MT1E, MT1DP, MT1B, MT1G, MT1X, MIR138-2, RPS24P17 RNU6-20P, GNPATP, RPS27AP16, RN7SKP76, RNU6-21P, UBE2FP2 RPS15AP34, RNU4-58P, RN7SL645P, RNU6-269P, MT1L, RNU6-1110P RNU6-103P, DUXAP11, SETD6, SNORA50A, RNU6-1155P, RN7SL143P GEMIN8P2, RPL12P36, RPS27P27, SNORA46, MTND5P34, MT4, IRX3 LINC02140, CRNDE, RN7SL841P, RPL31P56, RNA5SP427, …
16	56642477	88493878	1	loss	6.68926e-184	0	WES	31851401	90354753	0.352515	DOX-R5	DOX	CNV.16:56642477:88493878:loss	CNV_ID_13	TANGO6, CYB5B, NFAT5, SNTB2, DPEP2, PLA2G15, CDH3, SMPD3 CTCF, ATP6V0D1, WWP2, DUS2, CDH1, AP1G1, DDX19A, HPR, HP NUTF2, LINC01572, TXNL4B, IST1, PHLPP2, CHST4, ZNF19, HYDIN VAC14, IL34, COG4, NAE1, KIFC3, LINC02137, CX3CL1, CPNE2, CETP SLC7A5, KLHDC4, ZCCHC14, CNGB1, CES2, MMP15, PRSS54, CMTM4, TK2 LINC00922, LINC02141, CNOT1, CSNK2A2, ZFHX3, CDYL2, WWOX CNTNAP4, CLEC18B, UTP4, NFATC3, SMG1P7, C…
16	56642477	88493878	1	loss	1.85923e-182	0	WES	31851401	90354753	0.352515	DOX-R4a	DOX	CNV.16:56642477:88493878:loss	CNV_ID_13	MT1B, MT1CP, MT1DP, MT1E, MT1JP, MT2A, MT1L, MT1G, MT1X MIR138-2, UBE2FP2, RNU6-21P, RN7SKP76, RPS27AP16, GNPATP RPS15AP34, CMTM3, CKLF, BEAN1-AS1, RNA5SP428, PPIAP48, LINC00920 DUXAP11, HMGB3P32, POLR2C, RPL23AP91, ARL2BP, RPS24P17, RNU6-20P RPS27P27, RPL12P36, GEMIN8P2, RN7SL143P, RNU6-1155P, RNU4-58P SNORA50A, SETD6, RNU6-103P, RNU6-1110P, RNU6-269P, RN7SL645P SNORA46, LINC02132, RNU1-103P, RN…
16	56703725	75237993	1	loss	1.15823e-114	0	WES	18534268	90354753	0.205128	DOX-R4b	DOX	CNV.16:56703725:75237993:loss	CNV_ID_16	EXOC3L1, TRADD, C16orf70, CES4A, CDH16, PDP2, CA7, TERB1 DYNC1LI2, CMTM2, LRRC29, CMTM1, BEAN1, CDH5, LINC02126 LINC02165, GOT2, SLC38A7, CKLF-CMTM1, NDRG4, SLC9A5, COG8, VPS4A CHTF8, HAS3, PRMT7, SLC7A6OS, SLC7A6, DPEP3, SLC12A4, FHOD1 LCAT, EDC4, TSNAXIP1, CARMIL2, GFOD2, ENKD1, RIPOR1, HSD11B2 ZDHHC1, PSKH1, GINS3, TMPOP2, HSPE1P7, RNU6-237P, PPIAP49 RPSAP58, HCCAT5, RNU7-71P, KRT18P18, RNU7-9…
16	78350000	78500000	1	loss	0.00272088	0.00499156	WGS	150000	90354753	0.00166012	GEM-R1	GEM	CNV.16:78350000:78500000:loss	CNV_ID_44	WWOX, LSM3P5
16	78450000	78600000	1	loss	0.00271854	0.00498444	WGS	150000	90354753	0.00166012	PTX-R2a	PTX	CNV.16:78450000:78600000:loss	CNV_ID_7	WWOX
16	78450000	78600000	1	loss	0.00315742	0.00656029	WGS	150000	90354753	0.00166012	DOX-R3	DOX	CNV.16:78450000:78600000:loss	CNV_ID_7	WWOX
16	78550000	78700000	3	gain	0.00271335	0.00498941	WGS	150000	90354753	0.00166012	GEM-R3	GEM	CNV.16:78550000:78700000:gain	CNV_ID_57	WWOX
16	78600000	78750000	0	loss	0.00270093	0.00495913	WGS	150000	90354753	0.00166012	TPT-R2	TPT	CNV.16:78600000:78750000:loss	CNV_ID_124	WWOX
16	78600000	78750000	0	loss	0.00270189	0.00496021	WGS	150000	90354753	0.00166012	TPT-R3	TPT	CNV.16:78600000:78750000:loss	CNV_ID_124	WWOX
16	78600000	78800000	0	loss	0.000533535	0.000672686	WGS	200000	90354753	0.0022135	TPT-R1	TPT	CNV.16:78600000:78800000:loss	CNV_ID_120	WWOX
16	78650000	78800000	4	gain	0.00270568	0.00496935	WGS	150000	90354753	0.00166012	PTX-R1	PTX	CNV.16:78650000:78800000:gain	CNV_ID_81	WWOX
16	78750000	79100000	1	loss	6.73558e-06	8.04233e-06	WGS	350000	90354753	0.00387362	PTX-R2a	PTX	CNV.16:78750000:79100000:loss	CNV_ID_86	WWOX, RPS3P7
16	52650000	90150000	3	gain	3.06185e-08	1.10862e-08	WGS	37500000	90354753	0.415031	TPT-R4a	TPT	CNV.16:52650000:90150000:gain	CNV_ID_165	HYDIN, RNU6ATAC25P
16	52650000	90150000	3	gain	3.07444e-08	1.11099e-08	WGS	37500000	90354753	0.415031	TPT-R4c	TPT	CNV.16:52650000:90150000:gain	CNV_ID_165	HYDIN, RNU6ATAC25P
16	52650000	90150000	4	gain	3.06185e-08	1.10862e-08	WGS	37500000	90354753	0.415031	TPT-R4a	TPT	CNV.16:52650000:90150000:gain	CNV_ID_165	CIAO2B, RRAD, CMTM3, CKLF, LINC00920, RNA5SP428, BEAN1-AS1 RN7SKP118, RN7SL543P, TPPP3, RNU1-123P, TMEM208, ELMO3, E2F4 MIR328, HSF4, FBXL8, B3GNT9, CES3, RNU4-58P, GNPATP, DUXAP11 AGRP, RPS27P27, RPL12P36, GEMIN8P2, RN7SL143P, RNU6-1155P PPIAP48, RPS15AP34, UBE2FP2, RNU6-21P, RN7SKP76, RPS27AP16, ESRP2 RPS2P45, RNU6-898P, RNU6-22P, FTLP14, RNA5SP429, HSPE1P5, PDF MIR140, MIR1538, TMED6, NIP7, RN…
16	52650000	90150000	4	gain	3.07444e-08	1.11099e-08	WGS	37500000	90354753	0.415031	TPT-R4c	TPT	CNV.16:52650000:90150000:gain	CNV_ID_165	ENKD1, RIPOR1, HSD11B2, ZDHHC1, SLC9A5, FHOD1, LRRC29, GFOD2 EXOC3L1, TRADD, C16orf70, CES4A, CDH16, PDP2, CA7, TERB1 DYNC1LI2, CMTM2, CMTM1, CARMIL2, TSNAXIP1, PDPR, PDXDC2P NPIPB14P, NOB1, NQO1, TERF2, COG8, VPS4A, CHTF8, HAS3, PRMT7 SLC7A6OS, SLC7A6, DPEP3, SLC12A4, LCAT, PSKH1, EDC4, CKLF-CMTM1 BEAN1, PLLP, RSPRY1, FAM192A, NLRC5, HERPUD1, SLC12A3, NUP93 MT1H, DPPA2P4, BBS2, NUDT21, CCL22, AM…
16	78600000	78900000	3	gain	0.00271608	0.00498383	WGS	300000	90354753	0.00332025	PTX-R3	PTX	CNV.16:78600000:78900000:gain	CNV_ID_195	RPS3P7, WWOX
16	78600000	78900000	4	gain	0.00271608	0.00498383	WGS	300000	90354753	0.00332025	PTX-R3	PTX	CNV.16:78600000:78900000:gain	CNV_ID_195	WWOX
17	62223698	73780601	3	gain	0.00034916	0.00184299	WES	11556903	81195210	0.142335	PTX-R4	PTX	CNV.17:62223698:73780601:gain	CNV_ID_112	RNA5SP447, SNHG25, LINC02563, PSMD7P1, RNA5SP444, RN7SL735P RNU6-928P, RNA5SP445, MIR634, RNA5SP446, RPL36AP48, RPL31P57 ATP5MFP4, DDX5, MICOS10P2, BPTFP1, RNU7-115P, RN7SL404P, RDM1P4 RN7SL756P, MIR548AA2, SNORA38B, CD300LD, C17orf77, CD300LF, RAB37 GRIN2C, FDXR, OTOP3, HID1, CDR2L, KCTD2, ATP5PD, SLC16A5, ARMC7 TRIM80P, SUMO2, GGA3, TMEM94, CASKIN2, CD300A, GPRC5C, ABCA5 LINC01497, LINC01028, C…
18	37350000	37650000	3	gain	2.25e-05	1.24555e-05	WGS	300000	78077248	0.00384235	TPT-R4c	TPT	CNV.18:37350000:37650000:gain	CNV_ID_133	LINC01901, LINC01477
18	37350000	37650000	3	gain	2.25464e-05	1.24822e-05	WGS	300000	78077248	0.00384235	TPT-R4b	TPT	CNV.18:37350000:37650000:gain	CNV_ID_133	LINC01901, LINC01477
18	37350000	37650000	3	gain	2.2574e-05	1.24872e-05	WGS	300000	78077248	0.00384235	TPT-R4a	TPT	CNV.18:37350000:37650000:gain	CNV_ID_133	LINC01901, LINC01477
19	250000	24500000	1	loss	0	0	WGS	24250000	59128983	0.41012	TPT-R4c	TPT	CNV.19:250000:24500000:loss	CNV_ID_178	TMEM38A, ABCA7, IZUMO4, PTPRS, CYP4F8, ZNF559, ZNF559-ZNF177 ZNF177, TYK2, CCDC151, ZNF709, CACNA1A, NDUFB7, CRTC1, ZNF66 ZNF43, ZNF726, LINC01224, ZNF557, INSR, TIMM44, CCL25, ARHGEF18 HNRNPM, ADAMTS10, COL5A3, VAV1, PPAN-P2RY11, P2RY11, SLC44A2 DNM2, CARM1, SMARCA4, ZNF833P, ELOF1, ZNF440, ZNF700, PPAN, C3 KHSRP, RNF126, KISS1R, PWWP3A, REXO1, CSNK1G2, DOT1L, GNG7 TLE2, CELF5, MFSD12, PIP5K1C, …
19	27900000	59100000	1	loss	0	0	WGS	31200000	59128983	0.52766	TPT-R4c	TPT	CNV.19:27900000:59100000:loss	CNV_ID_179	SPIB, EMC10, ASPDH, C19orf81, GPR32P1, GPR32, SNORD88B SNORD88A, SNORD88C, C19orf48, LINC01869, KLK1, PPIAP59, KLK5 CLEC11A, SIGLEC16, ATF5, SNORD32A, SNORD33, SNORD34, SNORD35A SNORD35B, RPL13A, RPS11, MIR150, COX6CP7, BCL2L12, ADM5 RNU6-841P, PTOV1-AS2, PTOV1, GFY, KLK10, RPL9P33, SIGLEC14 RPL7P51, SPACA6P-AS, MIR99B, MIRLET7E, MIR125A, HAS1, RPL37P23 MIR643, ZNF528-AS1, DPPA5P1, RPL39P34, SIGL…
2	64050000	64350000	3	gain	2.30923e-05	1.37752e-05	WGS	300000	243199373	0.00123356	TPT-R4b	TPT	CNV.2:64050000:64350000:gain	CNV_ID_166	VPS54, UGP2, PELI1, WDPCP
2	73927635	74781511	1	loss	1.60022e-19	0	WES	853876	243199373	0.00351101	ETP-R2	ETP	CNV.2:73927635:74781511:loss	CNV_ID_36	WDR54, INO80B, WBP1, MOGS, MRPL53, CCDC142, TAF13P2 LBX2-AS1, PCGF1, DQX1, AUP1, TPRKB, DUSP11, C2orf78, NECAP1P2 RNU6-542P, STAMBP, ACTG2, DGUOK, SLC4A5, BOLA3, MOB1A, MTHFD2 DCTN1-AS1, HMGA1P8, DCTN1, RTKN, LBX2, TLX2, HTRA2, LOXL3, DOK1 DGUOK-AS1, TET3, TTC31, BOLA3-AS1, KRT18P26, FNBP1P1, RNA5SP97 NAT8B
2	130896855	133014538	1	loss	1.47634e-23	0	WES	2117683	243199373	0.0087076	ETP-R2	ETP	CNV.2:130896855:133014538:loss	CNV_ID_37	CYP4F62P, NF1P8, NEK2P4, CYCSP8, GPR148, RNU6-848P, RNU6-473P KLF2P3, TUBA3E, RHOQP3, NOC2LP1, MED15P5, MTND1P29, MTND2P22 MTCO2P7, MTATP6P7, MTCO3P7, MTND4P27, MTND6P8, MTCYBP8, MTCO1P7 CCDC74B, CCDC115, MED15P8, RNU6-127P, KLF2P4, LINC01945 LINC01087, TUBA3D, MZT2B, MZT2A, ARHGAP42P1, FAR2P4, FAM168B AMER3, POTEJ, CFC1, CYP4F30P, RHOQP2, FAR2P3, PRSS40A, RAB6D ANKRD30BL, C2orf27A, POTEKP, POTEE…
2	132199733	133014538	1	loss	1.08313e-07	8.35721e-08	WES	814805	243199373	0.00335036	DOX-R4b	DOX	CNV.2:132199733:133014538:loss	CNV_ID_17	ANKRD30BL, C2orf27A, NOC2LP2, MED15P4, CCDC74A, RNU6-617P GRAMD4P8, C2orf27B, RNU6-1132P, RNA5-8SP5, RHOQP2, MZT2A, TUBA3D LINC01087, LINC01945, POTEKP
2	144550000	145300000	1	loss	2.03032e-11	1.92735e-13	WGS	750000	243199373	0.00308389	TPT-R4a	TPT	CNV.2:144550000:145300000:loss	CNV_ID_134	ZEB2, GTDC1, ZEB2-AS1
2	144550000	145300000	1	loss	2.03653e-11	1.93401e-13	WGS	750000	243199373	0.00308389	TPT-R4b	TPT	CNV.2:144550000:145300000:loss	CNV_ID_134	GTDC1, ZEB2, ZEB2-AS1
2	144550000	145300000	1	loss	2.04663e-11	1.96954e-13	WGS	750000	243199373	0.00308389	TPT-R4c	TPT	CNV.2:144550000:145300000:loss	CNV_ID_134	ZEB2-AS1, ZEB2, GTDC1
2	205600000	205750000	1	loss	0.00271024	0.00498001	WGS	150000	243199373	0.000616778	GEM-R1	GEM	CNV.2:205600000:205750000:loss	CNV_ID_45	PARD3B
2	205750000	206000000	1	loss	0.00010857	9.14939e-05	WGS	250000	243199373	0.00102796	TPT-R4a	TPT	CNV.2:205750000:206000000:loss	CNV_ID_135	PARD3B
2	205750000	206000000	1	loss	0.000108586	9.14279e-05	WGS	250000	243199373	0.00102796	TPT-R4b	TPT	CNV.2:205750000:206000000:loss	CNV_ID_135	PARD3B
2	205750000	206000000	1	loss	0.000109466	9.20307e-05	WGS	250000	243199373	0.00102796	TPT-R4c	TPT	CNV.2:205750000:206000000:loss	CNV_ID_135	PARD3B
2	220115000	220771222	1	loss	3.48521e-10	9.81221e-11	WES	656222	243199373	0.00269829	GEM-R5	GEM	CNV.2:220115000:220771222:loss	CNV_ID_67	STK16, DNPEP, GMPPA, ASIC4, TMEM198, OBSL1, SLC4A3, SPEG STK11IP, PTPRN, DNAJB2, MIR153-1, RESP18, DES, CHPF, INHA RN7SKP213, RPL23P4, LINC01803, TUBA4B, TUBA4A
20	0	36750000	3	gain	0	0	WGS	36750000	63025520	0.583097	TPT-R4c	TPT	CNV.20:0:36750000:gain	CNV_ID_180	ABHD12, GINS1, NINL, FAM182B, DEFB122, FRG1BP, HM13, BCL2L1 PDRG1, HCK, POFUT1, ACSS1, NOL4L, COMMD7, SUN5, CDK5RAP1 CBFA2T2, ZNF341, RALY, AHCY, ITCH, PIGU, NCOA6, TP53INP2 NOL4L-DT, SYNDIG1, HAO1, TMX4, SNAP25-AS1, PAK5, SNAP25 LINC00687, SPTLC3, ISM1, TASP1, MACROD2-IT1, ESF1, SEL1L2 KIF16B, PCSK2, DSTN, BANF2, OVOL2, MGME1, DTD1, SLC24A3, CFAP61 RALGAPA2, XRN2, LINC00261, MMP24OS, EDEM2, PLCB…
20	36750000	42300000	1	loss	3.71043e-74	0	WGS	5550000	63025520	0.0880596	TPT-R4b	TPT	CNV.20:36750000:42300000:loss	CNV_ID_167	SNORA71C, SNORA71A, SNORA71B, SNORA71D, SNORA60, EMILIN3 PLCG1, PLCG1-AS1, LINC01370, LINC01734, FAM83D, ARHGAP40, RALGAPB LBP, SNHG11, SNHG17, KIAA1755, ACTR5, SRSF6, L3MBTL1, IFT52 PTPRT, ZHX3, MYBL2, SGK2, CHD6, LPIN3, TOP1, DHX35, PPP1R16B SLC32A1, BPI, TGM2, RPL27AP, RNU2-52P, RNA5SP484, MAFB, HSPE1P1 ATG3P1, NPM1P19, RN7SL116P, RN7SKP173, ADIG, RPS3P2, RPL23AP81 ADI1P1, RNU6-1251P, EIF4EBP2…
20	36750000	42350000	1	loss	8.11897e-75	0	WGS	5600000	63025520	0.0888529	TPT-R4a	TPT	CNV.20:36750000:42350000:loss	CNV_ID_136	CHD6, LPIN3, TOP1, DHX35, SGK2, PPP1R16B, BPI, IFT52 L3MBTL1, SRSF6, SLC32A1, MYBL2, ZHX3, PTPRT, EMILIN3, PLCG1 PLCG1-AS1, EIF4EBP2P1, RNU6-743P, PPIAP21, RN7SL666P, RN7SKP100 RNU6-1018P, RNU6-1251P, LINC01370, LINC01734, FAM83D, ACTR5 ARHGAP40, RALGAPB, LBP, SNHG11, SNHG17, KIAA1755, TGM2, RPL27AP RPL12P11, ADI1P1, ADIG, RPS3P2, SNORA60, SNORA71D, SNORA71C SNORA71A, SNORA71B, RN7SKP173, RN7SL11…
20	42350000	62950000	3	gain	2.82405e-268	0	WGS	20600000	63025520	0.326852	TPT-R4c	TPT	CNV.20:42350000:62950000:gain	CNV_ID_181	RPL35AP, RNU6-497P, RNU6-563P, RNU7-173P, SRMP1, RNU7-92P RNU7-144P, SNAP23P1, ARPC3P1, ZFAS1, SNORD12C, SNORD12B, SNORD12 RNA5SP486, GAPDHP54, HSPD1P21, WFDC6, RNA5SP485, CCNB1IP1P2 WFDC10A, HNRNPA1P3, SPINT5P, RNU6ATAC38P, UBE2C, TNNC2, ZSWIM1 NEURL2, CTSA, FTLP1, MMP9, CD40, MKRN7P, ZNF840P, RN7SKP33 RNU6-919P, ERP29P1, MRPS33P4, RPL36P1, RN7SKP184, PPIAP10 RNU7-14P, SUMO1P1, RNU4ATAC7P, RPL12…
20	45850000	47500000	3	gain	2.69794e-23	0	WGS	1650000	63025520	0.0261799	GEM-R1	GEM	CNV.20:45850000:47500000:gain	CNV_ID_46	RPL35AP, RNU6-497P, RNU6-563P, RNU7-173P, SRMP1, RNA5SP486 RNU7-92P, RNU7-144P, LINC01754, LINC01522, LINC01523, LINC00494 ZMYND8, SULF2, PREX1, NCOA3
21	31720716	31768391	3	gain	0.0173276	0.0421875	WES	47675	48129895	0.000990549	GEM-R6	GEM	CNV.21:31720716:31768391:gain	CNV_ID_75	KRTAP23-1, KRTAP13-2, KRTAP13-6P
21	31852363	31986004	3	gain	6.61236e-07	1.05724e-07	WES	133641	48129895	0.00277667	GEM-R6	GEM	CNV.21:31852363:31986004:gain	CNV_ID_76	KRTAP6-3, KRTAP6-1, KRTAP22-1, KRTAP6-2, KRTAP22-2, KRTAP19-7 KRTAP19-6, KRTAP19-11P, KRTAP19-10P, KRTAP19-5, KRTAP19-4 KRTAP19-9P, KRTAP19-3, KRTAP19-2, KRTAP19-1
3	47650000	47800000	1	loss	0.00271115	0.00497091	WGS	150000	198022430	0.00075749	PTX-R3	PTX	CNV.3:47650000:47800000:loss	CNV_ID_100	SMARCC1,
3	116746374	134156668	1	loss	0.00103272	0.00268212	WES	17410294	198022430	0.0879208	PTX-R5	PTX	CNV.3:116746374:134156668:loss	CNV_ID_115	RNU6-232P, RN7SL172P, RPL7AP11, NAP1L1P3, MTCO2P29, MTCO1P29 NDUFB4, IGSF11-AS1, RPS26P21, ARHGAP31-AS1, RNU6-1127P, RNU4-62P PHBP8, RN7SL762P, RN7SL397P, RPL10P7, MIR544B, ENO1P3, RNU6-143P RNA5SP137, DUTP1, RNU6-230P, RPL7P15, HNRNPA1P23, WDR5B, EIF4BP8 MYLK-AS2, LINC02035, RNU6-1200P, BFSP2, EEFSEC, COPG1, LSAMP ALDH1L1, BFSP2-AS1, NIP7P2, SEMA5B, RPL7P16, BCL2L12P1, SNORA58 NUDT16P1, LINC0202…
4	1950000	2600000	3	gain	4.59601e-10	1.18261e-11	WGS	650000	191154276	0.00340039	DOX-R1	DOX	CNV.4:1950000:2600000:gain	CNV_ID_1	HAUS3, COX6B1P5, C4orf48, SCARNA22, NELFA, NAT8L, MXD4 CFAP99, NSD2, ZFYVE28, RNF4, POLN, RN7SL589P
4	64500000	65550000	3	gain	4.08554e-15	1.11022e-16	WGS	1050000	191154276	0.00549295	TPT-R4b	TPT	CNV.4:64500000:65550000:gain	CNV_ID_168	TECRL, MTCO3P28, MTND3P24, MTND4LP31, MTND5P13, MTND6P16 MTCYBP16, MTCO3P27, DPP3P1, RNU6-191P
4	64550000	65550000	3	gain	1.00165e-14	0	WGS	1000000	191154276	0.00523138	TPT-R4a	TPT	CNV.4:64550000:65550000:gain	CNV_ID_137	TECRL, MTND3P24, MTND4LP31, MTND5P13, MTND6P16, MTCYBP16 MTCO3P27, DPP3P1, RNU6-191P, MTCO3P28
4	64550000	65550000	3	gain	1.01436e-14	0	WGS	1000000	191154276	0.00523138	TPT-R4c	TPT	CNV.4:64550000:65550000:gain	CNV_ID_137	RNU6-191P, MTND3P24, DPP3P1, MTCO3P27, MTCYBP16, MTND5P13 MTND6P16, TECRL, MTCO3P28, MTND4LP31
4	148600000	148900000	3	gain	3.12558e-05	4.33401e-05	WGS	300000	191154276	0.00156941	PTX-R2a	PTX	CNV.4:148600000:148900000:gain	CNV_ID_87	RNA5SP165, RN7SL254P, PRMT9, ARHGAP10
4	151400000	151650000	1	loss	0.000108406	9.13598e-05	WGS	250000	191154276	0.00130784	TPT-R4b	TPT	CNV.4:151400000:151650000:loss	CNV_ID_138	LRBA, ZBTB8OSP1, MAB21L2
4	151400000	151650000	1	loss	0.000108442	9.13242e-05	WGS	250000	191154276	0.00130784	TPT-R4a	TPT	CNV.4:151400000:151650000:loss	CNV_ID_138	LRBA, ZBTB8OSP1, MAB21L2
4	151400000	151650000	1	loss	0.000108519	9.13674e-05	WGS	250000	191154276	0.00130784	TPT-R4c	TPT	CNV.4:151400000:151650000:loss	CNV_ID_138	ZBTB8OSP1, LRBA, MAB21L2
4	157400000	168750000	1	loss	7.94184e-145	0	WGS	11350000	191154276	0.0593761	TPT-R4c	TPT	CNV.4:157400000:168750000:loss	CNV_ID_182	SMIM31, TMA16, NPY5R, NPY1R, NAF1, ETFDH, TMEM144, GASK1B PHBP14, RN7SL776P, RNA5SP171, RNA5SP170, NOL8P1, SCGB1D5P HADHAP1, MIR578, RN7SKP188, TRIM61, TRIM60, LINC01179, SPOCK3 RXFP1, MARCH1, FSTL5, LINC02477, TLL1, CPE, KLHL2, TMEM192 GK3P, APELA, LINC02233, RAPGEF2, C4orf45, FNIP2, FAM198B-AS1 GLRB, PDGFC, GRIA2, MSMO1, RNU4-87P, TRIM75P, RPS14P7, MIR3688-1 FABP5P12, MTHFD2P4, RNU6-128P, PPID,…
4	157400000	184150000	1	loss	0	0	WGS	26750000	191154276	0.139939	TPT-R4b	TPT	CNV.4:157400000:184150000:loss	CNV_ID_169	RN7SKP67, RNU2-34P, MIR1305, CCNHP1, RN7SKP13, LINC02500 NDUFB5P1, MORF4, HAND2, RNU6-1096P, RPL5P11, ADAM20P2, RNA5SP173 RNU1-45P, RNA5SP172, RN7SKP136, MARK2P4, TSEN2P1, HMGB2 RN7SL253P, LINC02433, RNU6-582P, RPPH1-3P, LINC02272, NUDT19P5 MIR3688-1, FABP5P12, RNU6-128P, PPID, C4orf46, RNU4-79P, RPS14P7 BTF3L4P4, RN7SKP188, PHBP14, RN7SL776P, RNA5SP171, RNA5SP170 NOL8P1, SCGB1D5P, HADHAP1, RNU6-…
4	157450000	166950000	1	loss	1.53192e-124	0	WGS	9500000	191154276	0.0496981	TPT-R4a	TPT	CNV.4:157450000:166950000:loss	CNV_ID_139	MIR3688-1, FABP5P12, RNU6-128P, PPID, C4orf46, RNU4-79P NUDT19P5, ANP32C, RN7SKP105, TKTL2, RPL35AP12, LINC02433 TOMM22P4, MTHFD2P4, RPS14P7, RNU6-582P, RPPH1-3P, LINC02272 RNU6-284P, RNU6-668P, RXFP1, MARCH1, FSTL5, LINC02477, TLL1, CPE KLHL2, TMEM192, GK3P, APELA, LINC02233, RAPGEF2, C4orf45, FNIP2 FAM198B-AS1, GLRB, GRIA2, RNU4-87P, TRIM75P, FAM218A, NACA3P FAM218BP, TRIM60P14, MSMO1, MIR578, …
4	171350000	184150000	1	loss	1.51468e-166	0	WGS	12800000	191154276	0.0669616	TPT-R4c	TPT	CNV.4:171350000:184150000:loss	CNV_ID_183	RN7SKP136, MARK2P4, ADAM20P2, TSEN2P1, MORF4, HAND2 RNU6-1096P, RPL5P11, RNA5SP172, LINC02504, HSP90AA6P, WWC2-AS2 RN7SKP67, RNU2-34P, MIR1305, CCNHP1, RN7SKP13, LINC02500 NDUFB5P1, RNA5SP173, RNU1-45P, HMGB2, RNU6ATAC13P, LINC02382 RN7SL253P, LINC02174, SAP30, SCRG1, GALNT7, LINC02269, HAND2-AS1 FAM92A1P2, DCTD, TEMN3-AS1, AGA, LINC02509, CEP44, VEGFC, SPCS3 ASB5, SPATA4, HPGD, FBXO8, RANP6, GLR…
4	171500000	183850000	1	loss	7.65839e-162	0	WGS	12350000	191154276	0.0646075	TPT-R4a	TPT	CNV.4:171500000:183850000:loss	CNV_ID_140	GALNT7, LINC02269, HAND2-AS1, DCTD, TEMN3-AS1, AGA, LINC02509 VEGFC, SPCS3, ASB5, SPATA4, SCRG1, HPGD, CEP44, ADAM29, NEIL3 GALNTL6, LINC02268, LINC02431, TENM3-AS1, LINC00290, LINC01098 LINC01099, WDR17, GPM6A, GLRA3, FBXO8, RNA5SP173, RNU1-45P RNA5SP172, RN7SKP136, MARK2P4, NDUFB5P1, LINC02500, RANP6, SAP30 LINC02174, LINC02504, TENM3, HSP90AA6P, RN7SKP67, RNU2-34P MIR1305, CCNHP1, RN7SKP13, AD…
5	67850000	68900000	3	gain	2.16103e-15	0	WGS	1050000	180915260	0.00580382	TPT-R4a	TPT	CNV.5:67850000:68900000:gain	CNV_ID_141	SUMO2P4, VWA8P1, CDK7, RAD17, OCLN, CFL1P5, LINC02198 SLC30A5, GTF2H2C, MARVELD2, AK6, CCDC125, MRPS36, CENPH RNU6-724P, RN7SL616P, RPS27P14, NDUFB9P1, CHCHD2P2, CCNB1, GUSBP3
5	67850000	68900000	3	gain	2.18572e-15	0	WGS	1050000	180915260	0.00580382	TPT-R4c	TPT	CNV.5:67850000:68900000:gain	CNV_ID_141	CDK7, AK6, CCDC125, MRPS36, CENPH, CCNB1, RNU6-724P RN7SL616P, RPS27P14, NDUFB9P1, CHCHD2P2, CFL1P5, SUMO2P4 MARVELD2, GTF2H2C, SLC30A5, RAD17, OCLN, LINC02198, VWA8P1 GUSBP3
5	67850000	68900000	3	gain	2.2009e-15	0	WGS	1050000	180915260	0.00580382	TPT-R4b	TPT	CNV.5:67850000:68900000:gain	CNV_ID_141	OCLN, VWA8P1, SUMO2P4, CFL1P5, CHCHD2P2, NDUFB9P1, RPS27P14 RN7SL616P, RNU6-724P, RAD17, CDK7, GUSBP3, LINC02198, SLC30A5 GTF2H2C, AK6, CCDC125, MRPS36, CENPH, CCNB1, MARVELD2
5	84650000	85150000	3	gain	6.04953e-08	1.58443e-08	WGS	500000	180915260	0.00276372	TPT-R4b	TPT	CNV.5:84650000:85150000:gain	CNV_ID_170	RPS2P25, RPL5P17
5	132250000	132450000	3	gain	0.000538198	0.000679173	WGS	200000	180915260	0.00110549	TPT-R4b	TPT	CNV.5:132250000:132450000:gain	CNV_ID_171	ATP6V0E1P1, ZCCHC10, HSPA4, AFF4
6	2050000	2500000	3	gain	2.05416e-07	3.08767e-08	WGS	450000	171115067	0.00262981	GEM-R1	GEM	CNV.6:2050000:2500000:gain	CNV_ID_47	HMGN2P28, GMDS-DT, GMDS
6	2100000	2500000	3	gain	9.76322e-07	2.29119e-07	WGS	400000	171115067	0.00233761	TPT-R4a	TPT	CNV.6:2100000:2500000:gain	CNV_ID_142	HMGN2P28, GMDS, GMDS-DT
6	153400000	155100000	3	gain	6.17599e-24	0	WGS	1700000	171115067	0.00993484	TPT-R4a	TPT	CNV.6:153400000:155100000:gain	CNV_ID_143	RNA5SP224, RNA5SP225, MTCO2P31, MTATP6P31, MTCO3P31, MTND4LP20 MTND4P13, RNU6-896P, HMGB3P19, RPS4XP8, MTND3P20, RGS17, OPRM1 IPCEF1, CNKSR3, SCAF8
6	153400000	155100000	3	gain	6.24802e-24	0	WGS	1700000	171115067	0.00993484	TPT-R4b	TPT	CNV.6:153400000:155100000:gain	CNV_ID_143	RNA5SP224, RNA5SP225, MTCO2P31, MTATP6P31, MTND3P20, MTCO3P31 MTND4LP20, MTND4P13, RNU6-896P, HMGB3P19, RPS4XP8, OPRM1, IPCEF1 CNKSR3, SCAF8, RGS17
6	153400000	155100000	3	gain	6.27124e-24	0	WGS	1700000	171115067	0.00993484	TPT-R4c	TPT	CNV.6:153400000:155100000:gain	CNV_ID_143	SCAF8, CNKSR3, IPCEF1, OPRM1, RNA5SP224, RNA5SP225, MTCO2P31 MTATP6P31, MTND3P20, MTND4LP20, MTND4P13, RNU6-896P, HMGB3P19 RPS4XP8, MTCO3P31, RGS17
6	167411294	168224569	1	loss	2.18061e-08	2.01331e-09	WES	813275	171115067	0.0047528	DOX-R5	DOX	CNV.6:167411294:168224569:loss	CNV_ID_22	TCP10, TTLL2, GPR31, LINC02538, LINC01558, AFDN-DT, FGFR1OP CCR6, TCP10L2, UNC93A, LINC02487
7	330135	6692370	1	loss	4.24997e-43	0	WES	6362235	159138663	0.0399792	ETP-R2	ETP	CNV.7:330135:6692370:loss	CNV_ID_38	RNU6-218P, RN7SL851P, ANKRD61, OCM, MIR589, ELFN1, TFAMP1 PSMG3-AS1, TMEM184A, INTS1, MICALL2, ZFAND2A, GPER1, GPR146 COX19, ADAP1, PDGFA, ZNF853, IMMP1LP3, NUDT1, ELFN1-AS1, PSMG3 RNU6-215P, OR10AH1P, RPL22P16, RN7SKP130, CYP3A54P, MRM2, EIF3B CHST12, CYTH3, WIPI2, SDK1, MAD1L1, C7orf50, ZNF316, GRID2IP USP42, PMS2, RNF216, FSCN1, FBXL18, TNRC18, RBAKDN, RAC1 RBAK-RBAKDN, MMD2, RADIL, FOXK1, CCZ…
7	17800000	18650000	3	gain	9.35922e-13	3.44169e-15	WGS	850000	159138663	0.00534125	DOX-R3	DOX	CNV.7:17800000:18650000:gain	CNV_ID_4	SNX13, MIR1302-6, PRPS1L1, RNMTL1P2, HDAC9
7	17800000	18650000	3	gain	9.41931e-13	3.55271e-15	WGS	850000	159138663	0.00534125	PTX-R3	PTX	CNV.7:17800000:18650000:gain	CNV_ID_4	RNMTL1P2, PRPS1L1, HDAC9, SNX13, MIR1302-6
7	17800000	18650000	3	gain	9.44789e-13	3.55271e-15	WGS	850000	159138663	0.00534125	DOX-R2	DOX	CNV.7:17800000:18650000:gain	CNV_ID_4	HDAC9, SNX13, MIR1302-6, PRPS1L1, RNMTL1P2
7	17800000	18650000	3	gain	9.45115e-13	3.55271e-15	WGS	850000	159138663	0.00534125	GEM-R1	GEM	CNV.7:17800000:18650000:gain	CNV_ID_4	RNMTL1P2, MIR1302-6, SNX13, HDAC9, PRPS1L1
7	17800000	18650000	3	gain	9.48362e-13	3.55271e-15	WGS	850000	159138663	0.00534125	PTX-R1	PTX	CNV.7:17800000:18650000:gain	CNV_ID_4	RNMTL1P2, PRPS1L1, MIR1302-6, SNX13, HDAC9
7	17800000	18650000	3	gain	1.0274e-12	5.10703e-15	WGS	850000	159138663	0.00534125	PTX-R2a	PTX	CNV.7:17800000:18650000:gain	CNV_ID_4	RNMTL1P2, PRPS1L1, MIR1302-6, SNX13, HDAC9
7	40150000	40350000	1	loss	0.000534514	0.000673113	WGS	200000	159138663	0.00125677	PTX-R2b	PTX	CNV.7:40150000:40350000:loss	CNV_ID_93	SUGCT, MPLKIP, THUMPD3P1,
7	40150000	40350000	1	loss	0.000535067	0.000673637	WGS	200000	159138663	0.00125677	PTX-R3	PTX	CNV.7:40150000:40350000:loss	CNV_ID_93	SUGCT, MPLKIP, THUMPD3P1,
7	84500000	87300000	3	gain	2.46003e-38	0	WGS	2800000	159138663	0.0175947	PTX-R2a	PTX	CNV.7:84500000:87300000:gain	CNV_ID_88	LINC00972, ABCB4, RUNDC3B, ABCB1, GRM3, HMGN2P11, HNRNPA1P8 HSPA8P16, KIAA1324L, DYNLL1P7, SOCS5P1, HNRNPA1P9, DMTF1, TMEM243 TP53TG1, CROT, SEMA3D
7	84500000	87300000	3	gain	2.63031e-38	0	WGS	2800000	159138663	0.0175947	PTX-R2b	PTX	CNV.7:84500000:87300000:gain	CNV_ID_88	SOCS5P1, DYNLL1P7, HSPA8P16, HNRNPA1P8, HMGN2P11, HNRNPA1P9 ABCB4, RUNDC3B, ABCB1, KIAA1324L, GRM3, LINC00972, SEMA3D, CROT TP53TG1, TMEM243, DMTF1
7	123100000	124750000	3	gain	3.33025e-23	0	WGS	1650000	159138663	0.0103683	PTX-R2a	PTX	CNV.7:123100000:124750000:gain	CNV_ID_89	LMOD2, RNU6-11P, HYAL6P, TMEM229A, SSU72P8, RNU6-102P EEF1GP1, IQUB, NDUFA5, ASB15, WASL, HYAL4, SPAM1, GPR37, POT1 POT1-AS1
7	142495138	142749437	1	loss	1.52242e-06	4.56722e-07	WES	254299	159138663	0.00159797	DOX-R4b	DOX	CNV.7:142495138:142749437:loss	CNV_ID_18	TRBV30, LLCFC1, OR9A2, OR6V1, OR9P1P, EPHB6, TRPV6, KEL TRPV5, TRBC2, TRBJ2-7
7	143806675	143955788	3	gain	6.51494e-05	3.74378e-05	WES	149113	159138663	0.000937	ETP-R2	ETP	CNV.7:143806675:143955788:gain	CNV_ID_39	OR2A15P, OR2A2, OR2A14, OR2A3P, OR2A13P, ARHGEF35, OR2A20P OR2A7, OR2A42, CTAGE4, OR2AO1P, OR2A1-AS1
7	146900000	159100000	3	gain	9.93029e-160	0	WGS	12200000	159138663	0.0766627	TPT-R4a	TPT	CNV.7:146900000:159100000:gain	CNV_ID_144	CHPF2, TMUB1, FASTK, CDK5, TMEM176A, TMEM176B, GIMAP3P GIMAP1, GIMAP4, ALDH7A1P3, RN7SL76P, ETF1P2, RNA5SP250, LINC01003 CCT8L1P, FABP5P3, STRADBP1, SEPTIN7P6, YBX1P4, RNU6-604P PRKAG2-AS1, GIMAP7, REPIN1, RN7SL569P, RNU7-20P, RN7SL72P RN7SL456P, RNA5SP249, RNU6-1184P, MIR548F4, RNY4, RNY3, RNY1 RARRES2, ATP6V0E2, ZNF467, RN7SL521P, COX6B1P1, RNU6-650P NPM1P12, ATP5PBP3, ZNF783, ZNF212, ZNF398, Z…
8	150000	22400000	3	gain	8.01688e-290	0	WGS	22250000	146364022	0.152018	PTX-R2a	PTX	CNV.8:150000:22400000:gain	CNV_ID_90	RNU6-682P, FAM90A12P, FAM90A11P, DEFB109C, USP17L8, DEFB108A DEFB4A, DEFB103A, USP17L3, OR7E96P, MIR548I3, SNRPCP17, RN7SL178P CLDN23, FAM90A20P, DEFB103B, DEFB104B, DEFB105B, PRR23D1 FAM90A6P, OR7E157P, OR7E154P, FAM90A5P, HSPD1P3, DEFB4B, PRR23D2 DEFB107A, DEFB105A, DEFB104A, DEFB108C, USP17L4, USP17L1, SLC35G5 RN7SL293P, RNU6-1084P, C8orf49, SUB1P1, RPL19P13, OR7E158P DEFB136, DEFB135, FAM90A1…
8	150000	146300000	3	gain	0	0	WGS	146150000	146364022	0.998538	PTX-R1	PTX	CNV.8:150000:146300000:gain	CNV_ID_82	PDCL3P1, SLC2A13P1, ... LINC00861, LRATD2, SQLE
8	150000	146300000	3	gain	0	0	WGS	146150000	146364022	0.998538	PTX-R2b	PTX	CNV.8:150000:146300000:gain	CNV_ID_82	REXO1L9P, REXO1L4P, ... RBM12B, FAM92A, LINC01181
8	1765396	38457692	1	loss	1.3246e-152	0	WES	36692296	146364022	0.250692	DOX-R4b	DOX	CNV.8:1765396:38457692:loss	CNV_ID_19	FAM86B1, NEIL2, GATA4, LINC00208, FAM167A, TDH, CTSB, FAM66D, DEFB130A, DEFB109A, NAT2, NAT1, ERLIN2, ASAH1, FGL1, FAM66A PDGFRL, VPS37A, CNOT7, FGF20, LINC00681, FAM86B2, SLC7A2, MTMR9 SPAG11A, DEFB106A, DEFB107B, FAM90A21P, HSPD1P2, SPAG11B DEFB109B, FAM90A3P, DEFA5, DEFA1B, DEFT1P2, DEFA6, DEFB1 ZNF705G, ZNF705B, FAM90A24P, ENPP7P1, PINX1, C8orf74, PRSS55 PPP1R3B, RPL10P19, ALG1L13P, FAM86B3P,…
8	9760897	22462538	1	loss	9.50317e-47	0	WES	12701641	146364022	0.0867812	GEM-R6	GEM	CNV.8:9760897:22462538:loss	CNV_ID_77	SFTPC, PSD3, PCM1, SGCZ, TMEM97P2, RNU6-892P, RPL30P9 RPL35P6, OR6R2P, NATP, DOK2, LINC00529, PINX1, C8orf74, PRSS55 C8orf58, RNU6-336P, POLR3D, MIR320A, LGI3, REEP4, MTND4LP26 C8orf48, RNA5SP255, MTND4P7, RNU6-842P, OR7E10P, OR7E15P, OR7E8P EIF4EP5, RNU7-153P, RNA5SP256, MIR548V, ADAM24P, RN7SL474P MRPL49P2, MTMR9, PPM1AP1, MIR383, RNU6-397P, FAM167A, DEFB130B ENPP7P6, FDFT1, BLK, FAM167A-AS1, X…
8	33750000	37100000	3	gain	4.91498e-45	0	WGS	3350000	146364022	0.0228881	PTX-R3	PTX	CNV.8:33750000:37100000:gain	CNV_ID_101	MTND5P41, MTND6P19, MTCYBP19, LSM12P1, RPL10AP3, RNU6-533P RNA5SP264, KCNU1, UNC5D, LINC01288, SMARCE1P4, TPT1P8, RPL23P10
8	37553300	38457692	3	gain	1.28641e-13	0	WES	904392	146364022	0.00617906	DOX-R5	DOX	CNV.8:37553300:38457692:gain	CNV_ID_23	RAB11FIP1, FGFR1, NSD3, RPS20P22, ERLIN2, PLPBP, ADGRA2 EIF4EBP1, ASH2L, PLPP5, LSM1, BAG4, DDHD2, LETM2, C8orf86 ZNF703, BRF2, RN7SL709P, GOT1L1, ADRB3, RPL12P48, RNU6-988P STAR, RNU6-323P
8	52450000	53650000	1	loss	3.07012e-17	0	WGS	1200000	146364022	0.00819874	TPT-R4a	TPT	CNV.8:52450000:53650000:loss	CNV_ID_145	BTF3P1, ALKAL1, PXDNL, RB1CC1, ST18, PCMTD1, RPL34P17
8	65150000	66050000	1	loss	3.11764e-13	8.88178e-16	WGS	900000	146364022	0.00614905	TPT-R4a	TPT	CNV.8:65150000:66050000:loss	CNV_ID_146	LINC01414, CYP7B1, MIR124-2HG, BHLHE22, MIR124-2, COX6CP8
8	74150000	79200000	1	loss	7.0301e-67	0	WGS	5050000	146364022	0.034503	TPT-R4a	TPT	CNV.8:74150000:79200000:loss	CNV_ID_147	CASC9, GDAP1, UBE2W, PEX2, CRISPLD1, JPH1, LY96, TMEM70 ELOC, MIR2052HG, GYG1P1, PI15, LINC01111, ZFHX4, ZFHX4-AS1 STAU2, HNF4G, VENTXP6, RNU6-1197P, RPS3AP32, RNU6-1300P, RPS20P21 RN7SL760P, PRXL2AP2, MIR5681A, STAU2-AS1, RDH10, RPL7, RDH10-AS1 HIGD1AP18, MRPL9P1, LINC01109, RNU2-54P, PKMP4, HIGD1AP6
8	74350000	79500000	1	loss	3.10748e-68	0	WGS	5150000	146364022	0.0351862	TPT-R4b	TPT	CNV.8:74350000:79500000:loss	CNV_ID_172	VENTXP6, GYG1P1, ELOC, TMEM70, LY96, STAU2-AS1, JPH1 CRISPLD1, PEX2, UBE2W, RNU6-1220P, MIR5681A, HIGD1AP6, PKMP4 RNU2-54P, LINC01109, MRPL9P1, HIGD1AP18, RNU6-1197P, MIR2052HG CASC9, PI15, HNF4G, LINC01111, PKIA-AS1, PKIA, STAU2, ZFHX4-AS1 ZFHX4, RPS3AP32, RNU6-1300P, RN7SL760P, RPS20P21, GDAP1
8	75850000	79650000	1	loss	5.65072e-50	0	WGS	3800000	146364022	0.0259627	TPT-R4c	TPT	CNV.8:75850000:79650000:loss	CNV_ID_184	IL7, ZFHX4, ZFHX4-AS1, PKIA, PKIA-AS1, LINC01111, HNF4G, CASC9 ZC2HC1A, PEX2, CRISPLD1, RNU6-1220P, MRPL9P1, LINC01109 RNU2-54P, PKMP4, HIGD1AP6, HIGD1AP18
8	82200000	84350000	1	loss	1.01925e-29	0	WGS	2150000	146364022	0.0146894	TPT-R4a	TPT	CNV.8:82200000:84350000:loss	CNV_ID_148	IMPA1, SNX16, LINC02235, FABP4, IMPA1P1, SLC10A5, ZFAND1 CHMP4C, LINC01419, HNRNPA1P4, HNRNPA1P36, SLC10A5P1, RPS26P34 NIPA2P4, FABP12, FTH1P11, FABP9, PMP2
8	82300000	84750000	1	loss	1.83185e-33	0	WGS	2450000	146364022	0.0167391	TPT-R4c	TPT	CNV.8:82300000:84750000:loss	CNV_ID_185	HNRNPA1P36, SLC10A5P1, RPS26P34, NIPA2P4, FABP12, FTH1P11, FABP9 PMP2, HNRNPA1P4, IMPA1, SNX16, LINC02235, CHMP4C, ZFAND1 SLC10A5, IMPA1P1, FABP4, LINC01419
8	82300000	94300000	1	loss	4.27538e-152	0	WGS	12000000	146364022	0.0819874	TPT-R4b	TPT	CNV.8:82300000:94300000:loss	CNV_ID_173	TPM3P3, RNU6-1040P, LINC01419, ACTBP6, REXO1L4P, JCHAINP1 FABP9, FTH1P11, FABP12, NIPA2P4, RPS26P34, SLC10A5P1, HNRNPA1P36 HNRNPA1P4, PMP2, REXO1L9P, TRIQK, ATP6V0D2, CNBD1, MMP16 RUNX1T1, LINC00535, SLC26A7, MRPS16P1, LRRC69, E2F5, SLC7A13 WWP1, CPNE3, CNGB3, NBN, CALB1, LINC00534, TMEM64, NECAB1 PIP4P2, CA3-AS1, CA1, RN7SKP231, PRR13P7, IRF5P1, FABP4, IMPA1P1 SLC10A5, ZFAND1, CHMP4C, LINC01030,…
8	91950000	94300000	1	loss	4.94611e-32	0	WGS	2350000	146364022	0.0160559	TPT-R4c	TPT	CNV.8:91950000:94300000:loss	CNV_ID_186	SLC26A7, LINC00535, TRIQK, RUNX1T1, MRPS16P1, LRRC69, PIP4P2 OTUD6B, OTUD6B-AS1, C8orf88, NECAB1, IRF5P1, PRR13P7, RN7SKP231
8	92050000	94200000	1	loss	1.24808e-29	0	WGS	2150000	146364022	0.0146894	TPT-R4a	TPT	CNV.8:92050000:94200000:loss	CNV_ID_149	OTUD6B-AS1, OTUD6B, IRF5P1, PIP4P2, LRRC69, MRPS16P1, RUNX1T1 RN7SKP231, PRR13P7, SLC26A7, TRIQK
8	104800000	105450000	1	loss	4.89426e-10	1.27602e-11	WGS	650000	146364022	0.00444098	TPT-R4a	TPT	CNV.8:104800000:105450000:loss	CNV_ID_150	DCSTAMP, DPYS, RIMS2
8	107550000	108800000	1	loss	9.06006e-18	0	WGS	1250000	146364022	0.00854035	TPT-R4a	TPT	CNV.8:107550000:108800000:loss	CNV_ID_151	ANGPT1, TAGLN2P1, RNU7-84P, HMGB1P46, PGAM1P13, ABRA, OXR1
8	109850000	114550000	1	loss	3.1731e-62	0	WGS	4700000	146364022	0.0321117	TPT-R4c	TPT	CNV.8:109850000:114550000:loss	CNV_ID_187	CSMD3, TRHR, LINC01609, LINC02237, PKHD1L1, MAPK6P5, ENY2, MIR2053, LINC01608, KCNV1, EBAG9, NUDCD1, RPL30P16, RNU4-37P SERPINA15P, EEF1A1P37, MTCO1P47, NDUFB9P3, RPSAP48, SYBU
8	109850000	114850000	1	loss	1.15569e-66	0	WGS	5000000	146364022	0.0341614	TPT-R4b	TPT	CNV.8:109850000:114850000:loss	CNV_ID_152	ENY2, MAPK6P5, RPSAP48, NDUFB9P3, PKHD1L1, SYBU, LINC02237 LINC01609, TRHR, CSMD3, MTCO1P47, EEF1A1P37, SERPINA15P, RNU4-37P RPL30P16, MIR2053, NUDCD1, EBAG9, KCNV1, LINC01608
8	109850000	114850000	1	loss	2.96216e-66	0	WGS	5000000	146364022	0.0341614	TPT-R4a	TPT	CNV.8:109850000:114850000:loss	CNV_ID_152	LINC01608, KCNV1, EBAG9, NUDCD1, RPSAP48, NDUFB9P3, MTCO1P47 EEF1A1P37, SERPINA15P, RNU4-37P, RPL30P16, ENY2, MAPK6P5, MIR2053 PKHD1L1, SYBU, LINC02237, LINC01609, TRHR, CSMD3
8	129162361	145729464	3	gain	2.08221e-58	0	WES	16567103	146364022	0.113191	PTX-R5	PTX	CNV.8:129162361:145729464:gain	CNV_ID_116	AK3P2, LY6E, CDC42P3, CYP11B1, ZNHIT1P1, LYPD2, SLURP1 THEM6, ARC, MROH4P, RN7SL260P, LINC01300, LY6H, LINC00051 HNRNPA1P38, GLI4, MINCR, CCDC166, FAM83H, MIR661, GRINA, SMPD5 EXOSC4, GPAA1, RNU6-220P, RHPN1-AS1, MAFA-AS1, NAPRT, TIGD5 TSTA3, CYC1, MIR151A, RNU6-1255P, RNU7-181P, MTRF1LP2, HPYR1 MIR1208, RN7SKP206, RN7SKP226, RPL23AP56, MAPRE1P1, RNU1-35P RNU6-144P, C8orf17, RNA5SP278, MIR30B, ST…
9	16600000	17150000	3	gain	9.41501e-09	5.71505e-10	WGS	550000	141213431	0.00389481	TPT-R4a	TPT	CNV.9:16600000:17150000:gain	CNV_ID_153	RPS29P33, LSM1P1, RN7SL720P, CNTLN, BNC2, BNC2-AS1
9	16600000	17150000	3	gain	9.46988e-09	5.70143e-10	WGS	550000	141213431	0.00389481	TPT-R4b	TPT	CNV.9:16600000:17150000:gain	CNV_ID_153	BNC2-AS1, LSM1P1, RN7SL720P, RPS29P33, CNTLN, BNC2
9	16600000	17150000	3	gain	9.47021e-09	5.72131e-10	WGS	550000	141213431	0.00389481	TPT-R4c	TPT	CNV.9:16600000:17150000:gain	CNV_ID_153	BNC2, CNTLN, RPS29P33, RN7SL720P, BNC2-AS1, LSM1P1
X	2650000	154950000	1	loss	0	0	WGS	152300000	155270560	0.980868	TPT-R4c	TPT	CNV.X:2650000:154950000:loss	CNV_ID_188	FOXR2, RPL23AP83, ... HDX, APOOL, CHM
X	7000000	7250000	1	loss	0.000108016	9.13274e-05	WGS	250000	155270560	0.00161009	GEM-R1	GEM	CNV.X:7000000:7250000:loss	CNV_ID_48	STS, PUDP
Y	2700000	2850000	1	loss	0.0144159	0.036938	WGS	150000	59373566	0.00252638	TPT-R4b	TPT	CNV.Y:2700000:2850000:loss	CNV_ID_174	RPS4Y1, ZFY, ZFY-AS1, NAP1L1P2, HSFY3P
Y	2700000	7250000	1	loss	1.93924e-52	0	WGS	4550000	59373566	0.0766334	TPT-R4c	TPT	CNV.Y:2700000:7250000:loss	CNV_ID_189	RNU6-941P, ZFY-AS1, ZFY, AGPAT5P1, FAM197Y9, RBMY2GP LINC00280, GPR143P, TTTY1B, TTTY8B, RN7SKP282, LINC00278, RPS4Y1 PRKY, TBL1Y, TTTY2B, PCDH11Y, TTTY7, ATP5PFP1, AMELY, GOT2P5 NAP1L1P2, EEF1A1P41, PRRC2CP1, TGIF2LY, USP12PY, RNF19BPY UBE2V1P3, RNU6-303P, SERBP1P2, RNU2-57P, VDAC1P6, EIF4A1P2 KRT18P10, RPL26P37, DLGAP5P1, TTTY23B, TSPY2, TSPY11P, TSPY19P TTTY21B, TSPY17P, SRIP3, HSFY3P
Y	7050000	10050000	1	loss	5.66908e-05	7.48372e-09	WGS	3000000	59373566	0.0505275	GEM-R1	GEM	CNV.Y:7050000:10050000:loss	CNV_ID_49	TSPY18P, TSPY13P, RBMY2OP, TSPY20P, TSPY5P, RNA5SP518 RNA5SP519, DUX4L31, PCMTD1P1, CDC27P2, RNA5-8SP6, TTTY21, TTTY8 TSPY16P, TTTY18, TTTY19, OFD1P3Y, CDY3P, USP9YP22, RN7SKP282 ELOCP4, TSPY7P, FAM197Y6, TSPY9P, TSPY6P, TSPY10, FAM197Y1 TSPY25P, TTTY20, RBMY2KP, USP9YP4, TSPY3, TSPY1, FAM197Y5 RBMY2JP, RFTN1P1, PRKY, RBMY1A3P, FAM197Y8, FAM197Y7, TSPY8 FAM197Y3, FAM197Y2, TSPY15P, TTTY11, RBMY3A…
Y	7150000	7450000	1	loss	0.000533642	0.000673055	WGS	300000	59373566	0.00505275	PTX-R3	PTX	CNV.Y:7150000:7450000:loss	CNV_ID_102	RNU6-941P, RNU6-521P, PRKY, RN7SKP282
Y	7350000	8000000	1	loss	0.0333834	0.0208529	WGS	650000	59373566	0.0109476	TPT-R4b	TPT	CNV.Y:7350000:8000000:loss	CNV_ID_175	RBMY2HP, TSPY12P, RBMY2JP, RFTN1P1, ZNF736P9Y, ZNF736P7Y BPY2DP, ZNF736P8Y, ZNF92P1Y, TTTY12
Y	7400000	7550000	1	loss	0.0143717	0.0368062	WGS	150000	59373566	0.00252638	DOX-R2	DOX	CNV.Y:7400000:7550000:loss	CNV_ID_5	RBMY2HP,
Y	8300000	9850000	1	loss	0.0042439	0.000532508	WGS	1550000	59373566	0.0261059	DOX-R1	DOX	CNV.Y:8300000:9850000:loss	CNV_ID_2	TSPY7P, TSPY9P, TSPY6P, TSPY10, FAM197Y1, TSPY25P, TSPY16P, TTTY8, TTTY21, TSPY18P, TSPY13P, RBMY2OP, FAM197Y6, TTTY11 RBMY1A3P, FAM197Y8, FAM197Y7, TSPY8, FAM197Y3, FAM197Y2, TSPY15P RBMY3AP, TTTY7B, TTTY2, TTTY1, TTTY22, RBMY2NP, USP9YP4, TSPY4 TTTY20, ELOCP4, TTTY18, TTTY19, OFD1P3Y, CDY3P, USP9YP22, TTTY23 TSPY1, TSPY3, FAM197Y5
Y	9400000	10050000	1	loss	7.62104e-05	7.21923e-05	WGS	650000	59373566	0.0109476	GEM-R2	GEM	CNV.Y:9400000:10050000:loss	CNV_ID_54	DUX4L31, PCMTD1P1, CDC27P2, RNA5-8SP6, RBMY3AP, TTTY7B, TTTY2 TTTY1, TTTY22, RBMY2NP, TTTY23, RBMY2QP, RNA5SP519, RNA5SP518 TSPY5P, RBMY2OP, TSPY13P, TSPY18P, TSPY20P, TTTY8, TTTY21 TSPY25P, TSPY16P
Y	13900000	15500000	1	loss	3.36365e-05	5.92236e-06	WGS	1600000	59373566	0.026948	DOX-R3	DOX	CNV.Y:13900000:15500000:loss	CNV_ID_8	DPPA2P1, PSMA6P1, XGY1, MXRA5Y, ARSEP1, ARSDP1, GYG2P1, CDY4P MED14P1, DDX3Y, CASKP1, TAB3P1, USP9Y, UTY, SHROOM2P1 FAM8A4P, RCC2P1, ASS1P6, RPS24P1, ARSFP1, RN7SL702P, SFPQP1
Y	14000000	14150000	1	loss	0.0143486	0.036734	WGS	150000	59373566	0.00252638	DOX-R2	DOX	CNV.Y:14000000:14150000:loss	CNV_ID_6	ASS1P6, MXRA5Y
Y	14350000	14600000	3	gain	0.000542894	0.000700225	WGS	250000	59373566	0.00421063	TPT-R4a	TPT	CNV.Y:14350000:14600000:gain	CNV_ID_154	XGY1, GYG2P1, ARSDP1, ARSEP1, FAM8A4P, RN7SL702P, ARSFP1 RPS24P1
Y	14350000	14800000	1	loss	0.000108167	9.14384e-05	WGS	450000	59373566	0.00757913	PTX-R1	PTX	CNV.Y:14350000:14800000:loss	CNV_ID_83	FAM8A4P, RN7SL702P, ARSFP1, RPS24P1, SHROOM2P1, ARSEP1 ARSDP1, GYG2P1, MED14P1, XGY1
Y	14350000	15700000	1	loss	1.99433e-06	2.65286e-08	WGS	1350000	59373566	0.0227374	PTX-R2b	PTX	CNV.Y:14350000:15700000:loss	CNV_ID_94	SFPQP1, RPS24P1, ARSFP1, FAM8A4P, UTY, USP9Y, TAB3P1, CASKP1 DDX3Y, MED14P1, XGY1, GYG2P1, ARSDP1, ARSEP1, PSMA6P1 DPPA2P1, CDY4P, SHROOM2P1, RN7SL702P
Y	14350000	17850000	1	loss	0.0688641	3.63977e-08	WGS	3500000	59373566	0.0589488	TPT-R1	TPT	CNV.Y:14350000:17850000:loss	CNV_ID_121	ANOS2P, ARSFP1, ARSDP1, GYG2P1, XGY1, MED14P1, DDX3Y, CASKP1 ARSEP1, TAB3P1, UTY, SFPQP1, NLGN4Y-AS1, PUDPP1, STSP1, NLGN4Y USP9Y, RPS24P1, MED13P1, RN7SL702P, FAM8A4P, SHROOM2P1, CDY4P DPPA2P1, PSMA6P1, CYCSP46, TMSB4Y, VCY, VCY1B, PNPLA4P1, AGKP1
Y	14500000	15450000	1	loss	3.27926e-07	1.51684e-06	WGS	950000	59373566	0.0160004	TPT-R4c	TPT	CNV.Y:14500000:15450000:loss	CNV_ID_190	SHROOM2P1, CDY4P, DPPA2P1, PSMA6P1, XGY1, MED14P1, DDX3Y CASKP1, TAB3P1, USP9Y, UTY, SFPQP1, GYG2P1
Y	15200000	15450000	1	loss	0.00272842	0.00501368	WGS	250000	59373566	0.00421063	GEM-R2	GEM	CNV.Y:15200000:15450000:loss	CNV_ID_55	DPPA2P1, PSMA6P1, TAB3P1, UTY, SFPQP1
Y	15450000	15650000	1	loss	0.0143252	0.0366839	WGS	200000	59373566	0.0033685	PTX-R3	PTX	CNV.Y:15450000:15650000:loss	CNV_ID_103	UTY
Y	15700000	16350000	3	gain	2.32367e-05	0.000178976	WGS	650000	59373566	0.0109476	PTX-R2b	PTX	CNV.Y:15700000:16350000:gain	CNV_ID_95	ANOS2P, PNPLA4P1, VCY1B, VCY, TMSB4Y,
Y	16050000	16350000	3	gain	0.000657048	0.00110449	WGS	300000	59373566	0.00505275	PTX-R3	PTX	CNV.Y:16050000:16350000:gain	CNV_ID_104	VCY1B, PNPLA4P1, VCY
Y	16100000	17850000	1	loss	2.06358e-07	3.1092e-08	WGS	1750000	59373566	0.0294744	GEM-R1	GEM	CNV.Y:16100000:17850000:loss	CNV_ID_50	VCY1B, PNPLA4P1, AGKP1, MED13P1, CYCSP46, NLGN4Y-AS1, PUDPP1 STSP1, NLGN4Y
Y	16300000	16450000	5	gain	0.0143138	0.0366524	WGS	150000	59373566	0.00252638	TPT-R2	TPT	CNV.Y:16300000:16450000:gain	CNV_ID_125
Y	16300000	17850000	1	loss	4.62649e-06	1.67576e-06	WGS	1550000	59373566	0.0261059	GEM-R3	GEM	CNV.Y:16300000:17850000:loss	CNV_ID_58	CYCSP46, NLGN4Y, STSP1, PUDPP1, MED13P1, AGKP1, NLGN4Y-AS1
Y	16350000	18750000	1	loss	2.48279e-09	4.03734e-10	WGS	2400000	59373566	0.040422	PTX-R3	PTX	CNV.Y:16350000:18750000:loss	CNV_ID_105	NLGN4Y, STSP1, PUDPP1, NLGN4Y-AS1, RNU6-184P, RNU6-109P CYCSP46, MED13P1, AGKP1
Y	16350000	25600000	1	loss	1.47947e-06	1.53988e-13	WGS	9250000	59373566	0.155793	PTX-R2b	PTX	CNV.Y:16350000:25600000:loss	CNV_ID_96	ELOCP5, TTTY13, TSPY14P, CDY10P, NEFLP1, TOMM22P1, TMEM167AP1 GAPDHP17, HSFY4P, PRORY, USP9YP3, USP9YP8, CDY11P, HSFY7P USP9YP24, CDY13P, ELOCP8, TTTY6, TSPY21P, TSPY22P, RBMY1KP RBMY1F, TTTY6B, ELOCP15, CDY12P, HSFY5P, RBMY2AP, TBL1YP1 RBMY2BP, ZNF885P, USP9YP5, RNU1-48P, ELOCP13, TUBB1P1, RNA5SP523 RNA5SP522, XKRYP1, CLUHP2, CDY9P, ELOCP26, ACTG1P11, XKRY2 RNU1-95P, USP9YP15, TRAPPC2P8, TAF9P2,…
Y	16600000	17150000	1	loss	0.082301	0.0224201	WGS	550000	59373566	0.00926338	TPT-R2	TPT	CNV.Y:16600000:17150000:loss	CNV_ID_126	AGKP1, MED13P1, CYCSP46, NLGN4Y-AS1, NLGN4Y
Y	17100000	17500000	3	gain	0.00252077	0.000700119	WGS	400000	59373566	0.006737	TPT-R4a	TPT	CNV.Y:17100000:17500000:gain	CNV_ID_155	PUDPP1
Y	17500000	17950000	1	loss	8.59741e-06	8.17336e-06	WGS	450000	59373566	0.00757913	TPT-R4a	TPT	CNV.Y:17500000:17950000:loss	CNV_ID_156	STSP1, PUDPP1
Y	17500000	17950000	1	loss	2.85096e-05	7.07803e-05	WGS	450000	59373566	0.00757913	TPT-R4b	TPT	CNV.Y:17500000:17950000:loss	CNV_ID_156	STSP1, PUDPP1
Y	17850000	18250000	3	gain	0.00270658	0.00496997	WGS	400000	59373566	0.006737	TPT-R1	TPT	CNV.Y:17850000:18250000:gain	CNV_ID_122
Y	17850000	18250000	4	gain	0.00270496	0.00496888	WGS	400000	59373566	0.006737	TPT-R2	TPT	CNV.Y:17850000:18250000:gain	CNV_ID_122
Y	17950000	18400000	3	gain	0.0105794	0.00371768	WGS	450000	59373566	0.00757913	TPT-R4b	TPT	CNV.Y:17950000:18400000:gain	CNV_ID_176	RNU6-109P
Y	19000000	21550000	1	loss	0.00158796	0.000195506	WGS	2550000	59373566	0.0429484	PTX-R3	PTX	CNV.Y:19000000:21550000:loss	CNV_ID_106	RNU1-48P, OFD1P1Y, HSFY2, USP9YP28, TTTY14, USP9YP2, OFD1P6Y USP9YP5, XKRYP1, PRYP5, ELOCP7, USP9YP1, PRYP6, USP9YP10 GPM6BP2, RNU1-41P, GPM6BP1, TRAPPC2P7, TTTY9B, RAB9AP4, ELOCP14 MTCYBP2, ZNF839P1, CD24P4, OFD1P7Y, OFD1P5Y, USP9YP14 OFD1P4Y, FAM41AY2, FAM224A, PRYP2, USP9YP16, OFD1P2Y, USP9YP34 XKRYP2, FAM224B, GAPDHP19, RNU6-255P, HSFY1, USP9YP7, ELOCP13 TUBB1P1, RNA5SP522, RNA5SP523, TRAPPC2…
Y	20250000	21400000	1	loss	6.19816e-05	0.000481484	WGS	1150000	59373566	0.0193689	TPT-R4a	TPT	CNV.Y:20250000:21400000:loss	CNV_ID_157	RAB9AP4, TTTY9B, GPM6BP1, USP9YP1, ELOCP7, PRYP5, TRAPPC2P7 XKRYP1, RNU1-48P, ELOCP13, TUBB1P1, RNA5SP523, RNA5SP522, USP9YP5, GPM6BP2, ELOCP14, PRYP6, USP9YP14, OFD1P4Y, FAM41AY2 FAM224A, PRYP2, USP9YP16, OFD1P2Y, RNU6-255P, CD24P4, ZNF839P1 MTCYBP2, RNU1-41P, USP9YP28, USP9YP10, XKRYP2, CLUHP2, OFD1P5Y TAF9P2, ELOCP26, ACTG1P11, XKRY2, RNU1-95P, USP9YP15, TRAPPC2P8 CDY9P, USP9YP2, OFD1P7Y, HSFY…
Y	22550000	24500000	1	loss	3.35754e-07	4.74882e-07	WGS	1950000	59373566	0.0328429	PTX-R3	PTX	CNV.Y:22550000:24500000:loss	CNV_ID_107	ZNF885P, TBL1YP1, PRORY, NEFLP1, TOMM22P1, TSPY14P TMEM167AP1, HSFY4P, GAPDHP17, TTTY6B, ELOCP15, CDY12P, HSFY5P RBMY2AP, CDY11P, USP9YP8, USP9YP3, CDY10P, ELOCP5, TTTY13 RBMY1F, TSPY22P, RBMY1KP, TTTY5, RBMY2UP, TSPY23P, PRY2 USP9YP17, OFD1P8Y, RBMY1D, RBMY1E, RBMY1A1, RBMY1B, RBMY1HP RBMY2EP, EIF1AY, RBMY2FP, TTTY25P, RBMY1J, RBMY2TP, TTTY10
Y	22650000	22900000	1	loss	0.00270275	0.00496116	WGS	250000	59373566	0.00421063	GEM-R2	GEM	CNV.Y:22650000:22900000:loss	CNV_ID_56	TBL1YP1, TTTY10, EIF1AY
Y	22850000	23250000	1	loss	0.0729242	0.0162895	WGS	400000	59373566	0.006737	TPT-R4a	TPT	CNV.Y:22850000:23250000:loss	CNV_ID_158	TMEM167AP1, GAPDHP17, HSFY4P, TBL1YP1
Y	23500000	24750000	1	loss	0.0013106	0.000117271	WGS	1250000	59373566	0.0210531	TPT-R4a	TPT	CNV.Y:23500000:24750000:loss	CNV_ID_159	PRY2, USP9YP17, OFD1P8Y, RBMY1D, RBMY1E, TSPY23P, RBMY1A1 RBMY1HP, RBMY2EP, HSFY7P, USP9YP24, CDY13P, ELOCP8, RBMY1B RBMY2UP, TTTY5, RBMY2FP, PRY, RBMY1J, RBMY2TP, OFD1P9Y, TTTY25P TTTY6, TSPY21P, RBMY1KP, PRORY, TSPY14P, RBMY1F, TTTY6B, ELOCP15 CDY12P, HSFY5P, RBMY2AP, CDY11P, USP9YP8, USP9YP3, CDY10P ELOCP5, TTTY13, TSPY22P
Y	24700000	24900000	0	loss	0.014312	0.0366416	WGS	200000	59373566	0.0033685	PTX-R3	PTX	CNV.Y:24700000:24900000:loss	CNV_ID_84	OFD1P9Y, RBMY2BP
Y	24700000	24900000	0	loss	0.0143169	0.0366588	WGS	200000	59373566	0.0033685	PTX-R1	PTX	CNV.Y:24700000:24900000:loss	CNV_ID_84	OFD1P9Y, RBMY2BP
Y	24750000	25100000	3	gain	0.00273358	0.00501137	WGS	350000	59373566	0.00589488	TPT-R4a	TPT	CNV.Y:24750000:25100000:gain	CNV_ID_160	TTTY4, OFD1P9Y, ZNF736P11Y, TTTY17A, RBMY2WP, RBMY2BP
Y	25300000	25600000	1	loss	0.00270443	0.00496447	WGS	300000	59373566	0.00505275	PTX-R3	PTX	CNV.Y:25300000:25600000:loss	CNV_ID_108	DAZ2, DAZ1, PPP1R12BP2,
Y	26100000	26300000	3	gain	0.00271175	0.00498338	WGS	200000	59373566	0.0033685	PTX-R2a	PTX	CNV.Y:26100000:26300000:gain	CNV_ID_91	CDY1B, ELOCP10, RAB9AP5, CDY17P, USP9YP35, CDY18P, TRAPPC2P10, USP9YP31, OFD1P12Y
Y	26100000	27700000	3	gain	8.06438e-07	1.89195e-08	WGS	1600000	59373566	0.026948	TPT-R3	TPT	CNV.Y:26100000:27700000:gain	CNV_ID_128	TTTY17C, ZNF736P4Y, TRIM60P11Y, ZNF736P2Y, TRIM60P10Y, ZNF736P12Y, TRIM60P5Y, TTTY17B, RBMY2XP, CICP2, LINC00265-2P RBMY2YP, UBE2Q2P4Y, GOLGA2P2Y, CSPG4P3Y, CSPG4P2Y, GOLGA6L11P CDY18P, USP9YP35, CDY17P, CDY1B, ELOCP10, RAB9AP5, CICP1 LINC00265-3P, UBE2Q2P5Y, LINC00266-4P, ZNF736P1Y, TTTY4B, DAZ4 TTTY4C, ZNF736P5Y, BPY2C, DAZ3, BPY2B, LINC00266-2P, DNM1P24 USP9YP31, OFD1P12Y, TRAPPC2P10, GOLGA6L1…
Y	26300000	59050000	1	loss	2.55669e-07	1.16063e-12	WGS	32750000	59373566	0.551592	PTX-R2a	PTX	CNV.Y:26300000:59050000:loss	CNV_ID_92	DNM1P24, CTBP2P1, CCNQP2, CYCSP49, CYCSP48, RNU6-1314P LINC00266-2P, HSFY8P, USP9YP26, CDY23P, ELOCP11, USP9YP21 RNU1-40P, USP9YP20, RAB9AP3, REREP2Y, TRAPPC2P4, BPY2B, BPY2C TPTE2P4, LINC00266-4P, ZNF736P1Y, TTTY4B, DAZ4, PARP4P1 SLC25A15P1, ANKRD36P1, RBMY2DP, DAZ3, OFD1P15Y, XKRYP6, OFD1P18Y USP9YP30, OFD1P13Y, USP9YP33, CDY1, TTTY4C, ZNF736P5Y, PRYP4 ELOCP17, XKRYP5, TRIM60P11Y, ZNF736P2Y, TR…
Y	27250000	27700000	1	loss	0.0231097	0.00161435	WGS	450000	59373566	0.00757913	PTX-R2b	PTX	CNV.Y:27250000:27700000:loss	CNV_ID_97	LINC00266-4P, GOLGA6L16P, DNM1P48, CSPG4P1Y, CSPG4P4Y GOLGA2P3Y, UBE2Q2P5Y, LINC00265-3P, CICP1, RBMY2YP, TTTY17C ZNF736P4Y
Y	13950000	14800000	0	loss	0.0234885	0.00844034	WGS	850000	59373566	0.0143161	PTX-R3	PTX	CNV.Y:13950000:14800000:loss	CNV_ID_196	MED14P1, XGY1, GYG2P1, ARSDP1, ARSEP1, SHROOM2P1, FAM8A4P
Y	13950000	14800000	1	loss	0.0234885	0.00844034	WGS	850000	59373566	0.0143161	PTX-R3	PTX	CNV.Y:13950000:14800000:loss	CNV_ID_196	MXRA5Y, RN7SL702P, ARSFP1, RPS24P1, ASS1P6
